# Supplementary material for: MAPL regulates gasdermin-mediated release of mtDNA from lysosomes to drive pyroptotic cell death
Source: Nat Cell Biol. 2025 Oct 13;27(10):1708–24. doi: 10.1038/s41556-025-01774-y (PMC12527936; doi:10.1038/s41556-025-01774-y)
Supplement: Supplementary file 8 — Genome-wide CRISPR/CAS9 screen. Data from genome-wide CRISPR/CAS9 screen for survivors in HUH-7 cells expressing Ad–MAPL. Excel file with raw datasets showing the differential scores calculated as log2(ratio of normalized averages) and ranked. [file 41556_2025_1774_MOESM8_ESM.xlsx]

## Sheet: analysis_diffscore_targeting
guide	gene	guide_gene	reads_HUH7_Bru_rtTA	readsHUH7_Bru_MAPL	description	number_of_guides(rtTA>49)	average_rtTA_f	average_MAPL_f	ratio_averageMAPL_to_averagertTA_normalised	diffscore_log2_of_normalised_average_ratio
Bru_15833	CXADR	Bru_15833:CXADR	393	10920	CXADR Ig-like cell adhesion molecule [Source:HGNC Symbol;Acc:HGNC:2559]	3	333.667	5908.67	32.7788	5.03469
Bru_61238	SMIM4	Bru_61238:SMIM4	171	6261	small integral membrane protein 4 [Source:HGNC Symbol;Acc:HGNC:37257]	4	132.5	1571.5	21.9541	4.45642
Bru_25764	GLRX2	Bru_25764:GLRX2	139	1197	glutaredoxin 2 [Source:HGNC Symbol;Acc:HGNC:16065]	4	246.5	2590	19.4491	4.28163
Bru_16085	CYLC2	Bru_16085:CYLC2	460	22	cylicin 2 [Source:HGNC Symbol;Acc:HGNC:2583]	4	284.25	2847	18.5397	4.21255
Bru_64940	TBC1D3F	Bru_64940:TBC1D3F	130	1290	TBC1 domain family member 3F [Source:HGNC Symbol;Acc:HGNC:18257]	1	130	1290	18.3681	4.19913
Bru_36374	LRRC37A3	Bru_36374:LRRC37A3	134	1200	leucine rich repeat containing 37 member A3 [Source:HGNC Symbol;Acc:HGNC:32427]	1	134	1200	16.5765	4.05107
Bru_22184	FAM49B	Bru_22184:FAM49B	418	7123	NA	3	270	2399.33	16.4492	4.03994
Bru_69584	TSPYL2	Bru_69584:TSPYL2	156	0	TSPY like 2 [Source:HGNC Symbol;Acc:HGNC:24358]	3	365.667	3190	16.1481	4.0133
Bru_18916	DUSP19	Bru_18916:DUSP19	219	4493	dual specificity phosphatase 19 [Source:HGNC Symbol;Acc:HGNC:18894]	3	219	1897	16.0339	4.00306
Bru_24580	GAD1	Bru_24580:GAD1	289	3159	glutamate decarboxylase 1 [Source:HGNC Symbol;Acc:HGNC:4092]	4	242	2095.25	16.0265	4.00238
Bru_24128	FSCN1	Bru_24128:FSCN1	325	17	fascin actin-bundling protein 1 [Source:HGNC Symbol;Acc:HGNC:11148]	4	298.25	2381.25	14.7789	3.88546
Bru_41354	NAA16	Bru_41354:NAA16	275	4990	N-alpha-acetyltransferase 16, NatA auxiliary subunit [Source:HGNC Symbol;Acc:HGNC:26164]	3	219.667	1743.33	14.6904	3.8768
Bru_56502	RRM1	Bru_56502:RRM1	57	3	ribonucleotide reductase catalytic subunit M1 [Source:HGNC Symbol;Acc:HGNC:10451]	4	70	533.75	14.1142	3.81908
Bru_67284	TMEM241	Bru_67284:TMEM241	455	5664	transmembrane protein 241 [Source:HGNC Symbol;Acc:HGNC:31723]	4	348.75	2494.25	13.2386	3.72668
Bru_59522	SLC17A9	Bru_59522:SLC17A9	249	3024	solute carrier family 17 member 9 [Source:HGNC Symbol;Acc:HGNC:16192]	4	284.75	2018	13.1182	3.7135
Bru_21640	FAM160A1	Bru_21640:FAM160A1	112	4	NA	4	189.5	1341.25	13.1014	3.71165
Bru_63496	STK26	Bru_63496:STK26	688	147	serine/threonine kinase 26 [Source:HGNC Symbol;Acc:HGNC:18174]	4	391	2725.5	12.9029	3.68962
Bru_05053	ATP5J2	Bru_05053:ATP5J2	103	260	NA	3	158.667	1103.33	12.8718	3.68614
Bru_23180	FGF10	Bru_23180:FGF10	139	0	fibroblast growth factor 10 [Source:HGNC Symbol;Acc:HGNC:3666]	4	162.75	1126	12.8066	3.67882
Bru_33032	KIAA1598	Bru_33032:KIAA1598	160	3961	NA	4	183.25	1256.5	12.6922	3.66587
Bru_48594	PHF12	Bru_48594:PHF12	101	0	PHD finger protein 12 [Source:HGNC Symbol;Acc:HGNC:20816]	4	155.75	1057.25	12.5651	3.65135
Bru_34724	LAT	Bru_34724:LAT	205	2609	linker for activation of T cells [Source:HGNC Symbol;Acc:HGNC:18874]	4	239	1622.25	12.5643	3.65125
Bru_15033	CRYAA	Bru_15033:CRYAA	734	164	crystallin alpha A [Source:HGNC Symbol;Acc:HGNC:2388]	4	365	2375.5	12.047	3.5906
Bru_18892	DUSP12	Bru_18892:DUSP12	196	3183	dual specificity phosphatase 12 [Source:HGNC Symbol;Acc:HGNC:3067]	4	170.25	1066	11.5901	3.53482
Bru_58358	SESN1	Bru_58358:SESN1	351	34	sestrin 1 [Source:HGNC Symbol;Acc:HGNC:21595]	4	284.5	1750	11.386	3.50919
Bru_68072	TNNI1	Bru_68072:TNNI1	309	6	troponin I1, slow skeletal type [Source:HGNC Symbol;Acc:HGNC:11945]	4	248.25	1514	11.2889	3.49684
Bru_28128	HELLS	Bru_28128:HELLS	193	3879	helicase, lymphoid specific [Source:HGNC Symbol;Acc:HGNC:4861]	4	200	1196	11.0692	3.46848
Bru_17468	DGKK	Bru_17468:DGKK	51	0	diacylglycerol kinase kappa [Source:HGNC Symbol;Acc:HGNC:32395]	4	178.5	1056.5	10.9559	3.45364
Bru_17692	DIP2B	Bru_17692:DIP2B	236	3886	disco interacting protein 2 homolog B [Source:HGNC Symbol;Acc:HGNC:29284]	4	199.25	1179.25	10.9553	3.45356
Bru_26544	GPR146	Bru_26544:GPR146	440	6592	G protein-coupled receptor 146 [Source:HGNC Symbol;Acc:HGNC:21718]	4	294.75	1735	10.8959	3.44571
Bru_50227	POLR2D	Bru_50227:POLR2D	91	0	RNA polymerase II subunit D [Source:HGNC Symbol;Acc:HGNC:9191]	3	163	946.333	10.7467	3.42582
Bru_10057	CCDC148	Bru_10057:CCDC148	496	5150	coiled-coil domain containing 148 [Source:HGNC Symbol;Acc:HGNC:25191]	4	223.5	1287.5	10.6632	3.41457
Bru_44230	NUTF2	Bru_44230:NUTF2	276	1	nuclear transport factor 2 [Source:HGNC Symbol;Acc:HGNC:13722]	2	287	1616.5	10.4258	3.38209
Bru_27769	HAPLN4	Bru_27769:HAPLN4	578	4270	hyaluronan and proteoglycan link protein 4 [Source:HGNC Symbol;Acc:HGNC:31357]	3	341.667	1907	10.3315	3.36898
Bru_42478	NFIX	Bru_42478:NFIX	240	1252	nuclear factor I X [Source:HGNC Symbol;Acc:HGNC:7788]	3	190	1055.33	10.2814	3.36197
Bru_13533	CLSPN	Bru_13533:CLSPN	364	64	claspin [Source:HGNC Symbol;Acc:HGNC:19715]	4	191.25	1057.75	10.2376	3.35581
Bru_10382	CCDC74A	Bru_10382:CCDC74A	443	4848	coiled-coil domain containing 74A [Source:HGNC Symbol;Acc:HGNC:25197]	3	304	1644	10.0103	3.32341
Bru_63160	ST13	Bru_63160:ST13	153	0	ST13 Hsp70 interacting protein [Source:HGNC Symbol;Acc:HGNC:11343]	4	247.5	1334.5	9.98068	3.31914
Bru_52598	PTGES	Bru_52598:PTGES	387	3	prostaglandin E synthase [Source:HGNC Symbol;Acc:HGNC:9599]	4	261.25	1377	9.75651	3.28636
Bru_02877	ANKRD35	Bru_02877:ANKRD35	320	4871	ankyrin repeat domain 35 [Source:HGNC Symbol;Acc:HGNC:26323]	4	234	1221.75	9.66459	3.27271
Bru_67863	TNFAIP3 (A20)	Bru_67863:TNFAIP3	556	2900	NA	1	556	2900	9.65473	3.27124
Bru_61726	SOBP	Bru_61726:SOBP	125	4646	sine oculis binding protein homolog [Source:HGNC Symbol;Acc:HGNC:29256]	4	226.5	1176.25	9.61276	3.26495
Bru_61186	SMIM13	Bru_61186:SMIM13	147	0	small integral membrane protein 13 [Source:HGNC Symbol;Acc:HGNC:27356]	4	263.75	1365.75	9.58508	3.26079
Bru_34476	KXD1	Bru_34476:KXD1	119	3	KxDL motif containing 1 [Source:HGNC Symbol;Acc:HGNC:28420]	2	267	1381	9.57413	3.25914
Bru_74192	ZNF114	Bru_74192:ZNF114	271	4270	zinc finger protein 114 [Source:HGNC Symbol;Acc:HGNC:12894]	3	283	1445.67	9.45581	3.2412
Bru_09810	CBWD2	Bru_09810:CBWD2	210	8	NA	2	296	1506	9.41781	3.23539
Bru_34000	KRT6A	Bru_34000:KRT6A	116	584	keratin 6A [Source:HGNC Symbol;Acc:HGNC:6443]	1	116	584	9.31905	3.22018
Bru_55238	RIOK3	Bru_55238:RIOK3	351	4911	RIO kinase 3 [Source:HGNC Symbol;Acc:HGNC:11451]	4	297.75	1492.5	9.27854	3.2139
Bru_18644	DRAP1	Bru_18644:DRAP1	548	996	DR1 associated protein 1 [Source:HGNC Symbol;Acc:HGNC:3019]	4	262.25	1301.75	9.18817	3.19978
Bru_40576	MTMR11	Bru_40576:MTMR11	570	6652	myotubularin related protein 11 [Source:HGNC Symbol;Acc:HGNC:24307]	4	340.25	1677.25	9.12466	3.18977
Bru_68928	TRIM44	Bru_68928:TRIM44	241	4	tripartite motif containing 44 [Source:HGNC Symbol;Acc:HGNC:19016]	4	236.75	1166.25	9.1184	3.18878
Bru_67332	TMEM253	Bru_67332:TMEM253	737	525	transmembrane protein 253 [Source:HGNC Symbol;Acc:HGNC:32545]	4	353	1736	9.10315	3.18637
Bru_42394	NEUROG3	Bru_42394:NEUROG3	347	1864	neurogenin 3 [Source:HGNC Symbol;Acc:HGNC:13806]	4	247.5	1209.5	9.04581	3.17725
Bru_65976	THAP9	Bru_65976:THAP9	185	0	THAP domain containing 9 [Source:HGNC Symbol;Acc:HGNC:23192]	4	220.25	1064.25	8.94426	3.16096
Bru_41802	NCKAP1	Bru_41802:NCKAP1	247	240	NCK associated protein 1 [Source:HGNC Symbol;Acc:HGNC:7666]	3	214.667	1036.67	8.93905	3.16012
Bru_34340	KRTAP4-6	Bru_34340:KRTAP4-6	71	0	keratin associated protein 4-6 [Source:HGNC Symbol;Acc:HGNC:18909]	4	276.75	1332.5	8.91244	3.15582
Bru_04521	ASF1A	Bru_04521:ASF1A	213	0	anti-silencing function 1A histone chaperone [Source:HGNC Symbol;Acc:HGNC:20995]	4	218	1048	8.8986	3.15358
Bru_12793	CHRNB2	Bru_12793:CHRNB2	1000	7419	cholinergic receptor nicotinic beta 2 subunit [Source:HGNC Symbol;Acc:HGNC:1962]	4	426.75	2048	8.88328	3.15109
Bru_16821	DDAH1	Bru_16821:DDAH1	226	0	dimethylarginine dimethylaminohydrolase 1 [Source:HGNC Symbol;Acc:HGNC:2715]	4	201.5	962.25	8.83954	3.14397
Bru_04493	ASCC2	Bru_04493:ASCC2	448	17	activating signal cointegrator 1 complex subunit 2 [Source:HGNC Symbol;Acc:HGNC:24103]	4	382	1809	8.76581	3.13189
Bru_58406	SETD6	Bru_58406:SETD6	95	1	SET domain containing 6, protein lysine methyltransferase [Source:HGNC Symbol;Acc:HGNC:26116]	4	284.5	1337.5	8.70219	3.12138
Bru_38000	MBNL1	Bru_38000:MBNL1	124	2726	muscleblind like splicing regulator 1 [Source:HGNC Symbol;Acc:HGNC:6923]	4	147.5	689.75	8.65599	3.1137
Bru_20864	ESYT3	Bru_20864:ESYT3	193	5140	extended synaptotagmin 3 [Source:HGNC Symbol;Acc:HGNC:24295]	4	277.5	1296	8.64488	3.11185
Bru_60198	SLC35E2B	Bru_60198:SLC35E2B	379	5425	solute carrier family 35 member E2B [Source:HGNC Symbol;Acc:HGNC:33941]	3	393.333	1828	8.60265	3.10478
Bru_51018	PPP2R5A	Bru_51018:PPP2R5A	401	2218	protein phosphatase 2 regulatory subunit B'alpha [Source:HGNC Symbol;Acc:HGNC:9309]	4	411.75	1911.5	8.59325	3.1032
Bru_37640	MAPK10	Bru_37640:MAPK10	698	1169	mitogen-activated protein kinase 10 [Source:HGNC Symbol;Acc:HGNC:6872]	4	667.25	3069	8.51383	3.08981
Bru_42486	NFKB2	Bru_42486:NFKB2	478	45	nuclear factor kappa B subunit 2 [Source:HGNC Symbol;Acc:HGNC:7795]	4	358.25	1641.25	8.48019	3.0841
Bru_01097	ADAMTS20	Bru_01097:ADAMTS20	318	206	ADAM metallopeptidase with thrombospondin type 1 motif 20 [Source:HGNC Symbol;Acc:HGNC:17178]	4	246.75	1120	8.4019	3.07072
Bru_58582	SFXN2	Bru_58582:SFXN2	120	0	sideroflexin 2 [Source:HGNC Symbol;Acc:HGNC:16086]	3	207.333	933	8.3297	3.05827
Bru_74804	ZNF385C	Bru_74804:ZNF385C	129	3035	zinc finger protein 385C [Source:HGNC Symbol;Acc:HGNC:33722]	4	452.25	2028.25	8.30156	3.05338
Bru_27048	GRIN2D	Bru_27048:GRIN2D	327	3074	glutamate ionotropic receptor NMDA type subunit 2D [Source:HGNC Symbol;Acc:HGNC:4588]	3	229.667	1030	8.30149	3.05337
Bru_71180	USMG5	Bru_71180:USMG5	863	6707	NA	4	427	1909.75	8.27876	3.04942
Bru_44674	OPN1MW2	Bru_44674:OPN1MW2	187	3	opsin 1, medium wave sensitive 2 [Source:HGNC Symbol;Acc:HGNC:26952]	4	497	2221.25	8.2729	3.04839
Bru_18640	DRAM2	Bru_18640:DRAM2	243	2496	DNA damage regulated autophagy modulator 2 [Source:HGNC Symbol;Acc:HGNC:28769]	4	194.25	863.25	8.22607	3.0402
Bru_13949	COA3	Bru_13949:COA3	363	63	cytochrome c oxidase assembly factor 3 [Source:HGNC Symbol;Acc:HGNC:24990]	3	312.333	1386.67	8.21808	3.0388
Bru_22540	FASLG	Bru_22540:FASLG	137	3	Fas ligand [Source:HGNC Symbol;Acc:HGNC:11936]	4	212.75	941.5	8.19158	3.03414
Bru_59294	SLAMF6	Bru_59294:SLAMF6	298	201	SLAM family member 6 [Source:HGNC Symbol;Acc:HGNC:21392]	4	184.75	810.25	8.11804	3.02113
Bru_25672	GLI2	Bru_25672:GLI2	190	375	GLI family zinc finger 2 [Source:HGNC Symbol;Acc:HGNC:4318]	4	202.25	885.5	8.10433	3.01869
Bru_48186	PELI3	Bru_48186:PELI3	191	0	pellino E3 ubiquitin protein ligase family member 3 [Source:HGNC Symbol;Acc:HGNC:30010]	4	201.25	879.25	8.08711	3.01562
Bru_34448	KRTCAP2	Bru_34448:KRTCAP2	385	665	keratinocyte associated protein 2 [Source:HGNC Symbol;Acc:HGNC:28942]	4	240.75	1051	8.08078	3.0145
Bru_41214	MYOC	Bru_41214:MYOC	186	9	myocilin [Source:HGNC Symbol;Acc:HGNC:7610]	4	185.25	806.75	8.06116	3.01099
Bru_11013	CD300E	Bru_11013:CD300E	199	3669	CD300e molecule [Source:HGNC Symbol;Acc:HGNC:28874]	4	210.75	917.5	8.05852	3.01051
Bru_55909	RPA3	Bru_55909:RPA3	285	1240	replication protein A3 [Source:HGNC Symbol;Acc:HGNC:10291]	1	285	1240	8.05367	3.00965
Bru_02145	ALDH18A1	Bru_02145:ALDH18A1	265	2392	aldehyde dehydrogenase 18 family member A1 [Source:HGNC Symbol;Acc:HGNC:9722]	4	238.75	1038.25	8.04962	3.00892
Bru_32440	KCNK18	Bru_32440:KCNK18	656	150	potassium two pore domain channel subfamily K member 18 [Source:HGNC Symbol;Acc:HGNC:19439]	4	436.75	1890.5	8.01236	3.00223
Bru_64012	SUSD5	Bru_64012:SUSD5	420	84	sushi domain containing 5 [Source:HGNC Symbol;Acc:HGNC:29061]	4	404	1741.75	7.98034	2.99645
Bru_19344	EDNRA	Bru_19344:EDNRA	282	4898	endothelin receptor type A [Source:HGNC Symbol;Acc:HGNC:3179]	4	287.5	1239.25	7.97881	2.99617
Bru_02001	AKAP3	Bru_02001:AKAP3	541	38	A-kinase anchoring protein 3 [Source:HGNC Symbol;Acc:HGNC:373]	4	311.25	1339	7.96321	2.99335
Bru_49998	PNP	Bru_49998:PNP	136	5299	purine nucleoside phosphorylase [Source:HGNC Symbol;Acc:HGNC:7892]	4	395.75	1692.25	7.91517	2.98462
Bru_52408	PSMD7	Bru_52408:PSMD7	98	0	proteasome 26S subunit, non-ATPase 7 [Source:HGNC Symbol;Acc:HGNC:9565]	2	224	953	7.8752	2.97732
Bru_51722	PROSER3	Bru_51722:PROSER3	216	37	proline and serine rich 3 [Source:HGNC Symbol;Acc:HGNC:25204]	4	237	1005.5	7.85327	2.97329
Bru_58850	SHANK2	Bru_58850:SHANK2	191	15	SH3 and multiple ankyrin repeat domains 2 [Source:HGNC Symbol;Acc:HGNC:14295]	4	271	1145.75	7.82596	2.96827
Bru_07853	C1orf43	Bru_07853:C1orf43	190	3	chromosome 1 open reading frame 43 [Source:HGNC Symbol;Acc:HGNC:29876]	4	276.25	1166.25	7.81459	2.96617
Bru_08933	C9orf84	Bru_08933:C9orf84	247	6	NA	4	265	1106	7.72549	2.94963
Bru_20320	EOGT	Bru_20320:EOGT	219	16	EGF domain specific O-linked N-acetylglucosamine transferase [Source:HGNC Symbol;Acc:HGNC:28526]	4	258.25	1077	7.71955	2.94852
Bru_31832	ITPRIPL1	Bru_31832:ITPRIPL1	369	28	ITPRIP like 1 [Source:HGNC Symbol;Acc:HGNC:29371]	4	426.25	1777.25	7.71793	2.94821
Bru_35808	LOC102723859	Bru_35808:LOC102723859	869	4249	NA	3	348.333	1441.33	7.65925	2.9372
Bru_43890	NTHL1	Bru_43890:NTHL1	235	1691	nth like DNA glycosylase 1 [Source:HGNC Symbol;Acc:HGNC:8028]	4	242.5	999.5	7.62936	2.93156
Bru_11625	CDKAL1	Bru_11625:CDKAL1	427	234	CDK5 regulatory subunit associated protein 1 like 1 [Source:HGNC Symbol;Acc:HGNC:21050]	4	421.5	1735.5	7.62156	2.93009
Bru_09277	CALM3	Bru_09277:CALM3	389	3855	calmodulin 3 [Source:HGNC Symbol;Acc:HGNC:1449]	4	251	1031	7.60329	2.92663
Bru_23104	FETUB	Bru_23104:FETUB	328	3553	fetuin B [Source:HGNC Symbol;Acc:HGNC:3658]	4	217.25	891.25	7.59376	2.92481
Bru_11725	CDRT15L2	Bru_11725:CDRT15L2	558	5087	CMT1A duplicated region transcript 15 like 2 [Source:HGNC Symbol;Acc:HGNC:34075]	4	334.5	1370.75	7.58541	2.92323
Bru_32008	JPH3	Bru_32008:JPH3	338	5038	junctophilin 3 [Source:HGNC Symbol;Acc:HGNC:14203]	4	310.5	1266.25	7.54874	2.91624
Bru_12601	CHIC2	Bru_12601:CHIC2	164	127	cysteine rich hydrophobic domain 2 [Source:HGNC Symbol;Acc:HGNC:1935]	4	256.25	1042.25	7.52878	2.91242
Bru_74464	ZNF235	Bru_74464:ZNF235	309	2497	zinc finger protein 235 [Source:HGNC Symbol;Acc:HGNC:12866]	4	153.75	624.25	7.51554	2.90988
Bru_15573	CTNNA1	Bru_15573:CTNNA1	371	3465	catenin alpha 1 [Source:HGNC Symbol;Acc:HGNC:2509]	4	216.25	877	7.50689	2.90822
Bru_65052	TBR1	Bru_65052:TBR1	262	2940	T-box brain transcription factor 1 [Source:HGNC Symbol;Acc:HGNC:11590]	4	186.25	755	7.50356	2.90758
Bru_38100	MCF2L	Bru_38100:MCF2L	768	4405	MCF.2 cell line derived transforming sequence like [Source:HGNC Symbol;Acc:HGNC:14576]	4	298.75	1210	7.49712	2.90634
Bru_75362	ZNF585A	Bru_75362:ZNF585A	122	12	zinc finger protein 585A [Source:HGNC Symbol;Acc:HGNC:26305]	4	261.25	1058	7.49629	2.90618
Bru_46118	OR8D2	Bru_46118:OR8D2	156	0	olfactory receptor family 8 subfamily D member 2 [Source:HGNC Symbol;Acc:HGNC:8482]	4	288.25	1167.25	7.49569	2.90606
Bru_58298	SERPIND1	Bru_58298:SERPIND1	927	8407	serpin family D member 1 [Source:HGNC Symbol;Acc:HGNC:4838]	4	541	2179.25	7.45636	2.89847
Bru_31604	ISY1-RAB43	Bru_31604:ISY1-RAB43	281	1508	ISY1-RAB43 readthrough [Source:HGNC Symbol;Acc:HGNC:42969]	3	169.667	681.333	7.43327	2.894
Bru_11718	CDRT1	Bru_11718:CDRT1	355	0	NA	2	310	1236	7.38029	2.88368
Bru_75036	ZNF483	Bru_75036:ZNF483	416	93	zinc finger protein 483 [Source:HGNC Symbol;Acc:HGNC:23384]	4	557.25	2206.25	7.32861	2.87354
Bru_03145	AOAH	Bru_03145:AOAH	598	2076	acyloxyacyl hydrolase [Source:HGNC Symbol;Acc:HGNC:548]	4	354.5	1400.5	7.3128	2.87042
Bru_62488	SPINT1	Bru_62488:SPINT1	514	4566	serine peptidase inhibitor, Kunitz type 1 [Source:HGNC Symbol;Acc:HGNC:11246]	4	304	1195.75	7.28088	2.86411
Bru_39872	MRPL11	Bru_39872:MRPL11	673	3889	mitochondrial ribosomal protein L11 [Source:HGNC Symbol;Acc:HGNC:14042]	4	271.5	1066	7.26782	2.86152
Bru_40352	MSS51	Bru_40352:MSS51	496	188	MSS51 mitochondrial translational activator [Source:HGNC Symbol;Acc:HGNC:21000]	4	522.25	2046.5	7.25354	2.85869
Bru_31424	IRAK4	Bru_31424:IRAK4	231	31	interleukin 1 receptor associated kinase 4 [Source:HGNC Symbol;Acc:HGNC:17967]	4	213.5	836.25	7.25029	2.85804
Bru_28581	HIST1H2BM	Bru_28581:HIST1H2BM	78	409	NA	3	120.333	469	7.21446	2.85089
Bru_75750	ZNF708	Bru_75750:ZNF708	425	27	zinc finger protein 708 [Source:HGNC Symbol;Acc:HGNC:12945]	4	238	926.5	7.20585	2.84917
Bru_00461	ACACB	Bru_00461:ACACB	113	3914	acetyl-CoA carboxylase beta [Source:HGNC Symbol;Acc:HGNC:85]	4	257.25	993.5	7.14874	2.83769
Bru_39728	MPZL1	Bru_39728:MPZL1	403	2	myelin protein zero like 1 [Source:HGNC Symbol;Acc:HGNC:7226]	4	449.75	1735	7.14077	2.83608
Bru_74152	ZMYND12	Bru_74152:ZMYND12	440	5272	zinc finger MYND-type containing 12 [Source:HGNC Symbol;Acc:HGNC:21192]	4	444.75	1714.5	7.13573	2.83506
Bru_18616	DPYSL3	Bru_18616:DPYSL3	302	3861	dihydropyrimidinase like 3 [Source:HGNC Symbol;Acc:HGNC:3015]	4	266.25	1018	7.07742	2.82322
Bru_21852	FAM193A	Bru_21852:FAM193A	791	104	family with sequence similarity 193 member A [Source:HGNC Symbol;Acc:HGNC:16822]	4	705	2689.25	7.06088	2.81985
Bru_52846	PTPRQ	Bru_52846:PTPRQ	344	46	protein tyrosine phosphatase receptor type Q [Source:HGNC Symbol;Acc:HGNC:9679]	4	262.5	1001	7.05865	2.81939
Bru_58542	SFT2D2	Bru_58542:SFT2D2	274	3087	SFT2 domain containing 2 [Source:HGNC Symbol;Acc:HGNC:25140]	4	326.5	1244.25	7.0541	2.81846
Bru_66244	TIMM23	Bru_66244:TIMM23	57	0	translocase of inner mitochondrial membrane 23 [Source:HGNC Symbol;Acc:HGNC:17312]	4	117.25	446.25	7.04502	2.8166
Bru_31328	IQCB1	Bru_31328:IQCB1	131	0	IQ motif containing B1 [Source:HGNC Symbol;Acc:HGNC:28949]	4	239.5	910.5	7.03706	2.81497
Bru_20508	EPRS	Bru_20508:EPRS	77	0	NA	3	145.333	552	7.03057	2.81364
Bru_29176	HORMAD1	Bru_29176:HORMAD1	487	2572	HORMA domain containing 1 [Source:HGNC Symbol;Acc:HGNC:25245]	4	399.75	1513.25	7.00711	2.80882
Bru_37932	MB21D1	Bru_37932:MB21D1	1276	9525	NA	4	998	3777.25	7.00587	2.80856
Bru_27188	GSDMC	Bru_27188:GSDMC	280	312	gasdermin C [Source:HGNC Symbol;Acc:HGNC:7151]	4	216.75	817	6.97718	2.80264
Bru_02735	ANKLE2	Bru_02735:ANKLE2	409	1808	ankyrin repeat and LEM domain containing 2 [Source:HGNC Symbol;Acc:HGNC:29101]	2	240.5	904	6.95777	2.79862
Bru_31904	JAG2	Bru_31904:JAG2	609	2662	jagged canonical Notch ligand 2 [Source:HGNC Symbol;Acc:HGNC:6189]	4	377.75	1418.75	6.95214	2.79746
Bru_23828	FOXE1	Bru_23828:FOXE1	233	3233	forkhead box E1 [Source:HGNC Symbol;Acc:HGNC:3806]	4	217.5	808.5	6.88078	2.78257
Bru_46774	PAFAH1B1	Bru_46774:PAFAH1B1	354	2484	platelet activating factor acetylhydrolase 1b regulatory subunit 1 [Source:HGNC Symbol;Acc:HGNC:8574]	3	237.333	880	6.86342	2.77893
Bru_08581	C6orf229	Bru_08581:C6orf229	158	0	NA	4	278.75	1032	6.85301	2.77674
Bru_17212	DEFB128	Bru_17212:DEFB128	167	1506	defensin beta 128 [Source:HGNC Symbol;Acc:HGNC:18106]	4	161	594.25	6.83219	2.77235
Bru_20468	EPM2A	Bru_20468:EPM2A	265	98	EPM2A glucan phosphatase, laforin [Source:HGNC Symbol;Acc:HGNC:3413]	4	249.25	919	6.82491	2.77081
Bru_11545	CDK15	Bru_11545:CDK15	302	14	cyclin dependent kinase 15 [Source:HGNC Symbol;Acc:HGNC:14434]	4	295.5	1087.25	6.81065	2.76779
Bru_16453	DAPK1	Bru_16453:DAPK1	365	1	death associated protein kinase 1 [Source:HGNC Symbol;Acc:HGNC:2674]	4	334	1227.75	6.80425	2.76644
Bru_20000	ELOVL5	Bru_20000:ELOVL5	327	628	ELOVL fatty acid elongase 5 [Source:HGNC Symbol;Acc:HGNC:21308]	4	381	1399.25	6.79809	2.76513
Bru_73204	YPEL2	Bru_73204:YPEL2	757	3804	yippee like 2 [Source:HGNC Symbol;Acc:HGNC:18326]	4	382.75	1404.75	6.79361	2.76418
Bru_31076	INHBB	Bru_31076:INHBB	671	4106	inhibin subunit beta B [Source:HGNC Symbol;Acc:HGNC:6067]	4	501.5	1840.25	6.79239	2.76392
Bru_73440	ZBTB39	Bru_73440:ZBTB39	318	5	zinc finger and BTB domain containing 39 [Source:HGNC Symbol;Acc:HGNC:29014]	4	337.25	1235.5	6.78122	2.76154
Bru_45966	OR6C65	Bru_45966:OR6C65	501	6544	olfactory receptor family 6 subfamily C member 65 [Source:HGNC Symbol;Acc:HGNC:31295]	4	482	1764.75	6.77724	2.7607
Bru_52350	PSMC4	Bru_52350:PSMC4	81	6	proteasome 26S subunit, ATPase 4 [Source:HGNC Symbol;Acc:HGNC:9551]	3	133.333	485.333	6.7378	2.75228
Bru_30716	IL18RAP	Bru_30716:IL18RAP	414	2865	interleukin 18 receptor accessory protein [Source:HGNC Symbol;Acc:HGNC:5989]	4	231.5	841.75	6.73053	2.75072
Bru_33649	KLK2	Bru_33649:KLK2	667	3675	kallikrein related peptidase 2 [Source:HGNC Symbol;Acc:HGNC:6363]	3	496.667	1802.33	6.71718	2.74786
Bru_35432	LINGO3	Bru_35432:LINGO3	213	28	leucine rich repeat and Ig domain containing 3 [Source:HGNC Symbol;Acc:HGNC:21206]	3	209	757.333	6.70745	2.74577
Bru_42906	NLRP3	Bru_42906:NLRP3	188	59	NLR family pyrin domain containing 3 [Source:HGNC Symbol;Acc:HGNC:16400]	4	291.75	1053.25	6.68248	2.74038
Bru_14437	COX11	Bru_14437:COX11	196	1	cytochrome c oxidase copper chaperone COX11 [Source:HGNC Symbol;Acc:HGNC:2261]	4	300	1082.5	6.67919	2.73967
Bru_50194	POLR1A	Bru_50194:POLR1A	117	0	RNA polymerase I subunit A [Source:HGNC Symbol;Acc:HGNC:17264]	2	115.5	414.5	6.64293	2.73182
Bru_68888	TRIM37	Bru_68888:TRIM37	94	1519	tripartite motif containing 37 [Source:HGNC Symbol;Acc:HGNC:7523]	4	107.25	384.5	6.63615	2.73035
Bru_57786	SEC14L2	Bru_57786:SEC14L2	376	2475	SEC14 like lipid binding 2 [Source:HGNC Symbol;Acc:HGNC:10699]	4	458.25	1641	6.62862	2.72871
Bru_28248	HEXB	Bru_28248:HEXB	278	18	hexosaminidase subunit beta [Source:HGNC Symbol;Acc:HGNC:4879]	4	244.5	874.75	6.6225	2.72738
Bru_37224	MAGEB2	Bru_37224:MAGEB2	504	296	MAGE family member B2 [Source:HGNC Symbol;Acc:HGNC:6809]	4	327.5	1167.5	6.59876	2.7222
Bru_38776	MFSD1	Bru_38776:MFSD1	405	386	major facilitator superfamily domain containing 1 [Source:HGNC Symbol;Acc:HGNC:25874]	4	244	868.75	6.59055	2.7204
Bru_44126	NUP133	Bru_44126:NUP133	192	91	nucleoporin 133 [Source:HGNC Symbol;Acc:HGNC:18016]	4	262	930.25	6.57227	2.71639
Bru_54418	RCN2	Bru_54418:RCN2	103	0	reticulocalbin 2 [Source:HGNC Symbol;Acc:HGNC:9935]	4	323	1145.75	6.56605	2.71503
Bru_52058	PRSS33	Bru_52058:PRSS33	502	578	serine protease 33 [Source:HGNC Symbol;Acc:HGNC:30405]	4	383.75	1360	6.56005	2.71371
Bru_26504	GPR12	Bru_26504:GPR12	246	0	G protein-coupled receptor 12 [Source:HGNC Symbol;Acc:HGNC:4466]	4	315.5	1117.5	6.55639	2.7129
Bru_19364	EEF1A1	Bru_19364:EEF1A1	112	577	eukaryotic translation elongation factor 1 alpha 1 [Source:HGNC Symbol;Acc:HGNC:3189]	2	81.5	288.5	6.55247	2.71204
Bru_24764	GALNTL6	Bru_24764:GALNTL6	142	2265	polypeptide N-acetylgalactosaminyltransferase like 6 [Source:HGNC Symbol;Acc:HGNC:33844]	4	183.75	648.5	6.5328	2.7077
Bru_17420	DGCR14	Bru_17420:DGCR14	250	0	NA	4	230.75	813.5	6.52578	2.70615
Bru_46326	OSCAR	Bru_46326:OSCAR	295	3888	osteoclast associated Ig-like receptor [Source:HGNC Symbol;Acc:HGNC:29960]	4	280.75	988.25	6.51574	2.70393
Bru_28112	HECW1	Bru_28112:HECW1	320	26	HECT, C2 and WW domain containing E3 ubiquitin protein ligase 1 [Source:HGNC Symbol;Acc:HGNC:22195]	4	317.75	1117	6.50705	2.70201
Bru_42722	NKAIN1	Bru_42722:NKAIN1	328	13	sodium/potassium transporting ATPase interacting 1 [Source:HGNC Symbol;Acc:HGNC:25743]	4	499	1751.75	6.49813	2.70003
Bru_37752	MARCHF10	Bru_37752:MARCH10	508	30	membrane associated ring-CH-type finger 10 [Source:HGNC Symbol;Acc:HGNC:26655]	4	415.75	1448.25	6.44805	2.68886
Bru_05557	BAAT	Bru_05557:BAAT	275	6	bile acid-CoA:amino acid N-acyltransferase [Source:HGNC Symbol;Acc:HGNC:932]	4	318	1105.25	6.43354	2.68561
Bru_31392	IQSEC1	Bru_31392:IQSEC1	192	130	IQ motif and Sec7 domain ArfGEF 1 [Source:HGNC Symbol;Acc:HGNC:29112]	4	435.75	1514.5	6.43352	2.68561
Bru_10733	CCNT1	Bru_10733:CCNT1	378	2656	cyclin T1 [Source:HGNC Symbol;Acc:HGNC:1599]	4	238.75	827	6.41179	2.68073
Bru_08393	C4orf3	Bru_08393:C4orf3	206	4	chromosome 4 open reading frame 3 [Source:HGNC Symbol;Acc:HGNC:19225]	4	193.25	668	6.39844	2.67772
Bru_31992	JOSD1	Bru_31992:JOSD1	711	5148	Josephin domain containing 1 [Source:HGNC Symbol;Acc:HGNC:28953]	3	499	1722.67	6.39025	2.67587
Bru_59186	SIT1	Bru_59186:SIT1	200	46	signaling threshold regulating transmembrane adaptor 1 [Source:HGNC Symbol;Acc:HGNC:17710]	4	295	1018	6.38767	2.67529
Bru_31964	JMJD1C	Bru_31964:JMJD1C	71	0	jumonji domain containing 1C [Source:HGNC Symbol;Acc:HGNC:12313]	4	213	734.5	6.38306	2.67425
Bru_47330	PCDH15	Bru_47330:PCDH15	326	200	protocadherin related 15 [Source:HGNC Symbol;Acc:HGNC:14674]	4	275.25	949	6.38198	2.67401
Bru_57598	SCRN2	Bru_57598:SCRN2	160	5124	secernin 2 [Source:HGNC Symbol;Acc:HGNC:30381]	4	424	1453.25	6.34441	2.66549
Bru_19424	EFCAB14	Bru_19424:EFCAB14	863	1355	EF-hand calcium binding domain 14 [Source:HGNC Symbol;Acc:HGNC:29051]	4	427.75	1460.25	6.31908	2.65971
Bru_28140	HELZ	Bru_28140:HELZ	435	2770	helicase with zinc finger [Source:HGNC Symbol;Acc:HGNC:16878]	4	297.25	1014.75	6.31908	2.65971
Bru_42978	NME7	Bru_42978:NME7	379	2191	NME/NM23 family member 7 [Source:HGNC Symbol;Acc:HGNC:20461]	4	253.75	865	6.30996	2.65763
Bru_10957	CD22	Bru_10957:CD22	144	293	CD22 molecule [Source:HGNC Symbol;Acc:HGNC:1643]	4	251.75	855.25	6.2884	2.65269
Bru_01609	AFM	Bru_01609:AFM	218	57	afamin [Source:HGNC Symbol;Acc:HGNC:316]	4	374	1270.5	6.28811	2.65263
Bru_19804	EIF4E2	Bru_19804:EIF4E2	131	0	eukaryotic translation initiation factor 4E family member 2 [Source:HGNC Symbol;Acc:HGNC:3293]	4	369.75	1254.75	6.28154	2.65112
Bru_72020	VPS53	Bru_72020:VPS53	114	34	VPS53 subunit of GARP complex [Source:HGNC Symbol;Acc:HGNC:25608]	4	175.75	594.5	6.26143	2.64649
Bru_29656	HSH2D	Bru_29656:HSH2D	266	11	hematopoietic SH2 domain containing [Source:HGNC Symbol;Acc:HGNC:24920]	4	227.75	769	6.25007	2.64387
Bru_53990	RASSF3	Bru_53990:RASSF3	465	7025	Ras association domain family member 3 [Source:HGNC Symbol;Acc:HGNC:14271]	4	574.25	1938.25	6.24778	2.64334
Bru_31060	ING4	Bru_31060:ING4	245	2682	inhibitor of growth family member 4 [Source:HGNC Symbol;Acc:HGNC:19423]	4	212.75	717.5	6.24265	2.64216
Bru_73808	ZFAND2B	Bru_73808:ZFAND2B	503	12	zinc finger AN1-type containing 2B [Source:HGNC Symbol;Acc:HGNC:25206]	4	373.5	1255.5	6.22219	2.63742
Bru_10253	CCDC37	Bru_10253:CCDC37	170	0	NA	4	408.25	1367.25	6.19924	2.63209
Bru_21368	FAM104A	Bru_21368:FAM104A	158	0	family with sequence similarity 104 member A [Source:HGNC Symbol;Acc:HGNC:25918]	4	245.5	820	6.18271	2.62824
Bru_49622	PLEKHG7	Bru_49622:PLEKHG7	172	3470	pleckstrin homology and RhoGEF domain containing G7 [Source:HGNC Symbol;Acc:HGNC:33829]	4	325.75	1087.5	6.17962	2.62752
Bru_11317	CDC42EP1	Bru_11317:CDC42EP1	547	2327	CDC42 effector protein 1 [Source:HGNC Symbol;Acc:HGNC:17014]	4	505.5	1687	6.17747	2.62702
Bru_71672	VAX1	Bru_71672:VAX1	791	2964	ventral anterior homeobox 1 [Source:HGNC Symbol;Acc:HGNC:12660]	4	589.25	1964.75	6.17198	2.62573
Bru_39784	MRGPRD	Bru_39784:MRGPRD	123	0	MAS related GPR family member D [Source:HGNC Symbol;Acc:HGNC:29626]	4	146.5	487.75	6.16278	2.62358
Bru_26872	GPX4	Bru_26872:GPX4	153	0	glutathione peroxidase 4 [Source:HGNC Symbol;Acc:HGNC:4556]	2	240	796	6.1393	2.61807
Bru_65624	TEX13A	Bru_65624:TEX13A	598	9025	testis expressed 13A [Source:HGNC Symbol;Acc:HGNC:11735]	4	741	2438.75	6.09208	2.60694
Bru_55322	RMI1	Bru_55322:RMI1	218	0	RecQ mediated genome instability 1 [Source:HGNC Symbol;Acc:HGNC:25764]	4	304.75	1001.5	6.08309	2.6048
Bru_17356	DERL1	Bru_17356:DERL1	93	0	derlin 1 [Source:HGNC Symbol;Acc:HGNC:28454]	4	245.75	805.5	6.06721	2.60103
Bru_28020	HDGF	Bru_28020:HDGF	337	3021	heparin binding growth factor [Source:HGNC Symbol;Acc:HGNC:4856]	3	319.667	1047	6.0627	2.59996
Bru_31772	ITK	Bru_31772:ITK	73	14	IL2 inducible T cell kinase [Source:HGNC Symbol;Acc:HGNC:6171]	4	226	738.75	6.0507	2.5971
Bru_66560	TMC1	Bru_66560:TMC1	322	681	transmembrane channel like 1 [Source:HGNC Symbol;Acc:HGNC:16513]	4	244	795	6.03107	2.59241
Bru_33480	KLHL11	Bru_33480:KLHL11	676	40	kelch like family member 11 [Source:HGNC Symbol;Acc:HGNC:19008]	4	430.5	1398.75	6.01428	2.58839
Bru_09194	CAD (IRG1)	Bru_09194:CAD	179	581	NA	1	179	581	6.00814	2.58692
Bru_65308	TCN1	Bru_65308:TCN1	107	0	transcobalamin 1 [Source:HGNC Symbol;Acc:HGNC:11652]	4	261.25	847.75	6.0066	2.58655
Bru_44026	NUDT14	Bru_44026:NUDT14	328	70	nudix hydrolase 14 [Source:HGNC Symbol;Acc:HGNC:20141]	4	296	960	6.00339	2.58578
Bru_64584	TAL2	Bru_64584:TAL2	502	8	TAL bHLH transcription factor 2 [Source:HGNC Symbol;Acc:HGNC:11557]	4	373.75	1211	5.99763	2.58439
Bru_19448	EFCAB9	Bru_19448:EFCAB9	465	3358	EF-hand calcium binding domain 9 [Source:HGNC Symbol;Acc:HGNC:34530]	4	265.75	854.25	5.95016	2.57293
Bru_03037	ANO7	Bru_03037:ANO7	945	35	anoctamin 7 [Source:HGNC Symbol;Acc:HGNC:31677]	4	483	1547.25	5.92967	2.56795
Bru_36672	LSM3	Bru_36672:LSM3	164	1339	LSM3 homolog, U6 small nuclear RNA and mRNA degradation associated [Source:HGNC Symbol;Acc:HGNC:17874]	4	140	447.25	5.91343	2.56399
Bru_52722	PTPN11	Bru_52722:PTPN11	95	1331	protein tyrosine phosphatase non-receptor type 11 [Source:HGNC Symbol;Acc:HGNC:9644]	2	209	666.5	5.90297	2.56144
Bru_53662	RAI1	Bru_53662:RAI1	277	4666	retinoic acid induced 1 [Source:HGNC Symbol;Acc:HGNC:9834]	4	388.75	1237	5.89001	2.55827
Bru_34472	KTN1	Bru_34472:KTN1	460	1815	kinectin 1 [Source:HGNC Symbol;Acc:HGNC:6467]	4	292.25	929	5.88407	2.55681
Bru_59266	SKP1	Bru_59266:SKP1	100	28	S-phase kinase associated protein 1 [Source:HGNC Symbol;Acc:HGNC:10899]	3	191	606.667	5.87941	2.55567
Bru_33856	KRI1	Bru_33856:KRI1	340	9	KRI1 homolog [Source:HGNC Symbol;Acc:HGNC:25769]	4	184.25	584.25	5.86959	2.55326
Bru_72848	WTIP	Bru_72848:WTIP	80	21	WT1 interacting protein [Source:HGNC Symbol;Acc:HGNC:20964]	4	233.5	740	5.86627	2.55244
Bru_57430	SCGB2A2	Bru_57430:SCGB2A2	70	0	secretoglobin family 2A member 2 [Source:HGNC Symbol;Acc:HGNC:7050]	4	209	661.5	5.85869	2.55058
Bru_18900	DUSP14	Bru_18900:DUSP14	227	27	dual specificity phosphatase 14 [Source:HGNC Symbol;Acc:HGNC:17007]	4	254.75	805.75	5.85468	2.54959
Bru_47110	PARP3	Bru_47110:PARP3	241	123	poly(ADP-ribose) polymerase family member 3 [Source:HGNC Symbol;Acc:HGNC:273]	4	291.5	917	5.82301	2.54176
Bru_23800	FOXD3	Bru_23800:FOXD3	331	65	forkhead box D3 [Source:HGNC Symbol;Acc:HGNC:3804]	4	487.25	1531.25	5.81716	2.54032
Bru_73464	ZBTB45	Bru_73464:ZBTB45	297	187	zinc finger and BTB domain containing 45 [Source:HGNC Symbol;Acc:HGNC:23715]	4	291.75	915	5.80533	2.53738
Bru_42422	NFATC1	Bru_42422:NFATC1	932	5211	nuclear factor of activated T cells 1 [Source:HGNC Symbol;Acc:HGNC:7775]	4	419	1306.5	5.77181	2.52902
Bru_44726	OR10A4	Bru_44726:OR10A4	100	45	olfactory receptor family 10 subfamily A member 4 [Source:HGNC Symbol;Acc:HGNC:15130]	4	192	595.75	5.74354	2.52194
Bru_29200	HOXA2	Bru_29200:HOXA2	360	32	homeobox A2 [Source:HGNC Symbol;Acc:HGNC:5103]	4	312	966.25	5.7326	2.51919
Bru_21284	FABP6	Bru_21284:FABP6	142	0	fatty acid binding protein 6 [Source:HGNC Symbol;Acc:HGNC:3561]	4	195	603	5.724	2.51702
Bru_66796	TMEM131	Bru_66796:TMEM131	122	93	transmembrane protein 131 [Source:HGNC Symbol;Acc:HGNC:30366]	4	134	413.5	5.71199	2.51399
Bru_47138	PARVA	Bru_47138:PARVA	269	106	parvin alpha [Source:HGNC Symbol;Acc:HGNC:14652]	4	322	993	5.70835	2.51307
Bru_38528	MEP1A	Bru_38528:MEP1A	798	4755	meprin A subunit alpha [Source:HGNC Symbol;Acc:HGNC:7015]	4	527	1624	5.70417	2.51202
Bru_59014	SIAH3	Bru_59014:SIAH3	235	361	siah E3 ubiquitin protein ligase family member 3 [Source:HGNC Symbol;Acc:HGNC:30553]	4	560.5	1723.75	5.69266	2.5091
Bru_04149	ARMC10	Bru_04149:ARMC10	441	261	armadillo repeat containing 10 [Source:HGNC Symbol;Acc:HGNC:21706]	4	296.75	911.25	5.68413	2.50694
Bru_41738	NCAPD2	Bru_41738:NCAPD2	310	111	non-SMC condensin I complex subunit D2 [Source:HGNC Symbol;Acc:HGNC:24305]	4	352.5	1079.5	5.66866	2.50301
Bru_25476	GINS1	Bru_25476:GINS1	246	24	GINS complex subunit 1 [Source:HGNC Symbol;Acc:HGNC:28980]	4	282.5	862.75	5.65306	2.49903
Bru_34976	LDLRAD1	Bru_34976:LDLRAD1	319	80	low density lipoprotein receptor class A domain containing 1 [Source:HGNC Symbol;Acc:HGNC:32069]	4	537.75	1641.25	5.64952	2.49813
Bru_00369	ABHD4	Bru_00369:ABHD4	591	4447	abhydrolase domain containing 4, N-acyl phospholipase B [Source:HGNC Symbol;Acc:HGNC:20154]	4	376.5	1148.5	5.64655	2.49737
Bru_03925	ARHGEF28	Bru_03925:ARHGEF28	330	33	Rho guanine nucleotide exchange factor 28 [Source:HGNC Symbol;Acc:HGNC:30322]	4	320	974.5	5.63701	2.49493
Bru_15413	CT47A2	Bru_15413:CT47A2	358	1497	cancer/testis antigen family 47 member A2 [Source:HGNC Symbol;Acc:HGNC:33283]	4	252.5	768.75	5.63561	2.49457
Bru_57686	SDE2	Bru_57686:SDE2	92	0	SDE2 telomere maintenance homolog [Source:HGNC Symbol;Acc:HGNC:26643]	4	115	350	5.63361	2.49406
Bru_39016	MIEN1	Bru_39016:MIEN1	240	0	migration and invasion enhancer 1 [Source:HGNC Symbol;Acc:HGNC:28230]	4	324.5	987	5.63014	2.49317
Bru_33376	KLF12	Bru_33376:KLF12	311	105	KLF transcription factor 12 [Source:HGNC Symbol;Acc:HGNC:6346]	4	365.5	1106.25	5.60251	2.48607
Bru_73468	ZBTB46	Bru_73468:ZBTB46	1034	5861	zinc finger and BTB domain containing 46 [Source:HGNC Symbol;Acc:HGNC:16094]	4	641	1939.25	5.60006	2.48544
Bru_34868	LCMT2	Bru_34868:LCMT2	368	2593	leucine carboxyl methyltransferase 2 [Source:HGNC Symbol;Acc:HGNC:17558]	4	522.75	1580.75	5.5974	2.48476
Bru_32928	KIAA1045	Bru_32928:KIAA1045	99	0	NA	4	206.5	623.5	5.58899	2.48259
Bru_37628	MAP7D3	Bru_37628:MAP7D3	216	16	MAP7 domain containing 3 [Source:HGNC Symbol;Acc:HGNC:25742]	4	225.5	679.5	5.57776	2.47969
Bru_21340	FAIM	Bru_21340:FAIM	117	6	Fas apoptotic inhibitory molecule [Source:HGNC Symbol;Acc:HGNC:18703]	4	220.5	661.75	5.55523	2.47385
Bru_29248	HOXB5	Bru_29248:HOXB5	751	3358	homeobox B5 [Source:HGNC Symbol;Acc:HGNC:5116]	4	387	1158.75	5.54237	2.4705
Bru_70688	UCMA	Bru_70688:UCMA	190	59	upper zone of growth plate and cartilage matrix associated [Source:HGNC Symbol;Acc:HGNC:25205]	4	403.75	1207.5	5.53594	2.46883
Bru_76166	ZNF891	Bru_76166:ZNF891	437	121	zinc finger protein 891 [Source:HGNC Symbol;Acc:HGNC:38709]	4	313.25	936.75	5.53541	2.46869
Bru_50034	PNPO	Bru_50034:PNPO	646	6	pyridoxamine 5'-phosphate oxidase [Source:HGNC Symbol;Acc:HGNC:30260]	4	608.5	1818.5	5.53184	2.46776
Bru_07245	C15orf26	Bru_07245:C15orf26	158	4	NA	4	191.75	571	5.51211	2.4626
Bru_04449	ASB17	Bru_04449:ASB17	594	79	ankyrin repeat and SOCS box containing 17 [Source:HGNC Symbol;Acc:HGNC:19769]	4	558.25	1662.25	5.51169	2.46249
Bru_00989	ADAM18	Bru_00989:ADAM18	123	209	ADAM metallopeptidase domain 18 [Source:HGNC Symbol;Acc:HGNC:196]	4	201.75	600.25	5.50726	2.46133
Bru_30156	IFI35	Bru_30156:IFI35	436	183	interferon induced protein 35 [Source:HGNC Symbol;Acc:HGNC:5399]	4	305.25	906.75	5.49856	2.45905
Bru_28960	HMGN5	Bru_28960:HMGN5	201	55	high mobility group nucleosome binding domain 5 [Source:HGNC Symbol;Acc:HGNC:8013]	4	247.5	734.75	5.49517	2.45817
Bru_38612	METTL14	Bru_38612:METTL14	167	18	methyltransferase 14, N6-adenosine-methyltransferase subunit [Source:HGNC Symbol;Acc:HGNC:29330]	4	245.5	727.25	5.48339	2.45507
Bru_39020	MIER1	Bru_39020:MIER1	276	6	MIER1 transcriptional regulator [Source:HGNC Symbol;Acc:HGNC:29657]	4	228	674.5	5.47601	2.45312
Bru_66460	TLX1	Bru_66460:TLX1	593	3604	T cell leukemia homeobox 1 [Source:HGNC Symbol;Acc:HGNC:5056]	4	318.75	942.75	5.47474	2.45279
Bru_36180	LRIT1	Bru_36180:LRIT1	92	0	leucine rich repeat, Ig-like and transmembrane domains 1 [Source:HGNC Symbol;Acc:HGNC:23404]	4	165.5	489	5.46925	2.45134
Bru_08501	C5orf64	Bru_08501:C5orf64	494	7	chromosome 5 putative open reading frame 64 [Source:HGNC Symbol;Acc:HGNC:26744]	4	343	1012.75	5.46544	2.45034
Bru_49554	PLEKHA4	Bru_49554:PLEKHA4	109	0	pleckstrin homology domain containing A4 [Source:HGNC Symbol;Acc:HGNC:14339]	4	214.75	633.75	5.46263	2.44959
Bru_32592	KCTD16	Bru_32592:KCTD16	425	830	potassium channel tetramerization domain containing 16 [Source:HGNC Symbol;Acc:HGNC:29244]	4	397	1170.25	5.45638	2.44794
Bru_70176	TXNL1	Bru_70176:TXNL1	100	0	thioredoxin like 1 [Source:HGNC Symbol;Acc:HGNC:12436]	4	247.75	730	5.45414	2.44735
Bru_32672	KDM1A	Bru_32672:KDM1A	110	1	lysine demethylase 1A [Source:HGNC Symbol;Acc:HGNC:29079]	4	312.25	919.75	5.45236	2.44688
Bru_35632	LMTK3	Bru_35632:LMTK3	408	5	lemur tyrosine kinase 3 [Source:HGNC Symbol;Acc:HGNC:19295]	4	262.75	773.25	5.44746	2.44558
Bru_69284	TRPM5	Bru_69284:TRPM5	217	2017	transient receptor potential cation channel subfamily M member 5 [Source:HGNC Symbol;Acc:HGNC:14323]	4	398.25	1170	5.4381	2.4431
Bru_18148	DNAJC16	Bru_18148:DNAJC16	328	1346	DnaJ heat shock protein family (Hsp40) member C16 [Source:HGNC Symbol;Acc:HGNC:29157]	4	216	631.25	5.40959	2.43552
Bru_18972	DUT	Bru_18972:DUT	65	22	deoxyuridine triphosphatase [Source:HGNC Symbol;Acc:HGNC:3078]	3	217.333	635	5.40834	2.43519
Bru_64356	SYTL5	Bru_64356:SYTL5	804	147	synaptotagmin like 5 [Source:HGNC Symbol;Acc:HGNC:15589]	4	603	1758.5	5.39811	2.43246
Bru_35848	LOC339862	Bru_35848:LOC339862	223	453	NA	4	259	753.5	5.38518	2.429
Bru_47942	PDGFRB	Bru_47942:PDGFRB	581	1552	platelet derived growth factor receptor beta [Source:HGNC Symbol;Acc:HGNC:8804]	4	365.25	1062	5.38209	2.42817
Bru_59662	SLC22A4	Bru_59662:SLC22A4	213	15	solute carrier family 22 member 4 [Source:HGNC Symbol;Acc:HGNC:10968]	4	239.5	695.5	5.37537	2.42636
Bru_64824	TBC1D1	Bru_64824:TBC1D1	483	7	TBC1 domain family member 1 [Source:HGNC Symbol;Acc:HGNC:11578]	4	466.25	1353	5.3715	2.42533
Bru_07249	C15orf27	Bru_07249:C15orf27	354	2789	NA	4	257	741.5	5.34066	2.41702
Bru_13493	CLPP	Bru_13493:CLPP	314	179	caseinolytic mitochondrial matrix peptidase proteolytic subunit [Source:HGNC Symbol;Acc:HGNC:2084]	4	293.25	844.75	5.33221	2.41473
Bru_30052	ID4	Bru_30052:ID4	752	2993	inhibitor of DNA binding 4 [Source:HGNC Symbol;Acc:HGNC:5363]	4	566	1627	5.32094	2.41168
Bru_08389	C4orf29	Bru_08389:C4orf29	370	21	NA	4	263.75	757.75	5.31802	2.41089
Bru_21704	FAM169A	Bru_21704:FAM169A	190	7	family with sequence similarity 169 member A [Source:HGNC Symbol;Acc:HGNC:29138]	4	184	527.75	5.30918	2.40849
Bru_01469	ADORA2B	Bru_01469:ADORA2B	567	28	adenosine A2b receptor [Source:HGNC Symbol;Acc:HGNC:264]	3	533.667	1525.67	5.29184	2.40377
Bru_53658	RAG2	Bru_53658:RAG2	332	7	recombination activating 2 [Source:HGNC Symbol;Acc:HGNC:9832]	4	611.25	1746	5.2874	2.40256
Bru_01649	AGAP5	Bru_01649:AGAP5	145	0	ArfGAP with GTPase domain, ankyrin repeat and PH domain 5 [Source:HGNC Symbol;Acc:HGNC:23467]	2	537.5	1534.5	5.28452	2.40177
Bru_38512	MEMO1	Bru_38512:MEMO1	224	13	mediator of cell motility 1 [Source:HGNC Symbol;Acc:HGNC:14014]	4	219	623.75	5.2721	2.39838
Bru_35508	LKAAEAR1	Bru_35508:LKAAEAR1	553	154	LKAAEAR motif containing 1 [Source:HGNC Symbol;Acc:HGNC:33718]	4	577.25	1643.25	5.26934	2.39762
Bru_53434	RAB5B	Bru_53434:RAB5B	301	20	RAB5B, member RAS oncogene family [Source:HGNC Symbol;Acc:HGNC:9784]	4	231.5	655.75	5.24329	2.39047
Bru_07605	C19orf44	Bru_07605:C19orf44	108	68	chromosome 19 open reading frame 44 [Source:HGNC Symbol;Acc:HGNC:26141]	4	205.75	582.75	5.24275	2.39032
Bru_32724	KDM5C	Bru_32724:KDM5C	230	2356	lysine demethylase 5C [Source:HGNC Symbol;Acc:HGNC:11114]	4	212	600.25	5.24099	2.38984
Bru_02033	AKIP1	Bru_02033:AKIP1	374	1963	A-kinase interacting protein 1 [Source:HGNC Symbol;Acc:HGNC:1170]	4	258.5	730.5	5.2309	2.38706
Bru_34672	LAPTM4B	Bru_34672:LAPTM4B	218	322	lysosomal protein transmembrane 4 beta [Source:HGNC Symbol;Acc:HGNC:13646]	4	297.25	840	5.23087	2.38705
Bru_54726	RFPL3	Bru_54726:RFPL3	261	35	ret finger protein like 3 [Source:HGNC Symbol;Acc:HGNC:9980]	4	254	717.75	5.23066	2.38699
Bru_63796	SUCLG1	Bru_63796:SUCLG1	602	2587	succinate-CoA ligase GDP/ADP-forming subunit alpha [Source:HGNC Symbol;Acc:HGNC:11449]	4	249	702.75	5.22418	2.38521
Bru_19116	E2F1	Bru_19116:E2F1	234	39	E2F transcription factor 1 [Source:HGNC Symbol;Acc:HGNC:3113]	4	371.25	1047.75	5.22406	2.38517
Bru_52162	PSAP	Bru_52162:PSAP	200	2422	prosaposin [Source:HGNC Symbol;Acc:HGNC:9498]	4	266.75	752.75	5.22352	2.38502
Bru_53778	RAP1B	Bru_53778:RAP1B	427	381	RAP1B, member of RAS oncogene family [Source:HGNC Symbol;Acc:HGNC:9857]	4	378.75	1068.5	5.22202	2.38461
Bru_26100	GNPNAT1	Bru_26100:GNPNAT1	189	53	glucosamine-phosphate N-acetyltransferase 1 [Source:HGNC Symbol;Acc:HGNC:19980]	3	266.333	751.333	5.22185	2.38456
Bru_21680	FAM166A	Bru_21680:FAM166A	330	410	family with sequence similarity 166 member A [Source:HGNC Symbol;Acc:HGNC:33818]	4	553.25	1559.25	5.21688	2.38319
Bru_12869	CHST8	Bru_12869:CHST8	403	4351	carbohydrate sulfotransferase 8 [Source:HGNC Symbol;Acc:HGNC:15993]	4	437	1231.25	5.21533	2.38276
Bru_27868	HBG1	Bru_27868:HBG1	711	12	hemoglobin subunit gamma 1 [Source:HGNC Symbol;Acc:HGNC:4831]	3	614.333	1727	5.20361	2.37951
Bru_06553	BRIP1	Bru_06553:BRIP1	318	0	BRCA1 interacting helicase 1 [Source:HGNC Symbol;Acc:HGNC:20473]	4	237.75	667.75	5.19889	2.3782
Bru_14661	CPNE8	Bru_14661:CPNE8	331	6	copine 8 [Source:HGNC Symbol;Acc:HGNC:23498]	4	259.75	729.5	5.1986	2.37812
Bru_47770	PDCD2	Bru_47770:PDCD2	98	0	programmed cell death 2 [Source:HGNC Symbol;Acc:HGNC:8762]	4	120.75	338.75	5.19289	2.37654
Bru_32936	KIAA1109	Bru_32936:KIAA1109	838	4183	NA	4	384.5	1078.5	5.19207	2.37631
Bru_34772	LCA5	Bru_34772:LCA5	364	1620	lebercilin LCA5 [Source:HGNC Symbol;Acc:HGNC:31923]	4	256.25	718	5.18654	2.37477
Bru_12605	CHID1	Bru_12605:CHID1	207	87	chitinase domain containing 1 [Source:HGNC Symbol;Acc:HGNC:28474]	4	254.75	713	5.18074	2.37316
Bru_29928	HYDIN	Bru_29928:HYDIN	372	23	HYDIN axonemal central pair apparatus protein [Source:HGNC Symbol;Acc:HGNC:19368]	4	432.75	1210	5.17565	2.37174
Bru_70932	UNC13B	Bru_70932:UNC13B	391	19	unc-13 homolog B [Source:HGNC Symbol;Acc:HGNC:12566]	4	449.5	1256	5.17222	2.37078
Bru_58022	SEMA6C	Bru_58022:SEMA6C	421	10	semaphorin 6C [Source:HGNC Symbol;Acc:HGNC:10740]	4	558.5	1558	5.1637	2.36841
Bru_04621	ASPN	Bru_04621:ASPN	775	34	asporin [Source:HGNC Symbol;Acc:HGNC:14872]	4	488.25	1361.25	5.16075	2.36758
Bru_01341	ADGRG4	Bru_01341:ADGRG4	157	0	adhesion G protein-coupled receptor G4 [Source:HGNC Symbol;Acc:HGNC:18992]	4	227.75	634.75	5.15895	2.36708
Bru_74484	ZNF25	Bru_74484:ZNF25	164	6	zinc finger protein 25 [Source:HGNC Symbol;Acc:HGNC:13043]	4	363.75	1012.5	5.15239	2.36524
Bru_67888	TNFRSF10A	Bru_67888:TNFRSF10A	1107	7146	TNF receptor superfamily member 10a [Source:HGNC Symbol;Acc:HGNC:11904]	4	835	2322.75	5.14912	2.36433
Bru_43706	NRM	Bru_43706:NRM	369	3191	nurim [Source:HGNC Symbol;Acc:HGNC:8003]	4	290.75	806.75	5.13613	2.36068
Bru_42990	NMI	Bru_42990:NMI	341	1081	N-myc and STAT interactor [Source:HGNC Symbol;Acc:HGNC:7854]	4	255	707.25	5.13393	2.36006
Bru_35800	LOC101929372	Bru_35800:LOC101929372	431	2760	NA	4	315.25	874	5.13184	2.35948
Bru_32848	KIAA0319L	Bru_32848:KIAA0319L	444	31	KIAA0319 like [Source:HGNC Symbol;Acc:HGNC:30071]	4	433.5	1199.25	5.1208	2.35637
Bru_75146	ZNF521	Bru_75146:ZNF521	510	212	zinc finger protein 521 [Source:HGNC Symbol;Acc:HGNC:24605]	4	372	1027	5.11028	2.3534
Bru_47698	PCSK2	Bru_47698:PCSK2	497	653	proprotein convertase subtilisin/kexin type 2 [Source:HGNC Symbol;Acc:HGNC:8744]	4	301.75	832	5.10379	2.35157
Bru_40600	MTMR6	Bru_40600:MTMR6	388	33	myotubularin related protein 6 [Source:HGNC Symbol;Acc:HGNC:7453]	4	289.25	796.5	5.09717	2.3497
Bru_07301	C15orf59	Bru_07301:C15orf59	620	4567	NA	4	526.75	1444	5.07434	2.34322
Bru_37684	MAPK8	Bru_37684:MAPK8	353	137	mitogen-activated protein kinase 8 [Source:HGNC Symbol;Acc:HGNC:6881]	4	257.5	705	5.06791	2.34139
Bru_28312	HGSNAT	Bru_28312:HGSNAT	514	264	heparan-alpha-glucosaminide N-acetyltransferase [Source:HGNC Symbol;Acc:HGNC:26527]	4	439.75	1203	5.0638	2.34022
Bru_40674	MTRNR2L6	Bru_40674:MTRNR2L6	324	32	NA	3	356.667	974.667	5.05837	2.33867
Bru_42302	NELL2	Bru_42302:NELL2	129	122	neural EGFL like 2 [Source:HGNC Symbol;Acc:HGNC:7751]	4	242.75	662.5	5.05177	2.33679
Bru_22224	FAM63A	Bru_22224:FAM63A	83	2028	NA	4	205	558.5	5.04297	2.33427
Bru_33296	KIR3DL1	Bru_33296:KIR3DL1	325	4195	killer cell immunoglobulin like receptor, three Ig domains and long cytoplasmic tail 1 [Source:HGNC Symbol;Acc:HGNC:6338]	4	396.5	1078	5.0326	2.3313
Bru_14833	CREB3L1	Bru_14833:CREB3L1	291	2	cAMP responsive element binding protein 3 like 1 [Source:HGNC Symbol;Acc:HGNC:18856]	4	190.25	516.5	5.02531	2.32921
Bru_66620	TMCO5A	Bru_66620:TMCO5A	818	47	transmembrane and coiled-coil domains 5A [Source:HGNC Symbol;Acc:HGNC:28558]	4	725.5	1968	5.02117	2.32802
Bru_03877	ARHGEF10	Bru_03877:ARHGEF10	859	124	Rho guanine nucleotide exchange factor 10 [Source:HGNC Symbol;Acc:HGNC:14103]	4	910	2467.5	5.01918	2.32745
Bru_41691	NBPF20	Bru_41691:NBPF20	908	2803	NBPF member 20 [Source:HGNC Symbol;Acc:HGNC:32000]	2	522.5	1413.5	5.00756	2.32411
Bru_33596	KLHL42	Bru_33596:KLHL42	308	2629	kelch like family member 42 [Source:HGNC Symbol;Acc:HGNC:29252]	4	328.75	887.75	4.99852	2.3215
Bru_29576	HSD17B2	Bru_29576:HSD17B2	248	0	hydroxysteroid 17-beta dehydrogenase 2 [Source:HGNC Symbol;Acc:HGNC:5211]	4	429.5	1156.25	4.98317	2.31706
Bru_26448	GPIHBP1	Bru_26448:GPIHBP1	208	17	glycosylphosphatidylinositol anchored high density lipoprotein binding protein 1 [Source:HGNC Symbol;Acc:HGNC:24945]	4	515.75	1388	4.98158	2.3166
Bru_44518	OGFOD3	Bru_44518:OGFOD3	154	309	2-oxoglutarate and iron dependent oxygenase domain containing 3 [Source:HGNC Symbol;Acc:HGNC:26174]	4	313.25	843	4.98142	2.31656
Bru_60298	SLC38A11	Bru_60298:SLC38A11	259	2387	solute carrier family 38 member 11 [Source:HGNC Symbol;Acc:HGNC:26836]	3	296	796	4.97781	2.31551
Bru_09093	CACNA1E	Bru_09093:CACNA1E	229	4	calcium voltage-gated channel subunit alpha1 E [Source:HGNC Symbol;Acc:HGNC:1392]	4	305.5	821.25	4.97601	2.31499
Bru_38324	MED13	Bru_38324:MED13	381	113	mediator complex subunit 13 [Source:HGNC Symbol;Acc:HGNC:22474]	4	228.25	612.25	4.96518	2.31185
Bru_49882	PMM1	Bru_49882:PMM1	539	464	phosphomannomutase 1 [Source:HGNC Symbol;Acc:HGNC:9114]	4	458.75	1230.5	4.96504	2.3118
Bru_69020	TRIM62	Bru_69020:TRIM62	476	71	tripartite motif containing 62 [Source:HGNC Symbol;Acc:HGNC:25574]	4	585	1568.25	4.96222	2.31099
Bru_19996	ELOVL4	Bru_19996:ELOVL4	207	4275	ELOVL fatty acid elongase 4 [Source:HGNC Symbol;Acc:HGNC:14415]	4	411.5	1100.75	4.95149	2.30786
Bru_37328	MAL	Bru_37328:MAL	603	2845	mal, T cell differentiation protein [Source:HGNC Symbol;Acc:HGNC:6817]	4	286.75	766.5	4.94795	2.30683
Bru_01101	ADAMTS3	Bru_01101:ADAMTS3	141	4	ADAM metallopeptidase with thrombospondin type 1 motif 3 [Source:HGNC Symbol;Acc:HGNC:219]	4	237.75	635.5	4.9478	2.30679
Bru_68649	TRAPPC1	Bru_68649:TRAPPC1	184	98	trafficking protein particle complex subunit 1 [Source:HGNC Symbol;Acc:HGNC:19894]	2	310	828	4.94408	2.3057
Bru_73156	YIPF2	Bru_73156:YIPF2	278	44	Yip1 domain family member 2 [Source:HGNC Symbol;Acc:HGNC:28476]	4	274	730.75	4.93668	2.30354
Bru_47826	PDE1A	Bru_47826:PDE1A	330	45	phosphodiesterase 1A [Source:HGNC Symbol;Acc:HGNC:8774]	4	279.75	746	4.93612	2.30338
Bru_71688	VCAN	Bru_71688:VCAN	263	0	versican [Source:HGNC Symbol;Acc:HGNC:2464]	4	313.5	834.5	4.92726	2.30079
Bru_60478	SLC47A2	Bru_60478:SLC47A2	282	14	solute carrier family 47 member 2 [Source:HGNC Symbol;Acc:HGNC:26439]	4	317	843.75	4.92687	2.30067
Bru_30272	IFNAR2	Bru_30272:IFNAR2	232	0	interferon alpha and beta receptor subunit 2 [Source:HGNC Symbol;Acc:HGNC:5433]	4	307.25	817	4.92206	2.29926
Bru_20344	EPB41L1	Bru_20344:EPB41L1	183	263	erythrocyte membrane protein band 4.1 like 1 [Source:HGNC Symbol;Acc:HGNC:3378]	4	220.25	585.5	4.92071	2.29887
Bru_71820	VIP	Bru_71820:VIP	284	674	vasoactive intestinal peptide [Source:HGNC Symbol;Acc:HGNC:12693]	4	254.25	675.5	4.91792	2.29805
Bru_34540	LACTBL1	Bru_34540:LACTBL1	408	0	lactamase beta like 1 [Source:HGNC Symbol;Acc:HGNC:35445]	4	750	1989	4.90897	2.29542
Bru_36348	LRRC31	Bru_36348:LRRC31	1052	1058	leucine rich repeat containing 31 [Source:HGNC Symbol;Acc:HGNC:26261]	4	713.25	1891.25	4.90822	2.2952
Bru_20008	ELOVL7	Bru_20008:ELOVL7	202	0	ELOVL fatty acid elongase 7 [Source:HGNC Symbol;Acc:HGNC:26292]	4	204	540.5	4.90436	2.29406
Bru_69566	TSPY2	Bru_69566:TSPY2	253	2	testis specific protein Y-linked 2 [Source:HGNC Symbol;Acc:HGNC:23924]	2	274.5	727	4.9024	2.29349
Bru_44510	OGFOD1	Bru_44510:OGFOD1	340	78	2-oxoglutarate and iron dependent oxygenase domain containing 1 [Source:HGNC Symbol;Acc:HGNC:25585]	4	466.25	1234.75	4.90204	2.29338
Bru_46566	P2RX1	Bru_46566:P2RX1	230	14	purinergic receptor P2X 1 [Source:HGNC Symbol;Acc:HGNC:8533]	4	247	654	4.90115	2.29312
Bru_62784	SRD5A1	Bru_62784:SRD5A1	276	41	steroid 5 alpha-reductase 1 [Source:HGNC Symbol;Acc:HGNC:11284]	4	664.75	1760	4.90085	2.29303
Bru_32720	KDM5B	Bru_32720:KDM5B	359	220	lysine demethylase 5B [Source:HGNC Symbol;Acc:HGNC:18039]	4	368.75	975	4.89429	2.2911
Bru_47278	PCBD1	Bru_47278:PCBD1	902	4725	pterin-4 alpha-carbinolamine dehydratase 1 [Source:HGNC Symbol;Acc:HGNC:8646]	4	579.5	1531	4.89033	2.28993
Bru_15376	CT45A2	Bru_15376:CT45A2	459	1212	cancer/testis antigen family 45 member A2 [Source:HGNC Symbol;Acc:HGNC:28400]	1	459	1212	4.88773	2.28916
Bru_34648	LAMTOR5	Bru_34648:LAMTOR5	119	2	late endosomal/lysosomal adaptor, MAPK and MTOR activator 5 [Source:HGNC Symbol;Acc:HGNC:17955]	4	171.25	452	4.88568	2.28856
Bru_50990	PPP2R2A	Bru_50990:PPP2R2A	100	1	protein phosphatase 2 regulatory subunit Balpha [Source:HGNC Symbol;Acc:HGNC:9304]	3	275	725.667	4.88451	2.28822
Bru_22844	FBXO46	Bru_22844:FBXO46	124	1611	F-box protein 46 [Source:HGNC Symbol;Acc:HGNC:25069]	4	338.25	891.5	4.87866	2.28648
Bru_46406	OTOGL	Bru_46406:OTOGL	481	1486	otogelin like [Source:HGNC Symbol;Acc:HGNC:26901]	4	326.25	858.25	4.86945	2.28376
Bru_45546	OR51A7	Bru_45546:OR51A7	323	8	olfactory receptor family 51 subfamily A member 7 [Source:HGNC Symbol;Acc:HGNC:15188]	4	327.5	860.75	4.865	2.28244
Bru_31728	ITGB5	Bru_31728:ITGB5	1009	3386	integrin subunit beta 5 [Source:HGNC Symbol;Acc:HGNC:6160]	4	760.5	1998.25	4.86371	2.28206
Bru_28652	HIST1H4F	Bru_28652:HIST1H4F	188	27	NA	4	307.5	807.25	4.85937	2.28077
Bru_40842	MVK	Bru_40842:MVK	85	0	mevalonate kinase [Source:HGNC Symbol;Acc:HGNC:7530]	4	176.75	463.5	4.85408	2.2792
Bru_60806	SLC9C2	Bru_60806:SLC9C2	156	41	solute carrier family 9 member C2 (putative) [Source:HGNC Symbol;Acc:HGNC:28664]	4	537	1406.75	4.84908	2.27771
Bru_39760	MRC2	Bru_39760:MRC2	466	54	mannose receptor C type 2 [Source:HGNC Symbol;Acc:HGNC:16875]	4	500	1305.5	4.83308	2.27294
Bru_57698	SDF4	Bru_57698:SDF4	221	336	stromal cell derived factor 4 [Source:HGNC Symbol;Acc:HGNC:24188]	4	298	777.5	4.82949	2.27187
Bru_42814	NKX3-1	Bru_42814:NKX3-1	426	93	NK3 homeobox 1 [Source:HGNC Symbol;Acc:HGNC:7838]	4	632.25	1649.25	4.82853	2.27158
Bru_00869	ACTR1B	Bru_00869:ACTR1B	105	0	actin related protein 1B [Source:HGNC Symbol;Acc:HGNC:168]	4	231	602.5	4.82794	2.27141
Bru_61394	SNAI3	Bru_61394:SNAI3	323	4012	snail family transcriptional repressor 3 [Source:HGNC Symbol;Acc:HGNC:18411]	4	393.25	1024.75	4.82354	2.27009
Bru_49318	PLA2G2D	Bru_49318:PLA2G2D	403	3264	phospholipase A2 group IID [Source:HGNC Symbol;Acc:HGNC:9033]	4	314.25	818.25	4.81978	2.26897
Bru_65196	TCEB1	Bru_65196:TCEB1	174	0	NA	4	203.25	529	4.81772	2.26835
Bru_43494	NPY	Bru_43494:NPY	177	0	neuropeptide Y [Source:HGNC Symbol;Acc:HGNC:7955]	4	304.25	791	4.81241	2.26676
Bru_43990	NUDC	Bru_43990:NUDC	146	779	nuclear distribution C, dynein complex regulator [Source:HGNC Symbol;Acc:HGNC:8045]	3	104.667	272	4.81036	2.26614
Bru_03530	APOO	Bru_03530:APOO	428	0	apolipoprotein O [Source:HGNC Symbol;Acc:HGNC:28727]	3	409.667	1064	4.80759	2.26532
Bru_50338	POMGNT1	Bru_50338:POMGNT1	194	34	protein O-linked mannose N-acetylglucosaminyltransferase 1 (beta 1,2-) [Source:HGNC Symbol;Acc:HGNC:19139]	4	213.5	553.5	4.79884	2.26269
Bru_31692	ITGAV	Bru_31692:ITGAV	748	143	integrin subunit alpha V [Source:HGNC Symbol;Acc:HGNC:6150]	4	485.5	1257	4.79251	2.26078
Bru_50542	PPA2	Bru_50542:PPA2	287	1790	inorganic pyrophosphatase 2 [Source:HGNC Symbol;Acc:HGNC:28883]	4	173	447.75	4.79078	2.26026
Bru_72144	VWA3A	Bru_72144:VWA3A	243	3	von Willebrand factor A domain containing 3A [Source:HGNC Symbol;Acc:HGNC:27088]	4	292.25	756.25	4.78991	2.26
Bru_56898	S100A13	Bru_56898:S100A13	188	2	S100 calcium binding protein A13 [Source:HGNC Symbol;Acc:HGNC:10490]	4	209.25	541	4.78574	2.25874
Bru_60458	SLC45A4	Bru_60458:SLC45A4	376	160	solute carrier family 45 member 4 [Source:HGNC Symbol;Acc:HGNC:29196]	4	295.5	763	4.77952	2.25686
Bru_69136	TRIT1	Bru_69136:TRIT1	204	26	tRNA isopentenyltransferase 1 [Source:HGNC Symbol;Acc:HGNC:20286]	3	162	418	4.77615	2.25585
Bru_57906	SEL1L2	Bru_57906:SEL1L2	284	2072	SEL1L2 adaptor subunit of ERAD E3 ligase [Source:HGNC Symbol;Acc:HGNC:15897]	4	267.5	690	4.77466	2.2554
Bru_28528	HIST1H2AM	Bru_28528:HIST1H2AM	150	39	NA	4	207.25	532.75	4.75823	2.25043
Bru_08449	C5orf24	Bru_08449:C5orf24	286	57	chromosome 5 open reading frame 24 [Source:HGNC Symbol;Acc:HGNC:26746]	4	288.25	740.5	4.75524	2.24952
Bru_68740	TREML4	Bru_68740:TREML4	160	0	triggering receptor expressed on myeloid cells like 4 [Source:HGNC Symbol;Acc:HGNC:30807]	4	249	639.5	4.75399	2.24914
Bru_06681	BTBD3	Bru_06681:BTBD3	472	953	BTB domain containing 3 [Source:HGNC Symbol;Acc:HGNC:15854]	4	432.25	1109	4.74912	2.24766
Bru_37268	MAGED4B	Bru_37268:MAGED4B	359	0	MAGE family member D4B [Source:HGNC Symbol;Acc:HGNC:22880]	4	301.5	772.75	4.74426	2.24618
Bru_75578	ZNF664	Bru_75578:ZNF664	65	1	zinc finger protein 664 [Source:HGNC Symbol;Acc:HGNC:25406]	4	145	371.5	4.7425	2.24565
Bru_66312	TIPRL	Bru_66312:TIPRL	147	0	TOR signaling pathway regulator [Source:HGNC Symbol;Acc:HGNC:30231]	4	129.75	332.25	4.73996	2.24487
Bru_27752	HAP1	Bru_27752:HAP1	397	3441	huntingtin associated protein 1 [Source:HGNC Symbol;Acc:HGNC:4812]	4	343	878.25	4.73959	2.24476
Bru_17708	DIRAS3	Bru_17708:DIRAS3	205	132	DIRAS family GTPase 3 [Source:HGNC Symbol;Acc:HGNC:687]	4	558.75	1430.5	4.73901	2.24458
Bru_19988	ELOVL2	Bru_19988:ELOVL2	236	302	ELOVL fatty acid elongase 2 [Source:HGNC Symbol;Acc:HGNC:14416]	4	214.25	548.25	4.73669	2.24388
Bru_47862	PDE4D	Bru_47862:PDE4D	388	0	phosphodiesterase 4D [Source:HGNC Symbol;Acc:HGNC:8783]	4	302	772.5	4.73487	2.24333
Bru_65588	TESK2	Bru_65588:TESK2	413	339	testis associated actin remodelling kinase 2 [Source:HGNC Symbol;Acc:HGNC:11732]	4	463	1182.25	4.72656	2.24079
Bru_40172	MRRF	Bru_40172:MRRF	331	2864	mitochondrial ribosome recycling factor [Source:HGNC Symbol;Acc:HGNC:7234]	4	302.75	771.25	4.7155	2.23741
Bru_14125	COL4A3	Bru_14125:COL4A3	413	585	collagen type IV alpha 3 chain [Source:HGNC Symbol;Acc:HGNC:2204]	4	237.75	605.25	4.71228	2.23643
Bru_50058	POC1B-GALNT4	Bru_50058:POC1B-GALNT4	57	1811	POC1B-GALNT4 readthrough [Source:HGNC Symbol;Acc:HGNC:42957]	4	351	893.5	4.71199	2.23634
Bru_31672	ITGA9	Bru_31672:ITGA9	491	3830	integrin subunit alpha 9 [Source:HGNC Symbol;Acc:HGNC:6145]	4	380	967.25	4.71164	2.23623
Bru_71996	VPS41	Bru_71996:VPS41	378	1779	VPS41 subunit of HOPS complex [Source:HGNC Symbol;Acc:HGNC:12713]	4	189	480.75	4.70841	2.23524
Bru_51474	PRKAG3	Bru_51474:PRKAG3	222	259	protein kinase AMP-activated non-catalytic subunit gamma 3 [Source:HGNC Symbol;Acc:HGNC:9387]	4	381.75	970	4.70337	2.2337
Bru_67156	TMEM206	Bru_67156:TMEM206	103	2181	NA	4	297.25	754.75	4.7	2.23266
Bru_08205	C2orf66	Bru_08205:C2orf66	258	195	chromosome 2 open reading frame 66 [Source:HGNC Symbol;Acc:HGNC:33809]	4	310.5	785.75	4.68425	2.22782
Bru_08145	C2CD5	Bru_08145:C2CD5	291	0	C2 calcium dependent domain containing 5 [Source:HGNC Symbol;Acc:HGNC:29062]	4	320.5	811	4.68392	2.22772
Bru_20548	EPYC	Bru_20548:EPYC	316	3612	epiphycan [Source:HGNC Symbol;Acc:HGNC:3053]	4	760.5	1921.75	4.67751	2.22574
Bru_09257	CALD1	Bru_09257:CALD1	680	238	caldesmon 1 [Source:HGNC Symbol;Acc:HGNC:1441]	4	674	1700	4.66881	2.22305
Bru_68744	TRERF1	Bru_68744:TRERF1	823	3827	transcriptional regulating factor 1 [Source:HGNC Symbol;Acc:HGNC:18273]	4	633.75	1598	4.66741	2.22262
Bru_45814	OR5D18	Bru_45814:OR5D18	481	138	olfactory receptor family 5 subfamily D member 18 [Source:HGNC Symbol;Acc:HGNC:15285]	4	763.5	1923	4.66216	2.221
Bru_69524	TSPAN5	Bru_69524:TSPAN5	316	3	tetraspanin 5 [Source:HGNC Symbol;Acc:HGNC:17753]	4	257	647.25	4.66182	2.22089
Bru_02497	AMMECR1	Bru_02497:AMMECR1	150	0	AMMECR nuclear protein 1 [Source:HGNC Symbol;Acc:HGNC:467]	4	206.75	520.5	4.66007	2.22035
Bru_65392	TDGF1	Bru_65392:TDGF1	432	39	teratocarcinoma-derived growth factor 1 [Source:HGNC Symbol;Acc:HGNC:11701]	4	300.75	756.5	4.65608	2.21911
Bru_71964	VPS33B	Bru_71964:VPS33B	206	716	VPS33B late endosome and lysosome associated [Source:HGNC Symbol;Acc:HGNC:12712]	4	268.25	674.5	4.65435	2.21858
Bru_21360	FAM102B	Bru_21360:FAM102B	351	154	family with sequence similarity 102 member B [Source:HGNC Symbol;Acc:HGNC:27637]	4	330	829.5	4.65285	2.21812
Bru_14669	CPO	Bru_14669:CPO	403	2515	carboxypeptidase O [Source:HGNC Symbol;Acc:HGNC:21011]	4	265	666	4.65206	2.21787
Bru_08593	C6orf48	Bru_08593:C6orf48	350	27	NA	4	398.5	1000.75	4.64851	2.21677
Bru_63224	ST6GALNAC3	Bru_63224:ST6GALNAC3	464	5	ST6 N-acetylgalactosaminide alpha-2,6-sialyltransferase 3 [Source:HGNC Symbol;Acc:HGNC:19343]	4	414.5	1040	4.64436	2.21548
Bru_25380	GH2	Bru_25380:GH2	146	0	growth hormone 2 [Source:HGNC Symbol;Acc:HGNC:4262]	4	156.5	392.5	4.6424	2.21487
Bru_57370	SCD	Bru_57370:SCD	111	37	stearoyl-CoA desaturase [Source:HGNC Symbol;Acc:HGNC:10571]	4	297.5	746	4.64161	2.21463
Bru_66864	TMEM147	Bru_66864:TMEM147	156	295	transmembrane protein 147 [Source:HGNC Symbol;Acc:HGNC:30414]	4	242.5	607.25	4.63524	2.21265
Bru_71116	URB2	Bru_71116:URB2	75	0	URB2 ribosome biogenesis homolog [Source:HGNC Symbol;Acc:HGNC:28967]	4	110.25	275.75	4.62971	2.21092
Bru_44478	ODF3	Bru_44478:ODF3	1033	775	outer dense fiber of sperm tails 3 [Source:HGNC Symbol;Acc:HGNC:19905]	4	1037.5	2592.75	4.62583	2.20971
Bru_67976	TNFSF11	Bru_67976:TNFSF11	186	3309	TNF superfamily member 11 [Source:HGNC Symbol;Acc:HGNC:11926]	4	343.25	857.75	4.62559	2.20964
Bru_70396	UBE2E3	Bru_70396:UBE2E3	162	1659	ubiquitin conjugating enzyme E2 E3 [Source:HGNC Symbol;Acc:HGNC:12479]	4	254.5	635.5	4.62216	2.20857
Bru_17924	DMRT3	Bru_17924:DMRT3	321	345	doublesex and mab-3 related transcription factor 3 [Source:HGNC Symbol;Acc:HGNC:13909]	4	344.5	858.25	4.61149	2.20523
Bru_31601	ISY1	Bru_31601:ISY1	140	1	ISY1 splicing factor homolog [Source:HGNC Symbol;Acc:HGNC:29201]	3	177.667	441.667	4.60156	2.20212
Bru_38596	METTL10	Bru_38596:METTL10	124	0	NA	4	214.75	533	4.59421	2.19982
Bru_56890	S100A11	Bru_56890:S100A11	358	12	S100 calcium binding protein A11 [Source:HGNC Symbol;Acc:HGNC:10488]	4	429.25	1065.25	4.59365	2.19964
Bru_07701	C1orf105	Bru_07701:C1orf105	520	36	chromosome 1 open reading frame 105 [Source:HGNC Symbol;Acc:HGNC:29591]	4	321.75	797.75	4.5895	2.19834
Bru_65524	TEKT5	Bru_65524:TEKT5	242	20	tektin 5 [Source:HGNC Symbol;Acc:HGNC:26554]	4	481.25	1193	4.58867	2.19807
Bru_06905	C10orf67	Bru_06905:C10orf67	216	248	chromosome 10 open reading frame 67 [Source:HGNC Symbol;Acc:HGNC:28716]	4	292.25	724	4.58565	2.19713
Bru_24092	FRRS1	Bru_24092:FRRS1	62	0	ferric chelate reductase 1 [Source:HGNC Symbol;Acc:HGNC:27622]	4	164.25	406.75	4.58394	2.19659
Bru_07873	C1orf56	Bru_07873:C1orf56	93	7	chromosome 1 open reading frame 56 [Source:HGNC Symbol;Acc:HGNC:26045]	4	259.5	641.75	4.57768	2.19462
Bru_16793	DCUN1D2	Bru_16793:DCUN1D2	742	86	defective in cullin neddylation 1 domain containing 2 [Source:HGNC Symbol;Acc:HGNC:20328]	4	494.5	1221.25	4.57146	2.19266
Bru_08425	C4orf51	Bru_08425:C4orf51	408	101	chromosome 4 open reading frame 51 [Source:HGNC Symbol;Acc:HGNC:37264]	4	438.5	1081	4.56324	2.19006
Bru_41770	NCCRP1	Bru_41770:NCCRP1	385	12	NCCRP1, F-box associated domain containing [Source:HGNC Symbol;Acc:HGNC:33739]	4	295.5	725.75	4.54618	2.18465
Bru_66776	TMEM126B	Bru_66776:TMEM126B	287	114	transmembrane protein 126B [Source:HGNC Symbol;Acc:HGNC:30883]	4	324.75	797	4.54283	2.18359
Bru_04437	ASB14	Bru_04437:ASB14	258	13	ankyrin repeat and SOCS box containing 14 [Source:HGNC Symbol;Acc:HGNC:19766]	4	367.25	900.5	4.53878	2.1823
Bru_03645	ARCN1	Bru_03645:ARCN1	203	441	archain 1 [Source:HGNC Symbol;Acc:HGNC:649]	4	258	632.5	4.53793	2.18203
Bru_40528	MTHFD1L	Bru_40528:MTHFD1L	468	977	methylenetetrahydrofolate dehydrogenase (NADP+ dependent) 1 like [Source:HGNC Symbol;Acc:HGNC:21055]	4	379.25	928	4.52939	2.17931
Bru_41278	MYSM1	Bru_41278:MYSM1	400	403	Myb like, SWIRM and MPN domains 1 [Source:HGNC Symbol;Acc:HGNC:29401]	4	284.75	696.75	4.52929	2.17929
Bru_46066	OR7D2	Bru_46066:OR7D2	262	0	olfactory receptor family 7 subfamily D member 2 [Source:HGNC Symbol;Acc:HGNC:8378]	4	364	890	4.52591	2.17821
Bru_34880	LCN12	Bru_34880:LCN12	543	2847	lipocalin 12 [Source:HGNC Symbol;Acc:HGNC:28733]	4	315.5	770.75	4.522	2.17696
Bru_71712	VCX2	Bru_71712:VCX2	850	332	variable charge X-linked 2 [Source:HGNC Symbol;Acc:HGNC:18158]	4	634.75	1550.5	4.52154	2.17681
Bru_26172	GOLGA6L2	Bru_26172:GOLGA6L2	467	115	golgin A6 family like 2 [Source:HGNC Symbol;Acc:HGNC:26695]	4	340.75	831.25	4.51557	2.17491
Bru_43022	NMT2	Bru_43022:NMT2	53	16	N-myristoyltransferase 2 [Source:HGNC Symbol;Acc:HGNC:7858]	4	279	679.75	4.50985	2.17308
Bru_32160	KBTBD3	Bru_32160:KBTBD3	461	1621	kelch repeat and BTB domain containing 3 [Source:HGNC Symbol;Acc:HGNC:22934]	4	627.75	1529.25	4.50929	2.1729
Bru_40136	MRPS31	Bru_40136:MRPS31	618	0	mitochondrial ribosomal protein S31 [Source:HGNC Symbol;Acc:HGNC:16632]	4	338.25	823.5	4.50653	2.17202
Bru_59550	SLC19A3	Bru_59550:SLC19A3	250	21	solute carrier family 19 member 3 [Source:HGNC Symbol;Acc:HGNC:16266]	4	284.75	692.5	4.50166	2.17046
Bru_01417	ADIPOQ	Bru_01417:ADIPOQ	321	2	adiponectin, C1Q and collagen domain containing [Source:HGNC Symbol;Acc:HGNC:13633]	4	243.75	592.75	4.50136	2.17036
Bru_29156	HOMEZ	Bru_29156:HOMEZ	300	183	homeobox and leucine zipper encoding [Source:HGNC Symbol;Acc:HGNC:20164]	4	191.25	465	4.50058	2.17011
Bru_51078	PPP5D1	Bru_51078:PPP5D1	330	0	NA	4	370.5	900	4.49646	2.16879
Bru_66144	TIAM2	Bru_66144:TIAM2	471	2814	TIAM Rac1 associated GEF 2 [Source:HGNC Symbol;Acc:HGNC:11806]	4	309.5	751.75	4.49603	2.16865
Bru_45694	OR52N1	Bru_45694:OR52N1	608	3057	olfactory receptor family 52 subfamily N member 1 [Source:HGNC Symbol;Acc:HGNC:14853]	3	489.333	1187.67	4.49269	2.16758
Bru_44778	OR10H1	Bru_44778:OR10H1	364	351	olfactory receptor family 10 subfamily H member 1 [Source:HGNC Symbol;Acc:HGNC:8172]	3	329	798	4.48977	2.16664
Bru_62816	SRFBP1	Bru_62816:SRFBP1	92	0	serum response factor binding protein 1 [Source:HGNC Symbol;Acc:HGNC:26333]	4	218	528.75	4.48963	2.1666
Bru_51450	PRKAB2	Bru_51450:PRKAB2	240	957	protein kinase AMP-activated non-catalytic subunit beta 2 [Source:HGNC Symbol;Acc:HGNC:9379]	4	333	806.25	4.4817	2.16405
Bru_73336	ZBED6	Bru_73336:ZBED6	322	2681	zinc finger BED-type containing 6 [Source:HGNC Symbol;Acc:HGNC:33273]	4	327.75	793	4.47865	2.16307
Bru_23760	FOSL2	Bru_23760:FOSL2	225	4	FOS like 2, AP-1 transcription factor subunit [Source:HGNC Symbol;Acc:HGNC:3798]	4	353.5	854.75	4.47576	2.16213
Bru_22512	FAR2	Bru_22512:FAR2	656	55	fatty acyl-CoA reductase 2 [Source:HGNC Symbol;Acc:HGNC:25531]	4	406.75	983.5	4.47573	2.16212
Bru_59378	SLC12A8	Bru_59378:SLC12A8	481	140	solute carrier family 12 member 8 [Source:HGNC Symbol;Acc:HGNC:15595]	4	351.5	849.5	4.47358	2.16143
Bru_50806	PPP1CB	Bru_50806:PPP1CB	660	264	protein phosphatase 1 catalytic subunit beta [Source:HGNC Symbol;Acc:HGNC:9282]	4	326.5	789	4.47312	2.16128
Bru_74420	ZNF223	Bru_74420:ZNF223	200	151	zinc finger protein 223 [Source:HGNC Symbol;Acc:HGNC:13016]	3	121.333	292.667	4.46488	2.15862
Bru_61554	SNRPG	Bru_61554:SNRPG	93	0	small nuclear ribonucleoprotein polypeptide G [Source:HGNC Symbol;Acc:HGNC:11163]	4	146.5	353.25	4.46335	2.15813
Bru_38112	MCHR1	Bru_38112:MCHR1	398	18	melanin concentrating hormone receptor 1 [Source:HGNC Symbol;Acc:HGNC:4479]	4	369	889.5	4.46207	2.15771
Bru_15117	CSAG1	Bru_15117:CSAG1	947	4360	chondrosarcoma associated gene 1 [Source:HGNC Symbol;Acc:HGNC:24294]	4	599.25	1444.25	4.46119	2.15743
Bru_18756	DSG4	Bru_18756:DSG4	577	1738	desmoglein 4 [Source:HGNC Symbol;Acc:HGNC:21307]	4	352	847.25	4.45539	2.15555
Bru_40400	MT1G	Bru_40400:MT1G	536	1733	metallothionein 1G [Source:HGNC Symbol;Acc:HGNC:7399]	3	687.333	1651.33	4.44717	2.15289
Bru_37544	MAP3K19	Bru_37544:MAP3K19	350	1	mitogen-activated protein kinase kinase kinase 19 [Source:HGNC Symbol;Acc:HGNC:26249]	4	265.75	638.25	4.44564	2.15239
Bru_58014	SEMA6A	Bru_58014:SEMA6A	92	38	semaphorin 6A [Source:HGNC Symbol;Acc:HGNC:10738]	4	256.75	616.25	4.44287	2.15149
Bru_72132	VTN	Bru_72132:VTN	714	2836	vitronectin [Source:HGNC Symbol;Acc:HGNC:12724]	4	405.5	972	4.43703	2.14959
Bru_12670	CHMP6	Bru_12670:CHMP6	61	12	charged multivesicular body protein 6 [Source:HGNC Symbol;Acc:HGNC:25675]	3	127	304.333	4.43571	2.14916
Bru_75742	ZNF706	Bru_75742:ZNF706	255	4	zinc finger protein 706 [Source:HGNC Symbol;Acc:HGNC:24992]	4	374.5	897.25	4.43485	2.14888
Bru_63308	STAM2	Bru_63308:STAM2	307	3305	signal transducing adaptor molecule 2 [Source:HGNC Symbol;Acc:HGNC:11358]	4	466.75	1118.25	4.43477	2.14886
Bru_64292	SYT14	Bru_64292:SYT14	560	52	synaptotagmin 14 [Source:HGNC Symbol;Acc:HGNC:23143]	4	454.5	1088.75	4.43416	2.14866
Bru_47518	PCDHGA6	Bru_47518:PCDHGA6	289	464	protocadherin gamma subfamily A, 6 [Source:HGNC Symbol;Acc:HGNC:8704]	4	303	725	4.42907	2.147
Bru_72060	VSIG10	Bru_72060:VSIG10	454	43	V-set and immunoglobulin domain containing 10 [Source:HGNC Symbol;Acc:HGNC:26078]	4	479.5	1147	4.42784	2.1466
Bru_69168	TRMT13	Bru_69168:TRMT13	405	0	tRNA methyltransferase 13 homolog [Source:HGNC Symbol;Acc:HGNC:25502]	4	384.25	919	4.42709	2.14636
Bru_56195	RPN1	Bru_56195:RPN1	473	1347	ribophorin I [Source:HGNC Symbol;Acc:HGNC:10381]	2	335	801	4.42593	2.14598
Bru_56934	S100A7A	Bru_56934:S100A7A	923	3341	S100 calcium binding protein A7A [Source:HGNC Symbol;Acc:HGNC:21657]	4	431.75	1032	4.4245	2.14551
Bru_24952	GBAS	Bru_24952:GBAS	406	115	NA	4	328.75	785.75	4.42421	2.14542
Bru_36168	LRIG1	Bru_36168:LRIG1	312	199	leucine rich repeats and immunoglobulin like domains 1 [Source:HGNC Symbol;Acc:HGNC:17360]	4	464.75	1110.75	4.42399	2.14535
Bru_40204	MS4A14	Bru_40204:MS4A14	998	5485	membrane spanning 4-domains A14 [Source:HGNC Symbol;Acc:HGNC:30706]	4	824.25	1969.75	4.42353	2.1452
Bru_14897	CRHR1	Bru_14897:CRHR1	386	695	corticotropin releasing hormone receptor 1 [Source:HGNC Symbol;Acc:HGNC:2357]	4	225.75	539.25	4.4216	2.14457
Bru_67984	TNFSF12-TNFSF13	Bru_67984:TNFSF12-TNFSF13	286	0	TNFSF12-TNFSF13 readthrough [Source:HGNC Symbol;Acc:HGNC:33537]	4	316.25	755.25	4.42056	2.14423
Bru_48906	PIGR	Bru_48906:PIGR	175	3028	polymeric immunoglobulin receptor [Source:HGNC Symbol;Acc:HGNC:8968]	4	317.75	758.75	4.42008	2.14407
Bru_63044	SSH2	Bru_63044:SSH2	557	222	slingshot protein phosphatase 2 [Source:HGNC Symbol;Acc:HGNC:30580]	4	388.75	927.5	4.41632	2.14284
Bru_10193	CCDC184	Bru_10193:CCDC184	158	0	coiled-coil domain containing 184 [Source:HGNC Symbol;Acc:HGNC:33749]	4	221.5	527.75	4.41033	2.14089
Bru_53038	PYCR1	Bru_53038:PYCR1	440	57	pyrroline-5-carboxylate reductase 1 [Source:HGNC Symbol;Acc:HGNC:9721]	4	493.5	1175.75	4.41006	2.1408
Bru_41406	NAB1	Bru_41406:NAB1	188	0	NGFI-A binding protein 1 [Source:HGNC Symbol;Acc:HGNC:7626]	4	213.25	508	4.40952	2.14062
Bru_72604	WFDC13	Bru_72604:WFDC13	255	634	WAP four-disulfide core domain 13 [Source:HGNC Symbol;Acc:HGNC:16131]	4	328.75	783	4.40872	2.14036
Bru_14573	CPB2	Bru_14573:CPB2	502	3609	carboxypeptidase B2 [Source:HGNC Symbol;Acc:HGNC:2300]	4	580.25	1382	4.40869	2.14035
Bru_14005	COG6	Bru_14005:COG6	869	319	component of oligomeric golgi complex 6 [Source:HGNC Symbol;Acc:HGNC:18621]	4	640	1520	4.39623	2.13627
Bru_75898	ZNF770	Bru_75898:ZNF770	277	436	zinc finger protein 770 [Source:HGNC Symbol;Acc:HGNC:26061]	4	394.75	936.25	4.39022	2.13429
Bru_41902	NDE1	Bru_41902:NDE1	141	418	nudE neurodevelopment protein 1 [Source:HGNC Symbol;Acc:HGNC:17619]	4	463.75	1098.25	4.38363	2.13213
Bru_41002	MYH14	Bru_41002:MYH14	317	17	myosin heavy chain 14 [Source:HGNC Symbol;Acc:HGNC:23212]	4	311.75	737.75	4.38046	2.13108
Bru_50482	POU2F2	Bru_50482:POU2F2	357	0	POU class 2 homeobox 2 [Source:HGNC Symbol;Acc:HGNC:9213]	4	196	463.75	4.3797	2.13083
Bru_41930	NDOR1	Bru_41930:NDOR1	235	198	NADPH dependent diflavin oxidoreductase 1 [Source:HGNC Symbol;Acc:HGNC:29838]	4	245.5	580.75	4.37879	2.13053
Bru_05713	BAZ2A	Bru_05713:BAZ2A	371	694	bromodomain adjacent to zinc finger domain 2A [Source:HGNC Symbol;Acc:HGNC:962]	4	305	721	4.37575	2.12953
Bru_42762	NKIRAS2	Bru_42762:NKIRAS2	245	0	NFKB inhibitor interacting Ras like 2 [Source:HGNC Symbol;Acc:HGNC:17898]	4	162.5	383.75	4.37131	2.12807
Bru_29440	HRC	Bru_29440:HRC	571	3235	histidine rich calcium binding protein [Source:HGNC Symbol;Acc:HGNC:5178]	4	354.25	836	4.36831	2.12708
Bru_24101	FRS2	Bru_24101:FRS2	594	1857	fibroblast growth factor receptor substrate 2 [Source:HGNC Symbol;Acc:HGNC:16971]	2	411	969.5	4.36639	2.12644
Bru_37236	MAGEB5	Bru_37236:MAGEB5	466	3004	MAGE family member B5 [Source:HGNC Symbol;Acc:HGNC:23795]	4	420.25	990.75	4.36388	2.12561
Bru_67064	TMEM186	Bru_67064:TMEM186	429	154	transmembrane protein 186 [Source:HGNC Symbol;Acc:HGNC:24530]	4	258.5	608	4.35371	2.12225
Bru_31420	IRAK3	Bru_31420:IRAK3	576	579	interleukin 1 receptor associated kinase 3 [Source:HGNC Symbol;Acc:HGNC:17020]	4	396	931.25	4.35299	2.12201
Bru_29284	HOXC4	Bru_29284:HOXC4	416	10	homeobox C4 [Source:HGNC Symbol;Acc:HGNC:5126]	4	607	1426.75	4.35087	2.1213
Bru_61482	SNRK	Bru_61482:SNRK	175	2402	SNF related kinase [Source:HGNC Symbol;Acc:HGNC:30598]	4	259.5	609.75	4.34942	2.12082
Bru_72680	WIPI1	Bru_72680:WIPI1	178	1208	WD repeat domain, phosphoinositide interacting 1 [Source:HGNC Symbol;Acc:HGNC:25471]	4	175.75	412.75	4.34719	2.12008
Bru_54786	RFX7	Bru_54786:RFX7	475	3618	regulatory factor X7 [Source:HGNC Symbol;Acc:HGNC:25777]	4	391.25	918.5	4.34552	2.11953
Bru_08781	C8orf82	Bru_08781:C8orf82	148	1741	chromosome 8 open reading frame 82 [Source:HGNC Symbol;Acc:HGNC:33826]	4	438	1027.75	4.3434	2.11883
Bru_18812	DTWD1	Bru_18812:DTWD1	366	2493	DTW domain containing 1 [Source:HGNC Symbol;Acc:HGNC:30926]	4	337	789.75	4.33787	2.11699
Bru_23876	FOXK1	Bru_23876:FOXK1	225	0	forkhead box K1 [Source:HGNC Symbol;Acc:HGNC:23480]	3	225.667	528.333	4.33369	2.11559
Bru_33752	KMT2D	Bru_33752:KMT2D	399	3642	lysine methyltransferase 2D [Source:HGNC Symbol;Acc:HGNC:7133]	4	477.75	1118.25	4.33266	2.11525
Bru_40364	MST1R	Bru_40364:MST1R	211	0	macrophage stimulating 1 receptor [Source:HGNC Symbol;Acc:HGNC:7381]	4	228	533.5	4.33128	2.11479
Bru_30632	IL12RB2	Bru_30632:IL12RB2	55	0	interleukin 12 receptor subunit beta 2 [Source:HGNC Symbol;Acc:HGNC:5972]	4	496.25	1159.75	4.32594	2.11301
Bru_63472	STK16	Bru_63472:STK16	523	6	serine/threonine kinase 16 [Source:HGNC Symbol;Acc:HGNC:11394]	4	391.25	914	4.32423	2.11244
Bru_36876	LY9	Bru_36876:LY9	120	0	lymphocyte antigen 9 [Source:HGNC Symbol;Acc:HGNC:6730]	4	270.25	631	4.32196	2.11169
Bru_29924	HYAL4	Bru_29924:HYAL4	620	3757	hyaluronidase 4 [Source:HGNC Symbol;Acc:HGNC:5323]	4	450.75	1051.75	4.3191	2.11073
Bru_35544	LMBR1L	Bru_35544:LMBR1L	319	6	limb development membrane protein 1 like [Source:HGNC Symbol;Acc:HGNC:18268]	4	212.5	495.25	4.31402	2.10903
Bru_46922	PANK1	Bru_46922:PANK1	174	2089	pantothenate kinase 1 [Source:HGNC Symbol;Acc:HGNC:8598]	4	236.25	550.5	4.31323	2.10877
Bru_35548	LMBRD1	Bru_35548:LMBRD1	315	3	LMBR1 domain containing 1 [Source:HGNC Symbol;Acc:HGNC:23038]	4	506.75	1180.75	4.31302	2.1087
Bru_52018	PRRX2	Bru_52018:PRRX2	219	1416	paired related homeobox 2 [Source:HGNC Symbol;Acc:HGNC:21338]	4	279	649.5	4.30915	2.1074
Bru_52470	PSPN	Bru_52470:PSPN	395	1260	persephin [Source:HGNC Symbol;Acc:HGNC:9579]	4	453.75	1056	4.30789	2.10698
Bru_38804	MFSD4	Bru_38804:MFSD4	231	223	NA	4	187.5	436	4.3043	2.10578
Bru_36428	LRRC48	Bru_36428:LRRC48	401	2536	NA	4	312.75	726.75	4.30135	2.10479
Bru_48018	PDLIM3	Bru_48018:PDLIM3	216	2	PDZ and LIM domain 3 [Source:HGNC Symbol;Acc:HGNC:20767]	4	237.25	551.25	4.3009	2.10464
Bru_65000	TBCE	Bru_65000:TBCE	199	903	tubulin folding cofactor E [Source:HGNC Symbol;Acc:HGNC:11582]	4	225.25	522.5	4.29377	2.10224
Bru_62202	SPATA31D3	Bru_62202:SPATA31D3	210	8	SPATA31 subfamily D member 3 [Source:HGNC Symbol;Acc:HGNC:38603]	4	205	475.5	4.29352	2.10216
Bru_06489	BRD2	Bru_06489:BRD2	180	1257	bromodomain containing 2 [Source:HGNC Symbol;Acc:HGNC:1103]	4	177.75	412	4.29047	2.10113
Bru_57646	SCYL3	Bru_57646:SCYL3	140	1277	SCY1 like pseudokinase 3 [Source:HGNC Symbol;Acc:HGNC:19285]	4	201.75	466.75	4.2824	2.09842
Bru_26132	GOLGA2	Bru_26132:GOLGA2	785	59	golgin A2 [Source:HGNC Symbol;Acc:HGNC:4425]	4	497.5	1150	4.2788	2.09721
Bru_61938	SP100	Bru_61938:SP100	381	188	SP100 nuclear antigen [Source:HGNC Symbol;Acc:HGNC:11206]	4	236.75	547	4.27675	2.09652
Bru_31948	JAZF1	Bru_31948:JAZF1	208	256	JAZF zinc finger 1 [Source:HGNC Symbol;Acc:HGNC:28917]	4	248.25	572.75	4.27064	2.09445
Bru_49010	PIK3R5	Bru_49010:PIK3R5	268	5	phosphoinositide-3-kinase regulatory subunit 5 [Source:HGNC Symbol;Acc:HGNC:30035]	4	285.75	658.25	4.26404	2.09222
Bru_72376	WDR36	Bru_72376:WDR36	310	3156	WD repeat domain 36 [Source:HGNC Symbol;Acc:HGNC:30696]	3	554.667	1277	4.26163	2.0914
Bru_64588	TALDO1	Bru_64588:TALDO1	237	12	transaldolase 1 [Source:HGNC Symbol;Acc:HGNC:11559]	4	417.75	961.5	4.26039	2.09099
Bru_33252	KIF7	Bru_33252:KIF7	642	3951	kinesin family member 7 [Source:HGNC Symbol;Acc:HGNC:30497]	4	509	1171	4.25849	2.09034
Bru_03085	ANTXRL	Bru_03085:ANTXRL	136	0	ANTXR like [Source:HGNC Symbol;Acc:HGNC:27277]	4	238.75	549.25	4.25837	2.0903
Bru_63440	STEAP4	Bru_63440:STEAP4	208	427	STEAP4 metalloreductase [Source:HGNC Symbol;Acc:HGNC:21923]	4	243	559	4.25816	2.09023
Bru_57030	SAFB2	Bru_57030:SAFB2	284	1998	scaffold attachment factor B2 [Source:HGNC Symbol;Acc:HGNC:21605]	4	239	548.5	4.24811	2.08682
Bru_72284	WDFY1	Bru_72284:WDFY1	316	170	WD repeat and FYVE domain containing 1 [Source:HGNC Symbol;Acc:HGNC:20451]	4	321.25	737.25	4.24804	2.0868
Bru_63544	STK40	Bru_63544:STK40	258	155	serine/threonine kinase 40 [Source:HGNC Symbol;Acc:HGNC:21373]	4	408	936	4.24651	2.08628
Bru_01313	ADGRF2	Bru_01313:ADGRF2	502	101	adhesion G protein-coupled receptor F2 [Source:HGNC Symbol;Acc:HGNC:18991]	4	490.75	1125.5	4.24524	2.08584
Bru_04209	ARMCX5-GPRASP2	Bru_04209:ARMCX5-GPRASP2	430	1	ARMCX5-GPRASP2 readthrough [Source:HGNC Symbol;Acc:HGNC:42000]	4	351.5	806	4.2445	2.0856
Bru_55118	RHPN2	Bru_55118:RHPN2	581	35	rhophilin Rho GTPase binding protein 2 [Source:HGNC Symbol;Acc:HGNC:19974]	4	535.25	1227	4.24331	2.08519
Bru_11305	CDC42BPA	Bru_11305:CDC42BPA	411	2216	CDC42 binding protein kinase alpha [Source:HGNC Symbol;Acc:HGNC:1737]	4	313	716.75	4.23877	2.08365
Bru_39188	MLF1	Bru_39188:MLF1	140	2	myeloid leukemia factor 1 [Source:HGNC Symbol;Acc:HGNC:7125]	4	304.75	696.75	4.23204	2.08135
Bru_74364	ZNF202	Bru_74364:ZNF202	212	8	zinc finger protein 202 [Source:HGNC Symbol;Acc:HGNC:12994]	4	298.75	682.5	4.22875	2.08023
Bru_34580	LAMA4	Bru_34580:LAMA4	110	5	laminin subunit alpha 4 [Source:HGNC Symbol;Acc:HGNC:6484]	4	305.5	697.75	4.22771	2.07988
Bru_76022	ZNF806	Bru_76022:ZNF806	440	221	NA	4	349.75	798.5	4.22604	2.07931
Bru_16929	DDX19B	Bru_16929:DDX19B	135	79	DEAD-box helicase 19B [Source:HGNC Symbol;Acc:HGNC:2742]	3	446.333	1019	4.22602	2.0793
Bru_27564	GYPE	Bru_27564:GYPE	936	4925	glycophorin E (MNS blood group) [Source:HGNC Symbol;Acc:HGNC:4705]	4	713.25	1628.25	4.22568	2.07918
Bru_10613	CCL5	Bru_10613:CCL5	575	77	C-C motif chemokine ligand 5 [Source:HGNC Symbol;Acc:HGNC:10632]	4	514.75	1174.5	4.22351	2.07844
Bru_29556	HSD17B10	Bru_29556:HSD17B10	459	1921	hydroxysteroid 17-beta dehydrogenase 10 [Source:HGNC Symbol;Acc:HGNC:4800]	3	287	653.333	4.21376	2.07511
Bru_29624	HSF2	Bru_29624:HSF2	347	2	heat shock transcription factor 2 [Source:HGNC Symbol;Acc:HGNC:5225]	4	330.75	752.75	4.21277	2.07477
Bru_21828	FAM188A	Bru_21828:FAM188A	710	57	NA	4	418.75	952.75	4.21154	2.07435
Bru_15709	CTTNBP2NL	Bru_15709:CTTNBP2NL	497	114	CTTNBP2 N-terminal like [Source:HGNC Symbol;Acc:HGNC:25330]	4	647.75	1471.5	4.20504	2.07212
Bru_00657	ACOX1	Bru_00657:ACOX1	162	18	acyl-CoA oxidase 1 [Source:HGNC Symbol;Acc:HGNC:119]	4	392.75	891.25	4.20049	2.07056
Bru_07785	C1orf177	Bru_07785:C1orf177	200	0	NA	4	541.5	1225.25	4.18835	2.06638
Bru_58726	SH2D4A	Bru_58726:SH2D4A	356	284	SH2 domain containing 4A [Source:HGNC Symbol;Acc:HGNC:26102]	4	349.25	789.75	4.18572	2.06548
Bru_02969	ANKRD7	Bru_02969:ANKRD7	429	1585	ankyrin repeat domain 7 [Source:HGNC Symbol;Acc:HGNC:18588]	4	357	807.25	4.18559	2.06543
Bru_32728	KDM5D	Bru_32728:KDM5D	132	5	lysine demethylase 5D [Source:HGNC Symbol;Acc:HGNC:11115]	4	298.25	674.25	4.18463	2.0651
Bru_64728	TAS2R31	Bru_64728:TAS2R31	192	934	taste 2 receptor member 31 [Source:HGNC Symbol;Acc:HGNC:19113]	4	199.5	450.25	4.17761	2.06268
Bru_19704	EIF2B5	Bru_19704:EIF2B5	196	5	eukaryotic translation initiation factor 2B subunit epsilon [Source:HGNC Symbol;Acc:HGNC:3261]	3	159.667	360.333	4.17741	2.06261
Bru_73148	YIF1B	Bru_73148:YIF1B	504	22	Yip1 interacting factor homolog B, membrane trafficking protein [Source:HGNC Symbol;Acc:HGNC:30511]	4	523	1179.25	4.1737	2.06133
Bru_51070	PPP4R4	Bru_51070:PPP4R4	573	2351	protein phosphatase 4 regulatory subunit 4 [Source:HGNC Symbol;Acc:HGNC:23788]	4	351	790.75	4.17012	2.06009
Bru_20912	ETV1	Bru_20912:ETV1	76	2	ETS variant transcription factor 1 [Source:HGNC Symbol;Acc:HGNC:3490]	4	247.25	557	4.17	2.06005
Bru_44270	NXF2	Bru_44270:NXF2	326	1830	nuclear RNA export factor 2 [Source:HGNC Symbol;Acc:HGNC:8072]	3	272.333	613	4.16655	2.05885
Bru_70280	UBA1	Bru_70280:UBA1	110	481	ubiquitin like modifier activating enzyme 1 [Source:HGNC Symbol;Acc:HGNC:12469]	2	109	245	4.1606	2.05679
Bru_20152	EN1	Bru_20152:EN1	353	1776	engrailed homeobox 1 [Source:HGNC Symbol;Acc:HGNC:3342]	4	199.5	447.75	4.15441	2.05464
Bru_47174	PATL1	Bru_47174:PATL1	302	0	PAT1 homolog 1, processing body mRNA decay factor [Source:HGNC Symbol;Acc:HGNC:26721]	4	310.25	695.75	4.15105	2.05348
Bru_70680	UCK2	Bru_70680:UCK2	256	9	uridine-cytidine kinase 2 [Source:HGNC Symbol;Acc:HGNC:12562]	4	407.75	914.25	4.15038	2.05324
Bru_73728	ZDHHC18	Bru_73728:ZDHHC18	207	24	zinc finger DHHC-type palmitoyltransferase 18 [Source:HGNC Symbol;Acc:HGNC:20712]	4	354.75	795	4.14822	2.05249
Bru_62030	SPAG17	Bru_62030:SPAG17	370	1257	sperm associated antigen 17 [Source:HGNC Symbol;Acc:HGNC:26620]	4	447.75	1003.25	4.14754	2.05226
Bru_23600	FMN2	Bru_23600:FMN2	568	16	formin 2 [Source:HGNC Symbol;Acc:HGNC:14074]	4	369.25	827.25	4.14699	2.05206
Bru_56578	RSC1A1	Bru_56578:RSC1A1	172	323	regulator of solute carriers 1 [Source:HGNC Symbol;Acc:HGNC:10458]	4	343	767.75	4.14326	2.05077
Bru_41672	NBPF10	Bru_41672:NBPF10	457	1370	NBPF member 10 [Source:HGNC Symbol;Acc:HGNC:31992]	2	306.5	685	4.13692	2.04856
Bru_26708	GPR4	Bru_26708:GPR4	567	1775	G protein-coupled receptor 4 [Source:HGNC Symbol;Acc:HGNC:4497]	4	381.25	850.25	4.12813	2.04549
Bru_09269	CALHM3	Bru_09269:CALHM3	287	1263	calcium homeostasis modulator 3 [Source:HGNC Symbol;Acc:HGNC:23458]	4	223.5	498.25	4.12655	2.04494
Bru_29096	HNRNPH1	Bru_29096:HNRNPH1	195	1887	heterogeneous nuclear ribonucleoprotein H1 [Source:HGNC Symbol;Acc:HGNC:5041]	4	252.75	563	4.1232	2.04376
Bru_05225	ATPAF2	Bru_05225:ATPAF2	349	3633	ATP synthase mitochondrial F1 complex assembly factor 2 [Source:HGNC Symbol;Acc:HGNC:18802]	4	477.25	1062.75	4.12194	2.04332
Bru_25420	GIF	Bru_25420:GIF	193	0	NA	4	141.25	314.25	4.11816	2.042
Bru_20940	ETV7	Bru_20940:ETV7	380	92	ETS variant transcription factor 7 [Source:HGNC Symbol;Acc:HGNC:18160]	4	492.75	1095.5	4.11531	2.041
Bru_25464	GIMD1	Bru_25464:GIMD1	231	2	GIMAP family P-loop NTPase domain containing 1 [Source:HGNC Symbol;Acc:HGNC:44141]	4	306.5	681.25	4.11427	2.04064
Bru_49162	PIWIL3	Bru_49162:PIWIL3	414	36	piwi like RNA-mediated gene silencing 3 [Source:HGNC Symbol;Acc:HGNC:18443]	4	477	1058.75	4.10858	2.03864
Bru_49306	PLA2G1B	Bru_49306:PLA2G1B	407	2544	phospholipase A2 group IB [Source:HGNC Symbol;Acc:HGNC:9030]	4	328.75	728.25	4.10045	2.03578
Bru_01185	ADCK2	Bru_01185:ADCK2	305	9	aarF domain containing kinase 2 [Source:HGNC Symbol;Acc:HGNC:19039]	4	394	872.5	4.09908	2.0353
Bru_36045	LPCAT2	Bru_36045:LPCAT2	554	818	lysophosphatidylcholine acyltransferase 2 [Source:HGNC Symbol;Acc:HGNC:26032]	3	330.333	730.667	4.09434	2.03363
Bru_48290	PEX3	Bru_48290:PEX3	455	8	peroxisomal biogenesis factor 3 [Source:HGNC Symbol;Acc:HGNC:8858]	4	325.75	720.25	4.09275	2.03307
Bru_19612	EHF	Bru_19612:EHF	169	1732	ETS homologous factor [Source:HGNC Symbol;Acc:HGNC:3246]	4	238.25	526.75	4.0925	2.03298
Bru_36004	LOXL3	Bru_36004:LOXL3	680	2313	lysyl oxidase like 3 [Source:HGNC Symbol;Acc:HGNC:13869]	4	283	625.5	4.09127	2.03255
Bru_44722	OR10A3	Bru_44722:OR10A3	414	395	olfactory receptor family 10 subfamily A member 3 [Source:HGNC Symbol;Acc:HGNC:8162]	4	284.25	628	4.08955	2.03194
Bru_59930	SLC26A4	Bru_59930:SLC26A4	522	322	solute carrier family 26 member 4 [Source:HGNC Symbol;Acc:HGNC:8818]	4	381.5	842.75	4.08904	2.03176
Bru_30880	IL36RN	Bru_30880:IL36RN	346	144	interleukin 36 receptor antagonist [Source:HGNC Symbol;Acc:HGNC:15561]	4	307.25	678	4.08465	2.03021
Bru_07829	C1orf226	Bru_07829:C1orf226	667	2710	chromosome 1 open reading frame 226 [Source:HGNC Symbol;Acc:HGNC:34351]	4	313.5	691.5	4.08293	2.0296
Bru_60790	SLC9A9	Bru_60790:SLC9A9	398	29	solute carrier family 9 member A9 [Source:HGNC Symbol;Acc:HGNC:20653]	4	354.25	780	4.07569	2.02705
Bru_44682	OPN3	Bru_44682:OPN3	664	3696	opsin 3 [Source:HGNC Symbol;Acc:HGNC:14007]	4	438.25	963.75	4.07061	2.02524
Bru_75802	ZNF727	Bru_75802:ZNF727	574	3535	zinc finger protein 727 [Source:HGNC Symbol;Acc:HGNC:22785]	4	429.5	944.25	4.0695	2.02485
Bru_63828	SUGP2	Bru_63828:SUGP2	302	1327	SURP and G-patch domain containing 2 [Source:HGNC Symbol;Acc:HGNC:18641]	4	173.75	381.5	4.06431	2.02301
Bru_59902	SLC25A53	Bru_59902:SLC25A53	966	168	solute carrier family 25 member 53 [Source:HGNC Symbol;Acc:HGNC:31894]	4	1070	2349.25	4.06408	2.02293
Bru_01765	AGR3	Bru_01765:AGR3	708	1520	anterior gradient 3, protein disulphide isomerase family member [Source:HGNC Symbol;Acc:HGNC:24167]	4	403	884.5	4.06265	2.02242
Bru_71532	UTP23	Bru_71532:UTP23	51	1689	UTP23 small subunit processome component [Source:HGNC Symbol;Acc:HGNC:28224]	4	194.25	426.25	4.06182	2.02212
Bru_47758	PDCD10	Bru_47758:PDCD10	467	0	programmed cell death 10 [Source:HGNC Symbol;Acc:HGNC:8761]	4	259	568.25	4.06122	2.02191
Bru_37776	MARCHF6	Bru_37776:MARCH6	324	1271	NA	3	251	550.333	4.05853	2.02096
Bru_35776	LOC101927322	Bru_35776:LOC101927322	338	1880	NA	4	321	703.75	4.05817	2.02083
Bru_07337	C16orf54	Bru_07337:C16orf54	501	2096	chromosome 16 open reading frame 54 [Source:HGNC Symbol;Acc:HGNC:26649]	4	501.75	1098	4.05072	2.01818
Bru_63236	ST6GALNAC6	Bru_63236:ST6GALNAC6	943	404	ST6 N-acetylgalactosaminide alpha-2,6-sialyltransferase 6 [Source:NCBI gene (formerly Entrezgene);Acc:30815]	4	650.75	1422	4.04485	2.01609
Bru_43558	NR2C1	Bru_43558:NR2C1	242	1	nuclear receptor subfamily 2 group C member 1 [Source:HGNC Symbol;Acc:HGNC:7971]	4	275.5	601.5	4.04139	2.01485
Bru_75614	ZNF674	Bru_75614:ZNF674	131	0	zinc finger protein 674 [Source:HGNC Symbol;Acc:HGNC:17625]	4	261.5	570.75	4.04009	2.01439
Bru_56098	RPL35	Bru_56098:RPL35	80	3	ribosomal protein L35 [Source:HGNC Symbol;Acc:HGNC:10344]	2	142.5	311	4.03982	2.01429
Bru_23568	FLT3	Bru_23568:FLT3	997	33	fms related receptor tyrosine kinase 3 [Source:HGNC Symbol;Acc:HGNC:3765]	4	847.75	1848.25	4.03562	2.01279
Bru_15261	CSPG5	Bru_15261:CSPG5	463	26	chondroitin sulfate proteoglycan 5 [Source:HGNC Symbol;Acc:HGNC:2467]	4	399.5	870	4.03106	2.01116
Bru_74468	ZNF236	Bru_74468:ZNF236	316	6	zinc finger protein 236 [Source:HGNC Symbol;Acc:HGNC:13028]	4	269.75	587	4.02804	2.01008
Bru_48954	PIK3AP1	Bru_48954:PIK3AP1	434	1285	phosphoinositide-3-kinase adaptor protein 1 [Source:HGNC Symbol;Acc:HGNC:30034]	3	271	588.333	4.01857	2.00668
Bru_02886	ANKRD36B	Bru_02886:ANKRD36B	404	122	ankyrin repeat domain 36B [Source:HGNC Symbol;Acc:HGNC:29333]	3	648.667	1406.33	4.01313	2.00473
Bru_06061	BFSP1	Bru_06061:BFSP1	182	1180	beaded filament structural protein 1 [Source:HGNC Symbol;Acc:HGNC:1040]	3	360.333	781	4.01202	2.00433
Bru_67552	TMEM65	Bru_67552:TMEM65	204	48	transmembrane protein 65 [Source:HGNC Symbol;Acc:HGNC:25203]	4	260.75	564	4.00379	2.00137
Bru_61206	SMIM19	Bru_61206:SMIM19	321	2670	small integral membrane protein 19 [Source:HGNC Symbol;Acc:HGNC:25166]	4	449.5	972	4.0027	2.00097
Bru_32776	KHDC3L	Bru_32776:KHDC3L	582	2736	KH domain containing 3 like, subcortical maternal complex member [Source:HGNC Symbol;Acc:HGNC:33699]	4	385.5	833.5	4.00219	2.00079
Bru_30524	IGSF23	Bru_30524:IGSF23	324	0	immunoglobulin superfamily member 23 [Source:HGNC Symbol;Acc:HGNC:40040]	4	307.5	664.75	4.00157	2.00056
Bru_54694	RFC4	Bru_54694:RFC4	166	15	replication factor C subunit 4 [Source:HGNC Symbol;Acc:HGNC:9972]	4	199.5	431.25	4.00132	2.00047
Bru_57930	SELM	Bru_57930:SELM	343	1915	NA	4	233	503.5	4	2
Bru_47206	PAX5	Bru_47206:PAX5	235	116	paired box 5 [Source:HGNC Symbol;Acc:HGNC:8619]	4	205.75	444	3.99448	1.99801
Bru_48178	PELI1	Bru_48178:PELI1	163	783	pellino E3 ubiquitin protein ligase 1 [Source:HGNC Symbol;Acc:HGNC:8827]	4	253.25	546.25	3.99263	1.99734
Bru_48150	PEBP1	Bru_48150:PEBP1	440	2285	phosphatidylethanolamine binding protein 1 [Source:HGNC Symbol;Acc:HGNC:8630]	4	265.5	572.5	3.99142	1.9969
Bru_75806	ZNF728	Bru_75806:ZNF728	230	0	zinc finger protein 728 [Source:HGNC Symbol;Acc:HGNC:32463]	3	401	864.667	3.99136	1.99688
Bru_36160	LRGUK	Bru_36160:LRGUK	467	3884	leucine rich repeats and guanylate kinase domain containing [Source:HGNC Symbol;Acc:HGNC:21964]	4	521.25	1123.75	3.99062	1.99661
Bru_52106	PRSS54	Bru_52106:PRSS54	988	4584	serine protease 54 [Source:HGNC Symbol;Acc:HGNC:26336]	4	614.25	1324	3.98988	1.99635
Bru_69962	TUBB	Bru_69962:TUBB	506	1088	tubulin beta class I [Source:HGNC Symbol;Acc:HGNC:20778]	2	328.5	707.5	3.98665	1.99518
Bru_59218	SKA1	Bru_59218:SKA1	522	100	spindle and kinetochore associated complex subunit 1 [Source:HGNC Symbol;Acc:HGNC:28109]	3	819.333	1764.33	3.986	1.99494
Bru_33612	KLHL8	Bru_33612:KLHL8	541	1689	kelch like family member 8 [Source:HGNC Symbol;Acc:HGNC:18644]	4	511.25	1100.75	3.9854	1.99473
Bru_53782	RAP1GAP	Bru_53782:RAP1GAP	373	34	RAP1 GTPase activating protein [Source:HGNC Symbol;Acc:HGNC:9858]	4	513.75	1105.75	3.98402	1.99423
Bru_71762	VENTX	Bru_71762:VENTX	106	966	VENT homeobox [Source:HGNC Symbol;Acc:HGNC:13639]	2	229	492.5	3.98096	1.99312
Bru_66016	THEM6	Bru_66016:THEM6	203	449	thioesterase superfamily member 6 [Source:HGNC Symbol;Acc:HGNC:29656]	4	306.25	657.5	3.97408	1.99062
Bru_12853	CHST4	Bru_12853:CHST4	522	2560	carbohydrate sulfotransferase 4 [Source:HGNC Symbol;Acc:HGNC:1972]	4	466.25	1000.5	3.97205	1.98988
Bru_50938	PPP1R3D	Bru_50938:PPP1R3D	305	60	protein phosphatase 1 regulatory subunit 3D [Source:HGNC Symbol;Acc:HGNC:9294]	4	434.5	932	3.97048	1.98931
Bru_73572	ZC3H3	Bru_73572:ZC3H3	914	2431	zinc finger CCCH-type containing 3 [Source:HGNC Symbol;Acc:HGNC:28972]	4	413.25	885.75	3.96748	1.98822
Bru_44314	NXPH1	Bru_44314:NXPH1	547	39	neurexophilin 1 [Source:HGNC Symbol;Acc:HGNC:20693]	4	522.75	1119.25	3.96324	1.98668
Bru_00173	ABCB1	Bru_00173:ABCB1	992	882	ATP binding cassette subfamily B member 1 [Source:HGNC Symbol;Acc:HGNC:40]	4	409	875.5	3.96232	1.98635
Bru_06241	BMI1	Bru_06241:BMI1	443	65	BMI1 proto-oncogene, polycomb ring finger [Source:HGNC Symbol;Acc:HGNC:1066]	4	299	639.25	3.95746	1.98457
Bru_56558	RS1	Bru_56558:RS1	594	968	retinoschisin 1 [Source:HGNC Symbol;Acc:HGNC:10457]	4	853.75	1823.5	3.95359	1.98316
Bru_36892	LYG2	Bru_36892:LYG2	649	1216	lysozyme g2 [Source:HGNC Symbol;Acc:HGNC:29615]	4	708	1511.25	3.95112	1.98226
Bru_63536	STK39	Bru_63536:STK39	217	2	serine/threonine kinase 39 [Source:HGNC Symbol;Acc:HGNC:17717]	4	232.75	496.75	3.95062	1.98208
Bru_73152	YIPF1	Bru_73152:YIPF1	369	0	Yip1 domain family member 1 [Source:HGNC Symbol;Acc:HGNC:25231]	4	255.25	544.5	3.94865	1.98136
Bru_04513	ASCL4	Bru_04513:ASCL4	280	3	achaete-scute family bHLH transcription factor 4 [Source:HGNC Symbol;Acc:HGNC:24311]	4	222	473.5	3.94806	1.98114
Bru_42790	NKX2-2	Bru_42790:NKX2-2	382	2740	NK2 homeobox 2 [Source:HGNC Symbol;Acc:HGNC:7835]	4	510.25	1088.25	3.94787	1.98107
Bru_42514	NFRKB	Bru_42514:NFRKB	1325	3456	nuclear factor related to kappaB binding protein [Source:HGNC Symbol;Acc:HGNC:7802]	3	740.667	1579.33	3.94701	1.98076
Bru_13237	CLDN9	Bru_13237:CLDN9	250	9	claudin 9 [Source:HGNC Symbol;Acc:HGNC:2051]	4	252.25	537.25	3.94241	1.97908
Bru_10529	CCL13	Bru_10529:CCL13	631	4	C-C motif chemokine ligand 13 [Source:HGNC Symbol;Acc:HGNC:10611]	4	497.25	1059	3.94219	1.979
Bru_18336	DNTTIP1	Bru_18336:DNTTIP1	505	3488	deoxynucleotidyltransferase terminal interacting protein 1 [Source:HGNC Symbol;Acc:HGNC:16160]	4	418.75	890.5	3.93637	1.97687
Bru_60798	SLC9B2	Bru_60798:SLC9B2	363	161	solute carrier family 9 member B2 [Source:HGNC Symbol;Acc:HGNC:25143]	4	473.25	1006.25	3.93579	1.97665
Bru_38720	MFAP1	Bru_38720:MFAP1	166	3	microfibril associated protein 1 [Source:HGNC Symbol;Acc:HGNC:7032]	4	158.75	337.5	3.93529	1.97647
Bru_59026	SIGIRR	Bru_59026:SIGIRR	522	602	single Ig and TIR domain containing [Source:HGNC Symbol;Acc:HGNC:30575]	4	798.75	1698	3.93499	1.97636
Bru_68312	TP53	Bru_68312:TP53	489	37	tumor protein p53 [Source:HGNC Symbol;Acc:HGNC:11998]	4	289.25	614.5	3.93247	1.97544
Bru_30804	IL23A	Bru_30804:IL23A	259	21	interleukin 23 subunit alpha [Source:HGNC Symbol;Acc:HGNC:15488]	4	217.25	461.5	3.93214	1.97531
Bru_67480	TMEM51	Bru_67480:TMEM51	184	0	transmembrane protein 51 [Source:HGNC Symbol;Acc:HGNC:25488]	4	382.25	810	3.92242	1.97175
Bru_11405	CDH11	Bru_11405:CDH11	1071	800	cadherin 11 [Source:HGNC Symbol;Acc:HGNC:1750]	4	963	2040.5	3.92218	1.97165
Bru_30000	ICAM3	Bru_30000:ICAM3	799	2900	intercellular adhesion molecule 3 [Source:HGNC Symbol;Acc:HGNC:5346]	4	353	747.5	3.9197	1.97074
Bru_48262	PEX12	Bru_48262:PEX12	412	18	peroxisomal biogenesis factor 12 [Source:HGNC Symbol;Acc:HGNC:8854]	3	271.667	575	3.91785	1.97006
Bru_35340	LIMA1	Bru_35340:LIMA1	91	0	LIM domain and actin binding 1 [Source:HGNC Symbol;Acc:HGNC:24636]	4	210.5	445.25	3.91533	1.96914
Bru_45822	OR5H1	Bru_45822:OR5H1	481	1920	olfactory receptor family 5 subfamily H member 1 [Source:HGNC Symbol;Acc:HGNC:8346]	4	548.5	1160	3.9147	1.9689
Bru_63020	SSBP3	Bru_63020:SSBP3	76	0	single stranded DNA binding protein 3 [Source:HGNC Symbol;Acc:HGNC:15674]	4	203.75	430.75	3.91331	1.96839
Bru_21212	F2RL3	Bru_21212:F2RL3	351	1	F2R like thrombin or trypsin receptor 3 [Source:HGNC Symbol;Acc:HGNC:3540]	4	317.5	670.5	3.90906	1.96682
Bru_35492	LIPT2	Bru_35492:LIPT2	388	14	lipoyl(octanoyl) transferase 2 [Source:HGNC Symbol;Acc:HGNC:37216]	4	284.75	601	3.90686	1.96601
Bru_57522	SCN4B	Bru_57522:SCN4B	590	377	sodium voltage-gated channel beta subunit 4 [Source:HGNC Symbol;Acc:HGNC:10592]	4	457.25	965	3.90652	1.96589
Bru_54650	RETN	Bru_54650:RETN	913	2161	resistin [Source:HGNC Symbol;Acc:HGNC:20389]	4	584.5	1233.5	3.90635	1.96582
Bru_73236	YTHDF2	Bru_73236:YTHDF2	333	0	YTH N6-methyladenosine RNA binding protein 2 [Source:HGNC Symbol;Acc:HGNC:31675]	4	288.25	608	3.90437	1.96509
Bru_67716	TMPO	Bru_67716:TMPO	598	219	thymopoietin [Source:HGNC Symbol;Acc:HGNC:11875]	4	272.75	574.75	3.9006	1.96369
Bru_06189	BLM	Bru_06189:BLM	296	10	BLM RecQ like helicase [Source:HGNC Symbol;Acc:HGNC:1058]	4	238.25	501.5	3.89632	1.96211
Bru_42962	NME3	Bru_42962:NME3	143	7	NME/NM23 nucleoside diphosphate kinase 3 [Source:HGNC Symbol;Acc:HGNC:7851]	4	172.75	363.25	3.89228	1.96062
Bru_24612	GAGE10	Bru_24612:GAGE10	472	10	G antigen 10 [Source:HGNC Symbol;Acc:HGNC:30968]	3	262.333	551.333	3.89025	1.95986
Bru_49246	PKN1	Bru_49246:PKN1	393	11	protein kinase N1 [Source:HGNC Symbol;Acc:HGNC:9405]	4	557	1170.5	3.88985	1.95972
Bru_17484	DHCR24	Bru_17484:DHCR24	630	2087	24-dehydrocholesterol reductase [Source:HGNC Symbol;Acc:HGNC:2859]	4	636	1336	3.88836	1.95916
Bru_30056	IDE	Bru_30056:IDE	492	3068	insulin degrading enzyme [Source:HGNC Symbol;Acc:HGNC:5381]	4	416	873.5	3.88675	1.95856
Bru_49642	PLEKHM1	Bru_49642:PLEKHM1	487	283	pleckstrin homology and RUN domain containing M1 [Source:HGNC Symbol;Acc:HGNC:29017]	4	348.25	731	3.88547	1.95809
Bru_20588	ERC1	Bru_20588:ERC1	321	11	ELKS/RAB6-interacting/CAST family member 1 [Source:HGNC Symbol;Acc:HGNC:17072]	4	744.75	1562.25	3.88291	1.95714
Bru_22864	FBXO7	Bru_22864:FBXO7	254	2422	F-box protein 7 [Source:HGNC Symbol;Acc:HGNC:13586]	4	333	698.5	3.88275	1.95708
Bru_29832	HTR2C	Bru_29832:HTR2C	440	1560	5-hydroxytryptamine receptor 2C [Source:HGNC Symbol;Acc:HGNC:5295]	4	410.5	861	3.88246	1.95697
Bru_62540	SPOCK2	Bru_62540:SPOCK2	740	36	SPARC (osteonectin), cwcv and kazal like domains proteoglycan 2 [Source:HGNC Symbol;Acc:HGNC:13564]	4	656	1375.75	3.88197	1.95679
Bru_21497	FAM127C	Bru_21497:FAM127C	371	1190	NA	2	333	698	3.87997	1.95604
Bru_02933	ANKRD54	Bru_02933:ANKRD54	241	1	ankyrin repeat domain 54 [Source:HGNC Symbol;Acc:HGNC:25185]	4	357.75	749.75	3.8793	1.9558
Bru_62448	SPINK1	Bru_62448:SPINK1	1061	4766	serine peptidase inhibitor Kazal type 1 [Source:HGNC Symbol;Acc:HGNC:11244]	4	752	1575.25	3.87747	1.95512
Bru_29740	HSPB3	Bru_29740:HSPB3	187	356	heat shock protein family B (small) member 3 [Source:HGNC Symbol;Acc:HGNC:5248]	4	264.75	554.25	3.87513	1.95425
Bru_41922	NDNF	Bru_41922:NDNF	559	2393	neuron derived neurotrophic factor [Source:HGNC Symbol;Acc:HGNC:26256]	4	308.5	645.75	3.87459	1.95405
Bru_29820	HTR1F	Bru_29820:HTR1F	418	257	5-hydroxytryptamine receptor 1F [Source:HGNC Symbol;Acc:HGNC:5292]	3	555.667	1162.33	3.87198	1.95307
Bru_24584	GAD2	Bru_24584:GAD2	694	4294	glutamate decarboxylase 2 [Source:HGNC Symbol;Acc:HGNC:4093]	4	547	1144	3.87129	1.95281
Bru_18440	DOPEY1	Bru_18440:DOPEY1	850	259	NA	4	509.75	1065	3.86731	1.95133
Bru_40464	MTCP1	Bru_40464:MTCP1	423	41	mature T cell proliferation 1 [Source:HGNC Symbol;Acc:HGNC:7423]	4	329.75	688.75	3.86628	1.95095
Bru_01913	AIP	Bru_01913:AIP	343	2418	aryl hydrocarbon receptor interacting protein [Source:HGNC Symbol;Acc:HGNC:358]	4	397.5	830.25	3.86624	1.95093
Bru_09109	CACNA1I	Bru_09109:CACNA1I	340	308	calcium voltage-gated channel subunit alpha1 I [Source:HGNC Symbol;Acc:HGNC:1396]	4	367.5	767.25	3.86453	1.95029
Bru_14289	COPA	Bru_14289:COPA	326	12	COPI coat complex subunit alpha [Source:HGNC Symbol;Acc:HGNC:2230]	3	201	418.667	3.85558	1.94695
Bru_46026	OR6S1	Bru_46026:OR6S1	271	111	olfactory receptor family 6 subfamily S member 1 [Source:HGNC Symbol;Acc:HGNC:15363]	4	395.75	823.25	3.85059	1.94508
Bru_71232	USP17L12	Bru_71232:USP17L12	450	2143	ubiquitin specific peptidase 17 like family member 12 [Source:HGNC Symbol;Acc:HGNC:44440]	3	346	717.667	3.8394	1.94088
Bru_15001	CRTAM	Bru_15001:CRTAM	515	519	cytotoxic and regulatory T cell molecule [Source:HGNC Symbol;Acc:HGNC:24313]	4	367	760.75	3.83701	1.93998
Bru_16957	DDX27	Bru_16957:DDX27	54	0	DEAD-box helicase 27 [Source:HGNC Symbol;Acc:HGNC:15837]	3	248.667	515.333	3.83608	1.93963
Bru_41538	NAP1L4	Bru_41538:NAP1L4	362	140	nucleosome assembly protein 1 like 4 [Source:HGNC Symbol;Acc:HGNC:7640]	4	232.5	481.5	3.83345	1.93864
Bru_63120	SSUH2	Bru_63120:SSUH2	384	1945	ssu-2 homolog [Source:HGNC Symbol;Acc:HGNC:24809]	4	303.25	628	3.83333	1.9386
Bru_54846	RGPD1	Bru_54846:RGPD1	344	34	RANBP2 like and GRIP domain containing 1 [Source:HGNC Symbol;Acc:HGNC:32414]	4	255.25	528.25	3.83081	1.93765
Bru_65712	TFAM	Bru_65712:TFAM	120	2	transcription factor A, mitochondrial [Source:HGNC Symbol;Acc:HGNC:11741]	4	295	610.5	3.83072	1.93762
Bru_38292	MECOM	Bru_38292:MECOM	360	1497	MDS1 and EVI1 complex locus [Source:HGNC Symbol;Acc:HGNC:3498]	4	245.5	507.25	3.82461	1.93531
Bru_22212	FAM57B	Bru_22212:FAM57B	941	28	NA	4	342	706.5	3.82387	1.93503
Bru_53886	RASA4	Bru_53886:RASA4	911	3599	RAS p21 protein activator 4 [Source:HGNC Symbol;Acc:HGNC:23181]	4	442	913	3.82354	1.93491
Bru_58414	SETD8	Bru_58414:SETD8	147	6	NA	4	197	406.5	3.81954	1.9334
Bru_23672	FNDC1	Bru_23672:FNDC1	213	260	fibronectin type III domain containing 1 [Source:HGNC Symbol;Acc:HGNC:21184]	4	415.5	856.75	3.8168	1.93237
Bru_62370	SPERT	Bru_62370:SPERT	380	1351	NA	4	218	449.25	3.8146	1.93153
Bru_28616	HIST1H3G	Bru_28616:HIST1H3G	552	568	NA	4	548.5	1130.25	3.8143	1.93142
Bru_73820	ZFAND5	Bru_73820:ZFAND5	196	766	zinc finger AN1-type containing 5 [Source:HGNC Symbol;Acc:HGNC:13008]	4	372.5	766.5	3.80893	1.92938
Bru_56722	RTN4RL1	Bru_56722:RTN4RL1	133	14	reticulon 4 receptor like 1 [Source:HGNC Symbol;Acc:HGNC:21329]	4	178.5	367	3.80579	1.9282
Bru_64208	SYNGR3	Bru_64208:SYNGR3	298	6	synaptogyrin 3 [Source:HGNC Symbol;Acc:HGNC:11501]	4	253.25	520	3.80076	1.92629
Bru_52534	PTCHD2	Bru_52534:PTCHD2	269	1710	NA	4	256.5	526.5	3.79951	1.92581
Bru_53846	RARB	Bru_53846:RARB	296	63	retinoic acid receptor beta [Source:HGNC Symbol;Acc:HGNC:9865]	4	232.75	477.75	3.79951	1.92581
Bru_18668	DRD3	Bru_18668:DRD3	665	1763	dopamine receptor D3 [Source:HGNC Symbol;Acc:HGNC:3024]	4	365.75	750.25	3.79698	1.92485
Bru_54050	RBBP4	Bru_54050:RBBP4	157	17	RB binding protein 4, chromatin remodeling factor [Source:HGNC Symbol;Acc:HGNC:9887]	4	150	307.5	3.79464	1.92396
Bru_65024	TBL1XR1	Bru_65024:TBL1XR1	307	2	TBL1X/Y related 1 [Source:HGNC Symbol;Acc:HGNC:29529]	4	221.25	453	3.78994	1.92217
Bru_05789	BCAR3	Bru_05789:BCAR3	592	334	BCAR3 adaptor protein, NSP family member [Source:HGNC Symbol;Acc:HGNC:973]	4	572.25	1171.5	3.78943	1.92198
Bru_07545	C18orf42	Bru_07545:C18orf42	226	227	NA	4	474.75	971.25	3.78689	1.92101
Bru_47866	PDE4DIP	Bru_47866:PDE4DIP	269	1201	phosphodiesterase 4D interacting protein [Source:HGNC Symbol;Acc:HGNC:15580]	4	158.75	324.5	3.78371	1.9198
Bru_16065	CYFIP1	Bru_16065:CYFIP1	242	206	cytoplasmic FMR1 interacting protein 1 [Source:HGNC Symbol;Acc:HGNC:13759]	4	359.5	734.75	3.78318	1.9196
Bru_11957	CENPBD1	Bru_11957:CENPBD1	344	177	NA	4	221.25	452	3.78157	1.91898
Bru_28964	HMGXB3	Bru_28964:HMGXB3	240	2	HMG-box containing 3 [Source:HGNC Symbol;Acc:HGNC:28982]	4	318.5	650.5	3.78055	1.9186
Bru_12709	CHPT1	Bru_12709:CHPT1	533	2034	choline phosphotransferase 1 [Source:HGNC Symbol;Acc:HGNC:17852]	4	472.75	965.5	3.7804	1.91854
Bru_44158	NUP214	Bru_44158:NUP214	536	1548	nucleoporin 214 [Source:HGNC Symbol;Acc:HGNC:8064]	4	190	388	3.78003	1.9184
Bru_34452	KRTCAP3	Bru_34452:KRTCAP3	442	631	keratinocyte associated protein 3 [Source:HGNC Symbol;Acc:HGNC:28943]	4	380	773.25	3.76663	1.91328
Bru_09345	CAMK2N1	Bru_09345:CAMK2N1	838	230	calcium/calmodulin dependent protein kinase II inhibitor 1 [Source:HGNC Symbol;Acc:HGNC:24190]	4	596.25	1211.75	3.76185	1.91144
Bru_51230	PRAP1	Bru_51230:PRAP1	98	200	proline rich acidic protein 1 [Source:HGNC Symbol;Acc:HGNC:23304]	4	244.75	497	3.75881	1.91028
Bru_69724	TTC26	Bru_69724:TTC26	422	2263	tetratricopeptide repeat domain 26 [Source:HGNC Symbol;Acc:HGNC:21882]	4	335	679	3.75182	1.90759
Bru_20420	EPHA6	Bru_20420:EPHA6	382	0	EPH receptor A6 [Source:HGNC Symbol;Acc:HGNC:19296]	4	549.5	1113.75	3.75178	1.90757
Bru_17172	DEFB115	Bru_17172:DEFB115	98	0	defensin beta 115 [Source:HGNC Symbol;Acc:HGNC:18096]	4	362.25	733.5	3.74808	1.90615
Bru_51630	PRMT8	Bru_51630:PRMT8	438	575	protein arginine methyltransferase 8 [Source:HGNC Symbol;Acc:HGNC:5188]	4	259.75	525.75	3.74663	1.90559
Bru_03449	APOBEC3G	Bru_03449:APOBEC3G	302	103	apolipoprotein B mRNA editing enzyme catalytic subunit 3G [Source:HGNC Symbol;Acc:HGNC:17357]	4	257	519.75	3.7435	1.90439
Bru_67952	TNFRSF25	Bru_67952:TNFRSF25	893	1271	TNF receptor superfamily member 25 [Source:HGNC Symbol;Acc:HGNC:11910]	4	658.75	1331.25	3.74073	1.90332
Bru_73544	ZC3H12B	Bru_73544:ZC3H12B	544	2183	zinc finger CCCH-type containing 12B [Source:HGNC Symbol;Acc:HGNC:17407]	4	404.5	817.25	3.73984	1.90298
Bru_51710	PROSC	Bru_51710:PROSC	319	2378	NA	4	370.25	748	3.73958	1.90288
Bru_07569	C19orf18	Bru_07569:C19orf18	320	292	chromosome 19 open reading frame 18 [Source:HGNC Symbol;Acc:HGNC:28642]	4	319.5	645	3.73685	1.90182
Bru_60826	SLCO1C1	Bru_60826:SLCO1C1	387	164	solute carrier organic anion transporter family member 1C1 [Source:HGNC Symbol;Acc:HGNC:13819]	4	232.75	469.5	3.7339	1.90068
Bru_69348	TSC1	Bru_69348:TSC1	186	723	TSC complex subunit 1 [Source:HGNC Symbol;Acc:HGNC:12362]	4	177.25	357.25	3.73081	1.89949
Bru_20260	ENPP5	Bru_20260:ENPP5	195	33	ectonucleotide pyrophosphatase/phosphodiesterase family member 5 [Source:HGNC Symbol;Acc:HGNC:13717]	4	269.25	542.5	3.72959	1.89902
Bru_69424	TSHZ3	Bru_69424:TSHZ3	333	2	teashirt zinc finger homeobox 3 [Source:HGNC Symbol;Acc:HGNC:30700]	4	323	650.5	3.72788	1.89835
Bru_26784	GPR88	Bru_26784:GPR88	347	63	G protein-coupled receptor 88 [Source:HGNC Symbol;Acc:HGNC:4539]	4	409.5	824	3.72469	1.89712
Bru_41022	MYH6	Bru_41022:MYH6	209	277	myosin heavy chain 6 [Source:HGNC Symbol;Acc:HGNC:7576]	4	168	337.75	3.72137	1.89583
Bru_69180	TRMT2B	Bru_69180:TRMT2B	260	137	tRNA methyltransferase 2 homolog B [Source:HGNC Symbol;Acc:HGNC:25748]	4	225.5	453.25	3.72056	1.89552
Bru_30064	IDH2	Bru_30064:IDH2	142	1	isocitrate dehydrogenase (NADP(+)) 2 [Source:HGNC Symbol;Acc:HGNC:5383]	4	341.5	686.25	3.71971	1.89519
Bru_34600	LAMB4	Bru_34600:LAMB4	134	2	laminin subunit beta 4 [Source:HGNC Symbol;Acc:HGNC:6491]	4	316.75	636.25	3.71816	1.89459
Bru_27640	H2AFY	Bru_27640:H2AFY	199	0	NA	4	225.75	453.25	3.71644	1.89392
Bru_62584	SPPL3	Bru_62584:SPPL3	248	117	signal peptide peptidase like 3 [Source:HGNC Symbol;Acc:HGNC:30424]	4	261.25	524	3.71272	1.89247
Bru_08013	C20orf196	Bru_08013:C20orf196	438	2158	NA	4	325	651.75	3.71206	1.89222
Bru_16641	DCAKD	Bru_16641:DCAKD	135	2	dephospho-CoA kinase domain containing [Source:HGNC Symbol;Acc:HGNC:26238]	4	249.75	500.5	3.7095	1.89122
Bru_56074	RPL29	Bru_56074:RPL29	572	1744	ribosomal protein L29 [Source:HGNC Symbol;Acc:HGNC:10331]	4	355.25	711.5	3.7073	1.89037
Bru_58750	SH3BGRL	Bru_58750:SH3BGRL	624	2450	SH3 domain binding glutamate rich protein like [Source:HGNC Symbol;Acc:HGNC:10823]	4	405.75	812.5	3.70665	1.89012
Bru_04813	ATG5	Bru_04813:ATG5	265	582	autophagy related 5 [Source:HGNC Symbol;Acc:HGNC:589]	4	193.5	387.25	3.70448	1.88927
Bru_50218	POLR2B	Bru_50218:POLR2B	112	40	RNA polymerase II subunit B [Source:HGNC Symbol;Acc:HGNC:9188]	4	260.75	521.75	3.70386	1.88903
Bru_01081	ADAMTS17	Bru_01081:ADAMTS17	541	213	ADAM metallopeptidase with thrombospondin type 1 motif 17 [Source:HGNC Symbol;Acc:HGNC:17109]	4	928.75	1858.25	3.70358	1.88892
Bru_49786	PLSCR5	Bru_49786:PLSCR5	589	64	phospholipid scramblase family member 5 [Source:HGNC Symbol;Acc:HGNC:19952]	4	403.5	806.25	3.69865	1.887
Bru_65088	TBX20	Bru_65088:TBX20	548	11	T-box transcription factor 20 [Source:HGNC Symbol;Acc:HGNC:11598]	4	399.25	797.75	3.69861	1.88698
Bru_16601	DCAF17	Bru_16601:DCAF17	306	156	DDB1 and CUL4 associated factor 17 [Source:HGNC Symbol;Acc:HGNC:25784]	4	341.75	682	3.69396	1.88517
Bru_55698	RNF225	Bru_55698:RNF225	445	9	ring finger protein 225 [Source:HGNC Symbol;Acc:HGNC:51249]	4	407.5	813	3.693	1.88479
Bru_32584	KCTD14	Bru_32584:KCTD14	435	48	potassium channel tetramerization domain containing 14 [Source:HGNC Symbol;Acc:HGNC:23295]	4	341	680	3.69123	1.8841
Bru_16029	CYB5R2	Bru_16029:CYB5R2	708	87	cytochrome b5 reductase 2 [Source:HGNC Symbol;Acc:HGNC:24376]	4	410	817.5	3.6908	1.88393
Bru_06145	BIRC2	Bru_06145:BIRC2	369	2446	baculoviral IAP repeat containing 2 [Source:HGNC Symbol;Acc:HGNC:590]	4	331.25	659.25	3.68393	1.88125
Bru_70852	UHMK1	Bru_70852:UHMK1	363	12	U2AF homology motif kinase 1 [Source:HGNC Symbol;Acc:HGNC:19683]	4	247	490.75	3.67773	1.87882
Bru_12749	CHRM5	Bru_12749:CHRM5	320	2	cholinergic receptor muscarinic 5 [Source:HGNC Symbol;Acc:HGNC:1954]	4	341.75	678.25	3.67365	1.87722
Bru_27332	GTF2A2	Bru_27332:GTF2A2	116	3	general transcription factor IIA subunit 2 [Source:HGNC Symbol;Acc:HGNC:4647]	4	263.25	522.25	3.67221	1.87665
Bru_70848	UGT8	Bru_70848:UGT8	127	1046	UDP glycosyltransferase 8 [Source:HGNC Symbol;Acc:HGNC:12555]	4	423.5	839.5	3.66931	1.87551
Bru_17536	DHRS2	Bru_17536:DHRS2	203	887	dehydrogenase/reductase 2 [Source:HGNC Symbol;Acc:HGNC:18349]	4	405.5	802.75	3.66443	1.87359
Bru_37192	MAGEA8	Bru_37192:MAGEA8	1530	3527	MAGE family member A8 [Source:HGNC Symbol;Acc:HGNC:6806]	4	619.5	1224.25	3.65802	1.87106
Bru_25048	GCK	Bru_25048:GCK	296	295	glucokinase [Source:HGNC Symbol;Acc:HGNC:4195]	4	447.75	884.25	3.65558	1.8701
Bru_63428	STEAP1B	Bru_63428:STEAP1B	307	980	STEAP family member 1B [Source:HGNC Symbol;Acc:HGNC:41907]	3	498.333	983.667	3.6538	1.8694
Bru_39028	MIER3	Bru_39028:MIER3	206	433	MIER family member 3 [Source:HGNC Symbol;Acc:HGNC:26678]	4	519.75	1025.5	3.65223	1.86878
Bru_54138	RBM15B	Bru_54138:RBM15B	256	12	RNA binding motif protein 15B [Source:HGNC Symbol;Acc:HGNC:24303]	4	461.5	910.25	3.65095	1.86827
Bru_69172	TRMT1L	Bru_69172:TRMT1L	116	0	tRNA methyltransferase 1 like [Source:HGNC Symbol;Acc:HGNC:16782]	4	361.75	713	3.64836	1.86725
Bru_55622	RNF187	Bru_55622:RNF187	338	1996	ring finger protein 187 [Source:HGNC Symbol;Acc:HGNC:27146]	4	314.75	620.25	3.64769	1.86698
Bru_73068	XRN2	Bru_73068:XRN2	96	0	5'-3' exoribonuclease 2 [Source:HGNC Symbol;Acc:HGNC:12836]	3	200.667	395.333	3.64674	1.86661
Bru_33024	KIAA1551	Bru_33024:KIAA1551	414	106	NA	4	274	539.75	3.64635	1.86645
Bru_11201	CD8B	Bru_11201:CD8B	70	5	CD8b molecule [Source:HGNC Symbol;Acc:HGNC:1707]	4	159	313	3.64388	1.86547
Bru_45006	OR1J2	Bru_45006:OR1J2	700	1384	olfactory receptor family 1 subfamily J member 2 [Source:HGNC Symbol;Acc:HGNC:8209]	4	666.25	1311.25	3.64305	1.86515
Bru_15462	CTAG1A	Bru_15462:CTAG1A	169	0	cancer/testis antigen 1A [Source:HGNC Symbol;Acc:HGNC:24198]	3	292.667	575.667	3.64095	1.86431
Bru_12093	CEP295	Bru_12093:CEP295	145	448	centrosomal protein 295 [Source:HGNC Symbol;Acc:HGNC:29366]	3	292.333	573.667	3.63244	1.86094
Bru_08285	C3orf18	Bru_08285:C3orf18	369	2634	chromosome 3 open reading frame 18 [Source:HGNC Symbol;Acc:HGNC:24837]	4	498	977.25	3.6324	1.86092
Bru_39852	MROH7	Bru_39852:MROH7	384	1382	maestro heat like repeat family member 7 [Source:HGNC Symbol;Acc:HGNC:24802]	3	294.667	578	3.63089	1.86033
Bru_66052	THOC5	Bru_66052:THOC5	281	15	THO complex subunit 5 [Source:HGNC Symbol;Acc:HGNC:19074]	4	227.5	446	3.62886	1.85952
Bru_18952	DUSP5	Bru_18952:DUSP5	997	2309	dual specificity phosphatase 5 [Source:HGNC Symbol;Acc:HGNC:3071]	4	759.75	1489.25	3.62839	1.85933
Bru_10610	CCL4L2	Bru_10610:CCL4L2	191	14	C-C motif chemokine ligand 4 like 2 [Source:HGNC Symbol;Acc:HGNC:24066]	3	184.667	361.333	3.6219	1.85675
Bru_31353	IQCF3	Bru_31353:IQCF3	259	1351	IQ motif containing F3 [Source:HGNC Symbol;Acc:HGNC:31816]	3	261.333	511.333	3.62181	1.85671
Bru_05577	BACH2	Bru_05577:BACH2	384	1845	BTB domain and CNC homolog 2 [Source:HGNC Symbol;Acc:HGNC:14078]	4	273.75	535	3.61757	1.85502
Bru_58370	SESTD1	Bru_58370:SESTD1	326	2	SEC14 and spectrin domain containing 1 [Source:HGNC Symbol;Acc:HGNC:18379]	4	349.25	682.5	3.61729	1.85491
Bru_71356	USP27X	Bru_71356:USP27X	833	4128	ubiquitin specific peptidase 27 X-linked [Source:HGNC Symbol;Acc:HGNC:13486]	4	729.75	1426	3.61711	1.85484
Bru_64880	TBC1D22A	Bru_64880:TBC1D22A	922	2999	TBC1 domain family member 22A [Source:HGNC Symbol;Acc:HGNC:1309]	4	581.5	1136.25	3.61694	1.85477
Bru_48330	PFDN4	Bru_48330:PFDN4	204	105	prefoldin subunit 4 [Source:HGNC Symbol;Acc:HGNC:8868]	4	330	644	3.61234	1.85293
Bru_56886	S100A10	Bru_56886:S100A10	94	2	S100 calcium binding protein A10 [Source:HGNC Symbol;Acc:HGNC:10487]	4	117	228.25	3.61112	1.85245
Bru_00277	ABCF2	Bru_00277:ABCF2	361	0	ATP binding cassette subfamily F member 2 [Source:HGNC Symbol;Acc:HGNC:71]	4	362.75	707.5	3.61024	1.85209
Bru_37076	MACROD1	Bru_37076:MACROD1	398	245	mono-ADP ribosylhydrolase 1 [Source:HGNC Symbol;Acc:HGNC:29598]	4	488.5	952.25	3.60831	1.85132
Bru_54882	RGS10	Bru_54882:RGS10	151	6	regulator of G protein signaling 10 [Source:HGNC Symbol;Acc:HGNC:9992]	4	319	621.75	3.6078	1.85112
Bru_01157	ADAR	Bru_01157:ADAR	237	0	adenosine deaminase RNA specific [Source:HGNC Symbol;Acc:HGNC:225]	4	247	481.25	3.60654	1.85061
Bru_22144	FAM46A	Bru_22144:FAM46A	138	928	NA	3	164.667	320.667	3.60467	1.84987
Bru_42054	NDUFAF7	Bru_42054:NDUFAF7	160	0	NADH:ubiquinone oxidoreductase complex assembly factor 7 [Source:HGNC Symbol;Acc:HGNC:28816]	4	236	459.5	3.60405	1.84962
Bru_29408	HPSE	Bru_29408:HPSE	170	5	heparanase [Source:HGNC Symbol;Acc:HGNC:5164]	4	138.75	270	3.60203	1.84881
Bru_39000	MID2	Bru_39000:MID2	574	554	midline 2 [Source:HGNC Symbol;Acc:HGNC:7096]	4	402	782.25	3.60194	1.84877
Bru_58490	SF3B6	Bru_58490:SF3B6	463	9	splicing factor 3b subunit 6 [Source:HGNC Symbol;Acc:HGNC:30096]	4	541.25	1053	3.6012	1.84848
Bru_56114	RPL36A-HNRNPH2	Bru_56114:RPL36A-HNRNPH2	516	1397	RPL36A-HNRNPH2 readthrough [Source:HGNC Symbol;Acc:HGNC:48349]	3	245.333	477	3.59897	1.84759
Bru_38964	MICALCL	Bru_38964:MICALCL	71	0	NA	4	193.5	376	3.59686	1.84674
Bru_43175	NOP58	Bru_43175:NOP58	250	660	NOP58 ribonucleoprotein [Source:HGNC Symbol;Acc:HGNC:29926]	2	171.5	333	3.59416	1.84565
Bru_66756	TMEM120B	Bru_66756:TMEM120B	365	1163	transmembrane protein 120B [Source:HGNC Symbol;Acc:HGNC:32008]	4	351	681	3.59134	1.84452
Bru_61334	SMS	Bru_61334:SMS	573	5	spermine synthase [Source:HGNC Symbol;Acc:HGNC:11123]	4	526.25	1021	3.59129	1.8445
Bru_02997	ANKUB1	Bru_02997:ANKUB1	589	760	ankyrin repeat and ubiquitin domain containing 1 [Source:HGNC Symbol;Acc:HGNC:29642]	4	497	964	3.59036	1.84413
Bru_32344	KCNIP3	Bru_32344:KCNIP3	330	2734	potassium voltage-gated channel interacting protein 3 [Source:HGNC Symbol;Acc:HGNC:15523]	4	614.75	1192.25	3.58993	1.84396
Bru_13185	CLDN2	Bru_13185:CLDN2	173	5	claudin 2 [Source:HGNC Symbol;Acc:HGNC:2041]	4	273	528.75	3.58513	1.84202
Bru_01717	AGO2	Bru_01717:AGO2	491	3657	argonaute RISC catalytic component 2 [Source:HGNC Symbol;Acc:HGNC:3263]	4	487.75	944.25	3.58349	1.84137
Bru_12593	CHIA	Bru_12593:CHIA	439	656	chitinase acidic [Source:HGNC Symbol;Acc:HGNC:17432]	4	441.25	854	3.58253	1.84098
Bru_46694	PABPC3	Bru_46694:PABPC3	94	1	poly(A) binding protein cytoplasmic 3 [Source:HGNC Symbol;Acc:HGNC:8556]	3	205	396.333	3.57869	1.83943
Bru_29568	HSD17B13	Bru_29568:HSD17B13	476	0	hydroxysteroid 17-beta dehydrogenase 13 [Source:HGNC Symbol;Acc:HGNC:18685]	4	480	927.75	3.57772	1.83904
Bru_74800	ZNF385B	Bru_74800:ZNF385B	293	16	zinc finger protein 385B [Source:HGNC Symbol;Acc:HGNC:26332]	4	345.25	667.25	3.57744	1.83893
Bru_35856	LOC388436	Bru_35856:LOC388436	500	606	NA	4	395	762.75	3.57439	1.8377
Bru_59702	SLC24A2	Bru_59702:SLC24A2	148	1785	solute carrier family 24 member 2 [Source:HGNC Symbol;Acc:HGNC:10976]	4	255	492.25	3.57324	1.83723
Bru_56334	RPS27A	Bru_56334:RPS27A	406	1434	ribosomal protein S27a [Source:HGNC Symbol;Acc:HGNC:10417]	3	247.667	478	3.57254	1.83695
Bru_61686	SNX32	Bru_61686:SNX32	159	214	sorting nexin 32 [Source:HGNC Symbol;Acc:HGNC:26423]	4	285.75	551	3.56929	1.83564
Bru_37040	LZTS3	Bru_37040:LZTS3	523	262	leucine zipper tumor suppressor family member 3 [Source:HGNC Symbol;Acc:HGNC:30139]	4	518.5	997.75	3.56197	1.83267
Bru_72292	WDFY3	Bru_72292:WDFY3	177	54	WD repeat and FYVE domain containing 3 [Source:HGNC Symbol;Acc:HGNC:20751]	4	221.5	425.75	3.55793	1.83104
Bru_08029	C20orf24	Bru_08029:C20orf24	238	3	NA	4	260.25	499.75	3.5545	1.82965
Bru_58786	SH3D21	Bru_58786:SH3D21	632	2425	SH3 domain containing 21 [Source:HGNC Symbol;Acc:HGNC:26236]	4	317.5	609.5	3.55342	1.82921
Bru_41310	MZT2B	Bru_41310:MZT2B	111	0	mitotic spindle organizing protein 2B [Source:HGNC Symbol;Acc:HGNC:25886]	4	279	535.5	3.55281	1.82896
Bru_62964	SRSF3	Bru_62964:SRSF3	261	41	serine and arginine rich splicing factor 3 [Source:HGNC Symbol;Acc:HGNC:10785]	2	338.5	649	3.54897	1.8274
Bru_48434	PGBD3	Bru_48434:PGBD3	144	397	NA	4	316.75	606.25	3.54284	1.82491
Bru_03593	AQP4	Bru_03593:AQP4	305	8	aquaporin 4 [Source:HGNC Symbol;Acc:HGNC:637]	4	270.75	518	3.54143	1.82433
Bru_20020	ELP4	Bru_20020:ELP4	230	19	elongator acetyltransferase complex subunit 4 [Source:HGNC Symbol;Acc:HGNC:1171]	4	232	443.75	3.54052	1.82396
Bru_17864	DLX3	Bru_17864:DLX3	253	72	distal-less homeobox 3 [Source:HGNC Symbol;Acc:HGNC:2916]	4	326.75	624.75	3.53922	1.82343
Bru_27740	HAND2	Bru_27740:HAND2	495	480	heart and neural crest derivatives expressed 2 [Source:HGNC Symbol;Acc:HGNC:4808]	4	474.75	907.5	3.53833	1.82307
Bru_11945	CEND1	Bru_11945:CEND1	548	3054	cell cycle exit and neuronal differentiation 1 [Source:HGNC Symbol;Acc:HGNC:24153]	4	432	824.75	3.53391	1.82126
Bru_65856	TGFBR2	Bru_65856:TGFBR2	663	469	transforming growth factor beta receptor 2 [Source:HGNC Symbol;Acc:HGNC:11773]	4	522.75	997.25	3.53124	1.82017
Bru_74820	ZNF395	Bru_74820:ZNF395	364	4	zinc finger protein 395 [Source:HGNC Symbol;Acc:HGNC:18737]	4	358	682.75	3.53017	1.81974
Bru_11693	CDO1	Bru_11693:CDO1	427	1344	cysteine dioxygenase type 1 [Source:HGNC Symbol;Acc:HGNC:1795]	4	516	984	3.5299	1.81963
Bru_04045	ARL13B	Bru_04045:ARL13B	373	615	ADP ribosylation factor like GTPase 13B [Source:HGNC Symbol;Acc:HGNC:25419]	4	617	1176	3.52808	1.81889
Bru_75782	ZNF717	Bru_75782:ZNF717	478	10	zinc finger protein 717 [Source:HGNC Symbol;Acc:HGNC:29448]	4	514.25	979.75	3.52661	1.81828
Bru_13345	CLEC4G	Bru_13345:CLEC4G	421	2802	C-type lectin domain family 4 member G [Source:HGNC Symbol;Acc:HGNC:24591]	3	576.333	1098	3.52651	1.81824
Bru_12521	CHD1L	Bru_12521:CHD1L	103	7	chromodomain helicase DNA binding protein 1 like [Source:HGNC Symbol;Acc:HGNC:1916]	4	285.25	543.25	3.52526	1.81773
Bru_11581	CDK3	Bru_11581:CDK3	384	1264	cyclin dependent kinase 3 [Source:HGNC Symbol;Acc:HGNC:1772]	4	559	1064	3.52328	1.81692
Bru_45374	OR4C16	Bru_45374:OR4C16	255	1566	olfactory receptor family 4 subfamily C member 16 [Source:HGNC Symbol;Acc:HGNC:15172]	4	254	483.25	3.52172	1.81628
Bru_13369	CLECL1	Bru_13369:CLECL1	717	4000	NA	4	533.25	1014.25	3.52072	1.81587
Bru_12565	CHEK2	Bru_12565:CHEK2	174	0	checkpoint kinase 2 [Source:HGNC Symbol;Acc:HGNC:16627]	3	533	1013.67	3.52034	1.81571
Bru_62596	SPRED2	Bru_62596:SPRED2	289	0	sprouty related EVH1 domain containing 2 [Source:HGNC Symbol;Acc:HGNC:17722]	4	225.25	428.25	3.51924	1.81527
Bru_09489	CAPNS2	Bru_09489:CAPNS2	260	694	calpain small subunit 2 [Source:HGNC Symbol;Acc:HGNC:16371]	4	267.5	508.5	3.51871	1.81505
Bru_51246	PRB4	Bru_51246:PRB4	469	39	proline rich protein BstNI subfamily 4 [Source:HGNC Symbol;Acc:HGNC:9340]	4	584.25	1109.75	3.51595	1.81392
Bru_11221	CD99L2	Bru_11221:CD99L2	454	182	CD99 molecule like 2 [Source:HGNC Symbol;Acc:HGNC:18237]	4	327.75	622.5	3.51571	1.81382
Bru_55422	RND2	Bru_55422:RND2	445	240	Rho family GTPase 2 [Source:HGNC Symbol;Acc:HGNC:18315]	4	513.75	974	3.50933	1.8112
Bru_64852	TBC1D15	Bru_64852:TBC1D15	1039	205	TBC1 domain family member 15 [Source:HGNC Symbol;Acc:HGNC:25694]	4	508.5	963.75	3.50825	1.81075
Bru_06561	BRK1	Bru_06561:BRK1	214	1314	BRICK1 subunit of SCAR/WAVE actin nucleating complex [Source:HGNC Symbol;Acc:HGNC:23057]	4	216	409.25	3.50713	1.81029
Bru_54026	RAX	Bru_54026:RAX	643	4	retina and anterior neural fold homeobox [Source:HGNC Symbol;Acc:HGNC:18662]	4	676.5	1281.5	3.50645	1.81001
Bru_63336	STARD13	Bru_63336:STARD13	176	0	StAR related lipid transfer domain containing 13 [Source:HGNC Symbol;Acc:HGNC:19164]	4	286	541.75	3.50631	1.80995
Bru_21300	FADS1	Bru_21300:FADS1	166	4	fatty acid desaturase 1 [Source:HGNC Symbol;Acc:HGNC:3574]	4	262.75	497	3.50131	1.8079
Bru_29088	HNRNPDL	Bru_29088:HNRNPDL	757	865	heterogeneous nuclear ribonucleoprotein D like [Source:HGNC Symbol;Acc:HGNC:5037]	4	356.25	673.75	3.50075	1.80766
Bru_65992	THBS4	Bru_65992:THBS4	511	461	thrombospondin 4 [Source:HGNC Symbol;Acc:HGNC:11788]	4	295	557.75	3.49973	1.80724
Bru_08953	C9orf92	Bru_08953:C9orf92	257	148	NA	4	560	1058.5	3.4988	1.80686
Bru_48194	PELP1	Bru_48194:PELP1	383	49	proline, glutamate and leucine rich protein 1 [Source:HGNC Symbol;Acc:HGNC:30134]	4	257.5	486.25	3.49542	1.80547
Bru_02953	ANKRD62	Bru_02953:ANKRD62	336	2301	ankyrin repeat domain 62 [Source:HGNC Symbol;Acc:HGNC:35241]	4	418.5	790.25	3.49531	1.80542
Bru_48382	PFN4	Bru_48382:PFN4	989	3921	profilin family member 4 [Source:HGNC Symbol;Acc:HGNC:31103]	4	730.25	1378.25	3.4936	1.80472
Bru_21412	FAM111A	Bru_21412:FAM111A	88	0	FAM111 trypsin like peptidase A [Source:HGNC Symbol;Acc:HGNC:24725]	4	171.5	323.25	3.48892	1.80278
Bru_43846	NT5C2	Bru_43846:NT5C2	324	0	5'-nucleotidase, cytosolic II [Source:HGNC Symbol;Acc:HGNC:8022]	4	351.75	662.75	3.48765	1.80225
Bru_37580	MAP3K9	Bru_37580:MAP3K9	93	0	mitogen-activated protein kinase kinase kinase 9 [Source:HGNC Symbol;Acc:HGNC:6861]	4	269.5	507.75	3.48745	1.80217
Bru_39376	MMP28	Bru_39376:MMP28	443	1349	matrix metallopeptidase 28 [Source:HGNC Symbol;Acc:HGNC:14366]	4	307.75	579.75	3.48706	1.80201
Bru_33980	KRT38	Bru_33980:KRT38	396	97	keratin 38 [Source:HGNC Symbol;Acc:HGNC:6456]	4	436	821.25	3.48663	1.80183
Bru_18824	DTX2	Bru_18824:DTX2	955	217	deltex E3 ubiquitin ligase 2 [Source:HGNC Symbol;Acc:HGNC:15973]	4	717.25	1350.5	3.48531	1.80129
Bru_20128	EML5	Bru_20128:EML5	174	3	EMAP like 5 [Source:HGNC Symbol;Acc:HGNC:18197]	4	385.25	725.25	3.48467	1.80102
Bru_17696	DIP2C	Bru_17696:DIP2C	493	294	disco interacting protein 2 homolog C [Source:HGNC Symbol;Acc:HGNC:29150]	4	551.75	1037.5	3.48067	1.79936
Bru_58142	SEPTIN9	Bru_58142:SEPT9	147	1386	septin 9 [Source:HGNC Symbol;Acc:HGNC:7323]	4	206.75	388.75	3.4805	1.7993
Bru_36516	LRRC75A	Bru_36516:LRRC75A	322	878	leucine rich repeat containing 75A [Source:HGNC Symbol;Acc:HGNC:32403]	4	304.25	571.75	3.4785	1.79847
Bru_71136	UROC1	Bru_71136:UROC1	338	1640	urocanate hydratase 1 [Source:HGNC Symbol;Acc:HGNC:26444]	4	257.25	483.25	3.47723	1.79794
Bru_42274	NEK8	Bru_42274:NEK8	308	1018	NIMA related kinase 8 [Source:HGNC Symbol;Acc:HGNC:13387]	4	498.5	936.25	3.47651	1.79764
Bru_26164	GOLGA6L1	Bru_26164:GOLGA6L1	164	950	golgin A6 family like 1 [Source:HGNC Symbol;Acc:HGNC:37444]	4	135.25	254	3.47627	1.79754
Bru_13753	CNKSR2	Bru_13753:CNKSR2	238	0	connector enhancer of kinase suppressor of Ras 2 [Source:HGNC Symbol;Acc:HGNC:19701]	4	237.5	446	3.47607	1.79746
Bru_41818	NCKIPSD	Bru_41818:NCKIPSD	104	0	NCK interacting protein with SH3 domain [Source:HGNC Symbol;Acc:HGNC:15486]	4	196.5	369	3.47601	1.79743
Bru_68812	TRIM16L	Bru_68812:TRIM16L	568	2444	tripartite motif containing 16 like [Source:HGNC Symbol;Acc:HGNC:32670]	3	546	1025	3.47495	1.79699
Bru_33512	KLHL20	Bru_33512:KLHL20	340	8	kelch like family member 20 [Source:HGNC Symbol;Acc:HGNC:25056]	4	402.25	754.75	3.47315	1.79625
Bru_15421	CT47A4	Bru_15421:CT47A4	543	238	cancer/testis antigen family 47 member A4 [Source:HGNC Symbol;Acc:HGNC:33285]	4	607.75	1139.75	3.47137	1.79551
Bru_74428	ZNF225	Bru_74428:ZNF225	282	1265	zinc finger protein 225 [Source:HGNC Symbol;Acc:HGNC:13018]	4	404.25	758	3.47085	1.79529
Bru_56694	RTL1	Bru_56694:RTL1	912	1406	retrotransposon Gag like 1 [Source:HGNC Symbol;Acc:HGNC:14665]	4	430.75	807.5	3.47004	1.79495
Bru_03257	AP4M1	Bru_03257:AP4M1	257	0	adaptor related protein complex 4 subunit mu 1 [Source:HGNC Symbol;Acc:HGNC:574]	4	206.75	387.5	3.46931	1.79465
Bru_06585	BRS3	Bru_06585:BRS3	552	204	bombesin receptor subtype 3 [Source:HGNC Symbol;Acc:HGNC:1113]	4	321.5	602.5	3.46891	1.79448
Bru_08385	C4orf27	Bru_08385:C4orf27	920	1178	NA	4	564.25	1055.75	3.46343	1.7922
Bru_67612	TMEM87A	Bru_67612:TMEM87A	157	0	transmembrane protein 87A [Source:HGNC Symbol;Acc:HGNC:24522]	4	214.5	401.25	3.46262	1.79186
Bru_70660	UBXN8	Bru_70660:UBXN8	328	21	UBX domain protein 8 [Source:HGNC Symbol;Acc:HGNC:30307]	3	287.667	538	3.46186	1.79155
Bru_03781	ARHGAP24	Bru_03781:ARHGAP24	483	2802	Rho GTPase activating protein 24 [Source:HGNC Symbol;Acc:HGNC:25361]	4	401.25	750.25	3.46105	1.79121
Bru_65260	TCF3	Bru_65260:TCF3	564	1859	transcription factor 3 [Source:HGNC Symbol;Acc:HGNC:11633]	4	420.25	784.5	3.45543	1.78886
Bru_26372	GPATCH8	Bru_26372:GPATCH8	224	0	G-patch domain containing 8 [Source:HGNC Symbol;Acc:HGNC:29066]	4	199.5	372.25	3.45389	1.78822
Bru_55550	RNF150	Bru_55550:RNF150	753	4455	ring finger protein 150 [Source:HGNC Symbol;Acc:HGNC:23138]	4	686.25	1279.25	3.45056	1.78683
Bru_66860	TMEM145	Bru_66860:TMEM145	257	53	transmembrane protein 145 [Source:HGNC Symbol;Acc:HGNC:26912]	4	226.25	421.75	3.45051	1.78681
Bru_34148	KRTAP10-9	Bru_34148:KRTAP10-9	558	93	keratin associated protein 10-9 [Source:HGNC Symbol;Acc:HGNC:22971]	4	658	1225.5	3.4475	1.78555
Bru_64316	SYT4	Bru_64316:SYT4	482	0	synaptotagmin 4 [Source:HGNC Symbol;Acc:HGNC:11512]	4	293	545.5	3.44623	1.78502
Bru_53466	RAB8B	Bru_53466:RAB8B	274	5	RAB8B, member RAS oncogene family [Source:HGNC Symbol;Acc:HGNC:30273]	4	457	850.25	3.44387	1.78403
Bru_67788	TMSB15A	Bru_67788:TMSB15A	436	1310	thymosin beta 15A [Source:HGNC Symbol;Acc:HGNC:30744]	2	354	658.5	3.44326	1.78377
Bru_27116	GRM7	Bru_27116:GRM7	863	43	glutamate metabotropic receptor 7 [Source:HGNC Symbol;Acc:HGNC:4599]	4	734	1365.25	3.44297	1.78365
Bru_12981	CIRH1A	Bru_12981:CIRH1A	188	2	NA	4	158.25	294.25	3.44183	1.78318
Bru_33432	KLHDC1	Bru_33432:KLHDC1	795	2827	kelch domain containing 1 [Source:HGNC Symbol;Acc:HGNC:19836]	4	452	839.75	3.43897	1.78198
Bru_33876	KRT12	Bru_33876:KRT12	682	2742	keratin 12 [Source:HGNC Symbol;Acc:HGNC:6414]	4	373.25	693	3.43677	1.78105
Bru_07313	C15orf65	Bru_07313:C15orf65	165	0	NA	4	123.75	229.5	3.43285	1.7794
Bru_42450	NFE2L2	Bru_42450:NFE2L2	137	984	NFE2 like bZIP transcription factor 2 [Source:HGNC Symbol;Acc:HGNC:7782]	3	180.667	335	3.43229	1.77917
Bru_58522	SFRP2	Bru_58522:SFRP2	571	956	secreted frizzled related protein 2 [Source:HGNC Symbol;Acc:HGNC:10777]	4	593	1099.25	3.4313	1.77876
Bru_53494	RABGAP1	Bru_53494:RABGAP1	339	2	RAB GTPase activating protein 1 [Source:HGNC Symbol;Acc:HGNC:17155]	4	373.5	692.25	3.43075	1.77852
Bru_73224	YTHDC1	Bru_73224:YTHDC1	269	3	YTH domain containing 1 [Source:HGNC Symbol;Acc:HGNC:30626]	4	200.5	371.5	3.42974	1.7781
Bru_19080	DYRK3	Bru_19080:DYRK3	302	1804	dual specificity tyrosine phosphorylation regulated kinase 3 [Source:HGNC Symbol;Acc:HGNC:3094]	4	254	470.5	3.4288	1.77771
Bru_08121	C2CD2L	Bru_08121:C2CD2L	60	0	C2CD2 like [Source:HGNC Symbol;Acc:HGNC:29000]	4	244	451.75	3.42709	1.77698
Bru_38496	MEIS1	Bru_38496:MEIS1	142	0	Meis homeobox 1 [Source:HGNC Symbol;Acc:HGNC:7000]	4	317	586.75	3.42618	1.7766
Bru_49250	PKN2	Bru_49250:PKN2	243	265	protein kinase N2 [Source:HGNC Symbol;Acc:HGNC:9406]	3	482.667	892.667	3.42341	1.77543
Bru_58799	SH3GL3	Bru_58799:SH3GL3	211	0	SH3 domain containing GRB2 like 3, endophilin A3 [Source:HGNC Symbol;Acc:HGNC:10832]	3	472.333	873	3.42123	1.77452
Bru_35917	LOC643802	Bru_35917:LOC643802	479	1250	NA	3	258.667	478	3.42062	1.77426
Bru_08801	C9	Bru_08801:C9	594	1798	complement C9 [Source:HGNC Symbol;Acc:HGNC:1358]	4	497.75	919.5	3.41946	1.77377
Bru_40802	MUM1L1	Bru_40802:MUM1L1	641	156	NA	4	649	1198.75	3.41901	1.77358
Bru_08061	C21orf33	Bru_08061:C21orf33	316	28	NA	4	468.5	865	3.41762	1.77299
Bru_64152	SYN1	Bru_64152:SYN1	520	2820	synapsin I [Source:HGNC Symbol;Acc:HGNC:11494]	4	403	743.75	3.41616	1.77238
Bru_17604	DHX34	Bru_17604:DHX34	344	76	DExH-box helicase 34 [Source:HGNC Symbol;Acc:HGNC:16719]	4	310.25	572.5	3.41571	1.77218
Bru_52878	PTRHD1	Bru_52878:PTRHD1	185	1509	peptidyl-tRNA hydrolase domain containing 1 [Source:HGNC Symbol;Acc:HGNC:33782]	4	208.5	384.5	3.41356	1.77128
Bru_41083	MYL7	Bru_41083:MYL7	249	11	myosin light chain 7 [Source:HGNC Symbol;Acc:HGNC:21719]	3	357.333	658.333	3.41027	1.76989
Bru_50670	PPIAL4D	Bru_50670:PPIAL4D	180	65	peptidylprolyl isomerase A like 4D [Source:HGNC Symbol;Acc:HGNC:33998]	4	190.25	350.5	3.4102	1.76986
Bru_09013	CA9	Bru_09013:CA9	520	94	carbonic anhydrase 9 [Source:HGNC Symbol;Acc:HGNC:1383]	4	452	832.5	3.40928	1.76947
Bru_11409	CDH12	Bru_11409:CDH12	207	1	cadherin 12 [Source:HGNC Symbol;Acc:HGNC:1751]	4	195.5	360	3.40857	1.76917
Bru_12642	CHMP2A	Bru_12642:CHMP2A	189	725	charged multivesicular body protein 2A [Source:HGNC Symbol;Acc:HGNC:30216]	2	207	381	3.40699	1.7685
Bru_73080	XYLB	Bru_73080:XYLB	803	277	xylulokinase [Source:HGNC Symbol;Acc:HGNC:12839]	4	611.5	1125.5	3.40695	1.76848
Bru_35000	LDOC1L	Bru_35000:LDOC1L	976	5912	NA	4	1131	2081.5	3.40667	1.76836
Bru_02029	AKAP9	Bru_02029:AKAP9	137	0	A-kinase anchoring protein 9 [Source:HGNC Symbol;Acc:HGNC:379]	4	206.25	379.25	3.40368	1.7671
Bru_06453	BPY2B	Bru_06453:BPY2B	698	343	basic charge Y-linked 2B [Source:HGNC Symbol;Acc:HGNC:25449]	4	595	1093.5	3.40188	1.76633
Bru_72548	WDR90	Bru_72548:WDR90	545	173	WD repeat domain 90 [Source:HGNC Symbol;Acc:HGNC:26960]	4	483.25	888	3.4014	1.76613
Bru_11333	CDC42EP5	Bru_11333:CDC42EP5	647	0	CDC42 effector protein 5 [Source:HGNC Symbol;Acc:HGNC:17408]	4	863.75	1586.5	3.39992	1.7655
Bru_52918	PURA	Bru_52918:PURA	531	242	purine rich element binding protein A [Source:HGNC Symbol;Acc:HGNC:9701]	4	373.5	686	3.39978	1.76544
Bru_67840	TMX4	Bru_67840:TMX4	706	3548	thioredoxin related transmembrane protein 4 [Source:HGNC Symbol;Acc:HGNC:25237]	4	573.75	1053.25	3.39802	1.76469
Bru_49778	PLSCR3	Bru_49778:PLSCR3	686	186	phospholipid scramblase 3 [Source:HGNC Symbol;Acc:HGNC:16495]	4	554.5	1017	3.39497	1.7634
Bru_26724	GPR55	Bru_26724:GPR55	765	5171	G protein-coupled receptor 55 [Source:HGNC Symbol;Acc:HGNC:4511]	4	707	1296.25	3.3938	1.7629
Bru_20252	ENPP3	Bru_20252:ENPP3	1113	3803	ectonucleotide pyrophosphatase/phosphodiesterase 3 [Source:HGNC Symbol;Acc:HGNC:3358]	4	529.25	970.25	3.39344	1.76275
Bru_09281	CALML3	Bru_09281:CALML3	575	77	calmodulin like 3 [Source:HGNC Symbol;Acc:HGNC:1452]	4	325.5	596.25	3.39074	1.7616
Bru_74808	ZNF385D	Bru_74808:ZNF385D	288	26	zinc finger protein 385D [Source:HGNC Symbol;Acc:HGNC:26191]	4	397	726.75	3.38853	1.76066
Bru_47410	PCDHA9	Bru_47410:PCDHA9	175	1	protocadherin alpha 9 [Source:HGNC Symbol;Acc:HGNC:8675]	4	334.25	611.5	3.38643	1.75977
Bru_36576	LRRK2	Bru_36576:LRRK2	333	30	leucine rich repeat kinase 2 [Source:HGNC Symbol;Acc:HGNC:18618]	4	349.25	638.5	3.38409	1.75877
Bru_20168	ENC1	Bru_20168:ENC1	752	2065	ectodermal-neural cortex 1 [Source:HGNC Symbol;Acc:HGNC:3345]	4	526	961.5	3.38361	1.75856
Bru_32488	KCNN1	Bru_32488:KCNN1	169	3	potassium calcium-activated channel subfamily N member 1 [Source:HGNC Symbol;Acc:HGNC:6290]	4	473.25	864.75	3.38234	1.75802
Bru_50978	PPP2CB	Bru_50978:PPP2CB	618	4022	protein phosphatase 2 catalytic subunit beta [Source:HGNC Symbol;Acc:HGNC:9300]	4	699.5	1277.75	3.38123	1.75755
Bru_38136	MCM3	Bru_38136:MCM3	189	116	minichromosome maintenance complex component 3 [Source:HGNC Symbol;Acc:HGNC:6945]	3	128	233.667	3.37912	1.75665
Bru_57546	SCNN1A	Bru_57546:SCNN1A	667	41	sodium channel epithelial 1 subunit alpha [Source:HGNC Symbol;Acc:HGNC:10599]	4	468	854	3.37776	1.75607
Bru_37600	MAP4K4	Bru_37600:MAP4K4	187	1330	mitogen-activated protein kinase kinase kinase kinase 4 [Source:HGNC Symbol;Acc:HGNC:6866]	4	311	566.5	3.37176	1.7535
Bru_28976	HMHB1	Bru_28976:HMHB1	324	2320	histocompatibility minor HB-1 [Source:HGNC Symbol;Acc:HGNC:29677]	4	335.25	610.5	3.37081	1.75309
Bru_57794	SEC14L4	Bru_57794:SEC14L4	150	18	SEC14 like lipid binding 4 [Source:HGNC Symbol;Acc:HGNC:20627]	4	358.25	652.25	3.37012	1.7528
Bru_59498	SLC17A3	Bru_59498:SLC17A3	291	500	solute carrier family 17 member 3 [Source:HGNC Symbol;Acc:HGNC:10931]	3	340.333	619.333	3.3685	1.75211
Bru_41826	NCLN	Bru_41826:NCLN	547	437	nicalin [Source:HGNC Symbol;Acc:HGNC:26923]	4	417	758.75	3.36806	1.75192
Bru_49926	PNKD	Bru_49926:PNKD	478	0	PNKD metallo-beta-lactamase domain containing [Source:HGNC Symbol;Acc:HGNC:9153]	4	339.25	617.25	3.36789	1.75185
Bru_62054	SPAG9	Bru_62054:SPAG9	197	1	sperm associated antigen 9 [Source:HGNC Symbol;Acc:HGNC:14524]	4	357	649.25	3.36636	1.75119
Bru_04185	ARMC9	Bru_04185:ARMC9	600	53	armadillo repeat containing 9 [Source:HGNC Symbol;Acc:HGNC:20730]	4	391	710.25	3.36242	1.7495
Bru_59694	SLC23A3	Bru_59694:SLC23A3	533	6	solute carrier family 23 member 3 [Source:HGNC Symbol;Acc:HGNC:20601]	4	514	933.25	3.36087	1.74883
Bru_66912	TMEM156	Bru_66912:TMEM156	148	125	transmembrane protein 156 [Source:HGNC Symbol;Acc:HGNC:26260]	4	273.25	495.5	3.35661	1.747
Bru_16249	CYP46A1	Bru_16249:CYP46A1	326	119	cytochrome P450 family 46 subfamily A member 1 [Source:HGNC Symbol;Acc:HGNC:2641]	4	283.5	514	3.35604	1.74676
Bru_55130	RIC1	Bru_55130:RIC1	224	513	RIC1 homolog, RAB6A GEF complex partner 1 [Source:HGNC Symbol;Acc:HGNC:17686]	4	349.75	634	3.35543	1.7465
Bru_72860	WWC3	Bru_72860:WWC3	253	173	WWC family member 3 [Source:HGNC Symbol;Acc:HGNC:29237]	4	348	630.5	3.35369	1.74575
Bru_14349	COPZ1	Bru_14349:COPZ1	201	1	COPI coat complex subunit zeta 1 [Source:HGNC Symbol;Acc:HGNC:2243]	4	233.75	423.5	3.35366	1.74574
Bru_50722	PPIL3	Bru_50722:PPIL3	415	1840	peptidylprolyl isomerase like 3 [Source:HGNC Symbol;Acc:HGNC:9262]	4	254.75	461.25	3.3515	1.74481
Bru_28836	HLA-DRB5	Bru_28836:HLA-DRB5	434	0	major histocompatibility complex, class II, DR beta 5 [Source:HGNC Symbol;Acc:HGNC:4953]	4	292.75	530	3.35117	1.74466
Bru_57390	SCG2	Bru_57390:SCG2	313	7	secretogranin II [Source:HGNC Symbol;Acc:HGNC:10575]	4	398	720.5	3.35095	1.74457
Bru_75686	ZNF696	Bru_75686:ZNF696	941	3989	zinc finger protein 696 [Source:HGNC Symbol;Acc:HGNC:25872]	4	774.5	1401.5	3.34957	1.74397
Bru_51898	PRR23D1	Bru_51898:PRR23D1	603	3230	proline rich 23 domain containing 1 [Source:HGNC Symbol;Acc:HGNC:49420]	4	453.5	820.5	3.34902	1.74374
Bru_40304	MSL2	Bru_40304:MSL2	473	341	MSL complex subunit 2 [Source:HGNC Symbol;Acc:HGNC:25544]	4	342	618.25	3.34622	1.74253
Bru_46786	PAFAH2	Bru_46786:PAFAH2	533	4483	platelet activating factor acetylhydrolase 2 [Source:HGNC Symbol;Acc:HGNC:8579]	4	772.25	1394	3.34135	1.74043
Bru_43590	NR3C1	Bru_43590:NR3C1	415	377	nuclear receptor subfamily 3 group C member 1 [Source:HGNC Symbol;Acc:HGNC:7978]	4	324.25	585.25	3.34101	1.74029
Bru_09473	CAPN7	Bru_09473:CAPN7	497	314	calpain 7 [Source:HGNC Symbol;Acc:HGNC:1484]	4	509	916	3.33115	1.73602
Bru_66112	THUMPD2	Bru_66112:THUMPD2	469	2696	THUMP domain containing 2 [Source:HGNC Symbol;Acc:HGNC:14890]	4	474.25	852.5	3.32739	1.73439
Bru_34345	KRTAP4-7	Bru_34345:KRTAP4-7	581	1690	keratin associated protein 4-7 [Source:HGNC Symbol;Acc:HGNC:18898]	2	471.5	847.5	3.32717	1.73429
Bru_26756	GPR75-ASB3	Bru_26756:GPR75-ASB3	450	0	NA	4	332	596.75	3.32714	1.73428
Bru_40060	MRPS11	Bru_40060:MRPS11	378	2647	mitochondrial ribosomal protein S11 [Source:HGNC Symbol;Acc:HGNC:14050]	4	457.5	822	3.32581	1.73371
Bru_51906	PRR25	Bru_51906:PRR25	203	12	NA	4	352.75	633.75	3.32558	1.73361
Bru_60314	SLC38A5	Bru_60314:SLC38A5	277	272	solute carrier family 38 member 5 [Source:HGNC Symbol;Acc:HGNC:18070]	4	342.5	615.25	3.32512	1.73341
Bru_67620	TMEM88	Bru_67620:TMEM88	640	1329	transmembrane protein 88 [Source:HGNC Symbol;Acc:HGNC:32371]	4	425.25	763.25	3.3223	1.73218
Bru_09909	CCDC102B	Bru_09909:CCDC102B	295	1651	coiled-coil domain containing 102B [Source:HGNC Symbol;Acc:HGNC:26295]	4	280	502.5	3.32196	1.73204
Bru_05365	AVPR2	Bru_05365:AVPR2	917	2245	arginine vasopressin receptor 2 [Source:HGNC Symbol;Acc:HGNC:897]	4	967.75	1736.75	3.32193	1.73202
Bru_58294	SERPINC1	Bru_58294:SERPINC1	560	9	serpin family C member 1 [Source:HGNC Symbol;Acc:HGNC:775]	4	307	550	3.3162	1.72953
Bru_63508	STK32A	Bru_63508:STK32A	410	0	serine/threonine kinase 32A [Source:HGNC Symbol;Acc:HGNC:28317]	4	280	501	3.31205	1.72772
Bru_57514	SCN3B	Bru_57514:SCN3B	117	71	sodium voltage-gated channel beta subunit 3 [Source:HGNC Symbol;Acc:HGNC:20665]	3	325.333	581.667	3.3095	1.72661
Bru_21600	FAM153A	Bru_21600:FAM153A	276	37	family with sequence similarity 153 member A [Source:HGNC Symbol;Acc:HGNC:29940]	3	311	556	3.30926	1.72651
Bru_39636	MPHOSPH8	Bru_39636:MPHOSPH8	986	4522	M-phase phosphoprotein 8 [Source:HGNC Symbol;Acc:HGNC:29810]	4	677.5	1210.25	3.30661	1.72535
Bru_06697	BTBD9	Bru_06697:BTBD9	293	1509	BTB domain containing 9 [Source:HGNC Symbol;Acc:HGNC:21228]	4	250.75	447.5	3.30346	1.72398
Bru_59098	SIL1	Bru_59098:SIL1	55	7	SIL1 nucleotide exchange factor [Source:HGNC Symbol;Acc:HGNC:24624]	4	193.75	345.75	3.30322	1.72387
Bru_12741	CHRM3	Bru_12741:CHRM3	409	54	cholinergic receptor muscarinic 3 [Source:HGNC Symbol;Acc:HGNC:1952]	4	581.75	1038	3.30277	1.72368
Bru_45502	OR4N2	Bru_45502:OR4N2	886	1308	olfactory receptor family 4 subfamily N member 2 [Source:HGNC Symbol;Acc:HGNC:14742]	4	807.25	1439.75	3.30138	1.72307
Bru_54442	RCVRN	Bru_54442:RCVRN	264	11	recoverin [Source:HGNC Symbol;Acc:HGNC:9937]	4	345.25	615.25	3.29864	1.72187
Bru_31440	IRF2BP1	Bru_31440:IRF2BP1	249	179	interferon regulatory factor 2 binding protein 1 [Source:HGNC Symbol;Acc:HGNC:21728]	4	277.5	494.5	3.29853	1.72182
Bru_46862	PAK6	Bru_46862:PAK6	335	214	p21 (RAC1) activated kinase 6 [Source:HGNC Symbol;Acc:HGNC:16061]	4	333.5	594.25	3.2983	1.72172
Bru_60462	SLC46A1	Bru_60462:SLC46A1	299	166	solute carrier family 46 member 1 [Source:HGNC Symbol;Acc:HGNC:30521]	4	225.5	401.75	3.29781	1.72151
Bru_21552	FAM135A	Bru_21552:FAM135A	124	9	family with sequence similarity 135 member A [Source:HGNC Symbol;Acc:HGNC:21084]	4	654	1165	3.29735	1.72131
Bru_03421	APOBEC1	Bru_03421:APOBEC1	240	1	apolipoprotein B mRNA editing enzyme catalytic subunit 1 [Source:HGNC Symbol;Acc:HGNC:604]	4	369	657	3.29576	1.72061
Bru_26304	GP1BB	Bru_26304:GP1BB	357	1337	glycoprotein Ib platelet subunit beta [Source:HGNC Symbol;Acc:HGNC:4440]	4	189.5	337.25	3.29427	1.71996
Bru_54246	RBM6	Bru_54246:RBM6	759	1643	RNA binding motif protein 6 [Source:HGNC Symbol;Acc:HGNC:9903]	4	526	935.25	3.29123	1.71863
Bru_01201	ADCY1	Bru_01201:ADCY1	596	3529	adenylate cyclase 1 [Source:HGNC Symbol;Acc:HGNC:232]	4	547	972.25	3.29009	1.71813
Bru_59047	SIGLEC14	Bru_59047:SIGLEC14	467	1105	sialic acid binding Ig like lectin 14 [Source:HGNC Symbol;Acc:HGNC:32926]	3	333.333	592.333	3.28931	1.71778
Bru_51466	PRKAG1	Bru_51466:PRKAG1	124	31	protein kinase AMP-activated non-catalytic subunit gamma 1 [Source:HGNC Symbol;Acc:HGNC:9385]	3	185.333	329.333	3.28927	1.71777
Bru_69428	TSKS	Bru_69428:TSKS	861	27	testis specific serine kinase substrate [Source:HGNC Symbol;Acc:HGNC:30719]	4	809.25	1437.25	3.28751	1.71699
Bru_53470	RAB9A	Bru_53470:RAB9A	261	824	RAB9A, member RAS oncogene family [Source:HGNC Symbol;Acc:HGNC:9792]	4	341.25	606	3.28713	1.71683
Bru_17300	DENND4B	Bru_17300:DENND4B	200	60	DENN domain containing 4B [Source:HGNC Symbol;Acc:HGNC:29044]	4	318.5	565.5	3.28655	1.71657
Bru_63420	STC2	Bru_63420:STC2	666	1345	stanniocalcin 2 [Source:HGNC Symbol;Acc:HGNC:11374]	4	331.5	588.25	3.2847	1.71576
Bru_25284	GFPT2	Bru_25284:GFPT2	325	561	glutamine-fructose-6-phosphate transaminase 2 [Source:HGNC Symbol;Acc:HGNC:4242]	4	389.25	690.5	3.28361	1.71528
Bru_27024	GRIK4	Bru_27024:GRIK4	477	1845	glutamate ionotropic receptor kainate type subunit 4 [Source:HGNC Symbol;Acc:HGNC:4582]	4	348.75	618.5	3.28278	1.71492
Bru_56498	RRH	Bru_56498:RRH	124	93	retinal pigment epithelium-derived rhodopsin homolog [Source:HGNC Symbol;Acc:HGNC:10450]	4	399	707.25	3.28108	1.71417
Bru_13554	CLTB	Bru_13554:CLTB	370	1214	clathrin light chain B [Source:HGNC Symbol;Acc:HGNC:2091]	3	327.333	580	3.27985	1.71363
Bru_42738	NKAP	Bru_42738:NKAP	95	1	NFKB activating protein [Source:HGNC Symbol;Acc:HGNC:29873]	4	107	189.5	3.27825	1.71293
Bru_53614	RAD54L	Bru_53614:RAD54L	350	306	RAD54 like [Source:HGNC Symbol;Acc:HGNC:9826]	4	251.75	445.5	3.27563	1.71177
Bru_44378	OAT	Bru_44378:OAT	234	0	ornithine aminotransferase [Source:HGNC Symbol;Acc:HGNC:8091]	4	322.25	570.25	3.27559	1.71175
Bru_07305	C15orf61	Bru_07305:C15orf61	496	960	chromosome 15 open reading frame 61 [Source:HGNC Symbol;Acc:HGNC:34453]	4	897.25	1587.75	3.27556	1.71174
Bru_49214	PKHD1	Bru_49214:PKHD1	233	2157	PKHD1 ciliary IPT domain containing fibrocystin/polyductin [Source:HGNC Symbol;Acc:HGNC:9016]	4	369.5	653.75	3.27502	1.7115
Bru_64252	SYNRG	Bru_64252:SYNRG	297	134	synergin gamma [Source:HGNC Symbol;Acc:HGNC:557]	4	187.75	332	3.27322	1.71071
Bru_25272	GFOD1	Bru_25272:GFOD1	295	98	glucose-fructose oxidoreductase domain containing 1 [Source:HGNC Symbol;Acc:HGNC:21096]	4	307.5	543.75	3.27319	1.7107
Bru_41734	NCAN	Bru_41734:NCAN	433	11	neurocan [Source:HGNC Symbol;Acc:HGNC:2465]	4	505.75	894	3.27204	1.71019
Bru_61794	SORBS2	Bru_61794:SORBS2	115	1	sorbin and SH3 domain containing 2 [Source:HGNC Symbol;Acc:HGNC:24098]	4	196.75	347.75	3.27167	1.71003
Bru_52398	PSMD5	Bru_52398:PSMD5	149	0	proteasome 26S subunit, non-ATPase 5 [Source:HGNC Symbol;Acc:HGNC:9563]	4	244	431.25	3.27157	1.70998
Bru_71336	USP21	Bru_71336:USP21	204	0	ubiquitin specific peptidase 21 [Source:HGNC Symbol;Acc:HGNC:12620]	4	283	500	3.2704	1.70947
Bru_21956	FAM20C	Bru_21956:FAM20C	594	2754	FAM20C golgi associated secretory pathway kinase [Source:HGNC Symbol;Acc:HGNC:22140]	4	456.75	806.75	3.26947	1.70906
Bru_11813	CEACAM3	Bru_11813:CEACAM3	183	3	CEA cell adhesion molecule 3 [Source:HGNC Symbol;Acc:HGNC:1815]	4	574	1013.5	3.26835	1.70856
Bru_03117	ANXA4	Bru_03117:ANXA4	765	285	annexin A4 [Source:HGNC Symbol;Acc:HGNC:542]	4	598.5	1056.5	3.26755	1.70821
Bru_60662	SLC6A6	Bru_60662:SLC6A6	302	2	solute carrier family 6 member 6 [Source:HGNC Symbol;Acc:HGNC:11052]	4	245	432.25	3.26577	1.70742
Bru_72632	WFIKKN1	Bru_72632:WFIKKN1	546	14	WAP, follistatin/kazal, immunoglobulin, kunitz and netrin domain containing 1 [Source:HGNC Symbol;Acc:HGNC:30912]	4	468.25	826	3.26527	1.7072
Bru_04441	ASB15	Bru_04441:ASB15	1060	314	ankyrin repeat and SOCS box containing 15 [Source:HGNC Symbol;Acc:HGNC:19767]	4	967.25	1705.5	3.26385	1.70657
Bru_16153	CYP27B1	Bru_16153:CYP27B1	392	80	cytochrome P450 family 27 subfamily B member 1 [Source:HGNC Symbol;Acc:HGNC:2606]	4	332.75	586.25	3.26123	1.70542
Bru_54346	RBPMS	Bru_54346:RBPMS	121	0	RNA binding protein, mRNA processing factor [Source:HGNC Symbol;Acc:HGNC:19097]	4	299.75	526.5	3.25129	1.70101
Bru_26580	GPR156	Bru_26580:GPR156	430	2213	G protein-coupled receptor 156 [Source:HGNC Symbol;Acc:HGNC:20844]	4	548	962	3.24946	1.7002
Bru_36528	LRRC8B	Bru_36528:LRRC8B	296	67	leucine rich repeat containing 8 VRAC subunit B [Source:HGNC Symbol;Acc:HGNC:30692]	4	539.25	946.5	3.24898	1.69999
Bru_56874	RYR2	Bru_56874:RYR2	152	17	ryanodine receptor 2 [Source:HGNC Symbol;Acc:HGNC:10484]	4	182.25	319.75	3.24758	1.69937
Bru_16973	DDX39B	Bru_16973:DDX39B	270	4	DExD-box helicase 39B [Source:HGNC Symbol;Acc:HGNC:13917]	4	255.25	447.5	3.24522	1.69832
Bru_20012	ELP2	Bru_20012:ELP2	329	2327	elongator acetyltransferase complex subunit 2 [Source:HGNC Symbol;Acc:HGNC:18248]	4	336.25	589.25	3.2438	1.69769
Bru_52458	PSORS1C2	Bru_52458:PSORS1C2	187	0	psoriasis susceptibility 1 candidate 2 [Source:HGNC Symbol;Acc:HGNC:17199]	4	220.25	385.75	3.24195	1.69686
Bru_37100	MADCAM1	Bru_37100:MADCAM1	221	906	mucosal vascular addressin cell adhesion molecule 1 [Source:HGNC Symbol;Acc:HGNC:6765]	4	331.75	581	3.24177	1.69678
Bru_11894	CELA3A	Bru_11894:CELA3A	111	9	chymotrypsin like elastase 3A [Source:HGNC Symbol;Acc:HGNC:15944]	3	391.333	685.333	3.24169	1.69675
Bru_22548	FASTK	Bru_22548:FASTK	736	174	Fas activated serine/threonine kinase [Source:HGNC Symbol;Acc:HGNC:24676]	4	763.5	1337	3.24145	1.69664
Bru_36972	LYRM9	Bru_36972:LYRM9	778	1	LYR motif containing 9 [Source:HGNC Symbol;Acc:HGNC:27314]	4	646.75	1132.5	3.2413	1.69657
Bru_42930	NLRP9	Bru_42930:NLRP9	350	178	NLR family pyrin domain containing 9 [Source:HGNC Symbol;Acc:HGNC:22941]	4	433.5	758.75	3.23986	1.69593
Bru_12637	CHMP1B	Bru_12637:CHMP1B	132	3	charged multivesicular body protein 1B [Source:HGNC Symbol;Acc:HGNC:24287]	4	311.5	545	3.23859	1.69536
Bru_36700	LSMEM2	Bru_36700:LSMEM2	308	1563	leucine rich single-pass membrane protein 2 [Source:HGNC Symbol;Acc:HGNC:26781]	4	601.75	1052.75	3.23837	1.69527
Bru_68628	TRAM1	Bru_68628:TRAM1	645	3135	translocation associated membrane protein 1 [Source:HGNC Symbol;Acc:HGNC:20568]	4	474.5	829.75	3.23689	1.69461
Bru_19856	EIF5AL1	Bru_19856:EIF5AL1	475	1	eukaryotic translation initiation factor 5A like 1 [Source:HGNC Symbol;Acc:HGNC:17419]	4	442.5	773.75	3.23671	1.69453
Bru_46846	PAK1IP1	Bru_46846:PAK1IP1	71	29	PAK1 interacting protein 1 [Source:HGNC Symbol;Acc:HGNC:20882]	3	123.667	216	3.23309	1.69291
Bru_34084	KRT9	Bru_34084:KRT9	251	2746	keratin 9 [Source:HGNC Symbol;Acc:HGNC:6447]	4	439.25	767	3.23222	1.69252
Bru_37648	MAPK12	Bru_37648:MAPK12	280	3	mitogen-activated protein kinase 12 [Source:HGNC Symbol;Acc:HGNC:6874]	4	354	618	3.23148	1.6922
Bru_04125	ARL6IP5	Bru_04125:ARL6IP5	1183	318	ADP ribosylation factor like GTPase 6 interacting protein 5 [Source:HGNC Symbol;Acc:HGNC:16937]	4	854.5	1491.75	3.23148	1.69219
Bru_00485	ACADM	Bru_00485:ACADM	260	6	acyl-CoA dehydrogenase medium chain [Source:HGNC Symbol;Acc:HGNC:89]	4	335.75	586	3.23071	1.69185
Bru_10437	CCDC86	Bru_10437:CCDC86	135	1	coiled-coil domain containing 86 [Source:HGNC Symbol;Acc:HGNC:28359]	3	112.667	196.333	3.22564	1.68958
Bru_21912	FAM200B	Bru_21912:FAM200B	77	0	family with sequence similarity 200 member B [Source:HGNC Symbol;Acc:HGNC:27740]	4	260.75	454.25	3.22469	1.68916
Bru_40726	MTX3	Bru_40726:MTX3	363	1423	metaxin 3 [Source:HGNC Symbol;Acc:HGNC:24812]	4	210.5	366.5	3.22284	1.68833
Bru_54306	RBMY1F	Bru_54306:RBMY1F	402	1146	RNA binding motif protein Y-linked family 1 member F [Source:HGNC Symbol;Acc:HGNC:23974]	2	426	741.5	3.22195	1.68793
Bru_71068	UQCC3	Bru_71068:UQCC3	214	1797	ubiquinol-cytochrome c reductase complex assembly factor 3 [Source:HGNC Symbol;Acc:HGNC:34399]	4	295.75	514.75	3.22172	1.68783
Bru_02081	AKR1C4	Bru_02081:AKR1C4	237	1052	aldo-keto reductase family 1 member C4 [Source:HGNC Symbol;Acc:HGNC:387]	3	761	1323	3.21804	1.68618
Bru_67312	TMEM248	Bru_67312:TMEM248	470	9	transmembrane protein 248 [Source:HGNC Symbol;Acc:HGNC:25476]	4	492	855	3.21675	1.68561
Bru_35088	LETM2	Bru_35088:LETM2	146	0	leucine zipper and EF-hand containing transmembrane protein 2 [Source:HGNC Symbol;Acc:HGNC:14648]	4	432.5	751.5	3.21632	1.68541
Bru_20456	EPHX2	Bru_20456:EPHX2	431	162	epoxide hydrolase 2 [Source:HGNC Symbol;Acc:HGNC:3402]	4	314.75	546.25	3.2125	1.68369
Bru_32248	KCNC4	Bru_32248:KCNC4	305	0	potassium voltage-gated channel subfamily C member 4 [Source:HGNC Symbol;Acc:HGNC:6236]	4	388.25	673.75	3.21221	1.68357
Bru_21708	FAM169B	Bru_21708:FAM169B	87	1441	NA	4	293	508	3.20932	1.68227
Bru_53182	R3HDM4	Bru_53182:R3HDM4	233	23	R3H domain containing 4 [Source:HGNC Symbol;Acc:HGNC:28270]	4	282.25	489.25	3.20859	1.68194
Bru_03793	ARHGAP27	Bru_03793:ARHGAP27	607	1878	Rho GTPase activating protein 27 [Source:HGNC Symbol;Acc:HGNC:31813]	4	273.75	474	3.2051	1.68037
Bru_27612	H1FX	Bru_27612:H1FX	237	1898	NA	4	339.25	587	3.20284	1.67935
Bru_11129	CD5L	Bru_11129:CD5L	673	1859	CD5 molecule like [Source:HGNC Symbol;Acc:HGNC:1690]	4	530.5	917.25	3.20051	1.6783
Bru_47322	PCDH11Y	Bru_47322:PCDH11Y	1227	1367	protocadherin 11 Y-linked [Source:HGNC Symbol;Acc:HGNC:15813]	3	807.667	1395.67	3.19865	1.67746
Bru_24072	FRMD8	Bru_24072:FRMD8	467	2300	FERM domain containing 8 [Source:HGNC Symbol;Acc:HGNC:25462]	4	340	587.5	3.1985	1.67739
Bru_50290	POLR3E	Bru_50290:POLR3E	56	330	RNA polymerase III subunit E [Source:HGNC Symbol;Acc:HGNC:30347]	4	203.5	351.5	3.19726	1.67684
Bru_62082	SPANXN1	Bru_62082:SPANXN1	364	0	SPANX family member N1 [Source:HGNC Symbol;Acc:HGNC:33174]	3	275	475	3.19726	1.67684
Bru_48798	PI4KB	Bru_48798:PI4KB	758	22	phosphatidylinositol 4-kinase beta [Source:HGNC Symbol;Acc:HGNC:8984]	4	394	680.5	3.19705	1.67674
Bru_13097	CLCA4	Bru_13097:CLCA4	625	1605	chloride channel accessory 4 [Source:HGNC Symbol;Acc:HGNC:2018]	4	665.5	1149.25	3.19656	1.67652
Bru_00721	ACSF2	Bru_00721:ACSF2	873	665	acyl-CoA synthetase family member 2 [Source:HGNC Symbol;Acc:HGNC:26101]	4	446	770	3.19575	1.67615
Bru_12133	CEP70	Bru_12133:CEP70	339	985	centrosomal protein 70 [Source:HGNC Symbol;Acc:HGNC:29972]	3	282.667	487.333	3.19131	1.67415
Bru_24652	GAL3ST1	Bru_24652:GAL3ST1	295	118	galactose-3-O-sulfotransferase 1 [Source:HGNC Symbol;Acc:HGNC:24240]	4	247.25	426	3.18926	1.67322
Bru_50458	POTEI	Bru_50458:POTEI	604	3644	POTE ankyrin domain family member I [Source:HGNC Symbol;Acc:HGNC:37093]	4	669.5	1152.75	3.18714	1.67226
Bru_33120	KIF15	Bru_33120:KIF15	513	1684	kinesin family member 15 [Source:HGNC Symbol;Acc:HGNC:17273]	4	323.75	557	3.18465	1.67114
Bru_09954	CCDC115	Bru_09954:CCDC115	283	12	coiled-coil domain containing 115 [Source:HGNC Symbol;Acc:HGNC:28178]	3	215.333	370.333	3.18345	1.67059
Bru_37356	MAMDC4	Bru_37356:MAMDC4	293	1552	MAM domain containing 4 [Source:HGNC Symbol;Acc:HGNC:24083]	4	252.25	433.75	3.18292	1.67035
Bru_73308	ZASP	Bru_73308:ZASP	233	1126	NA	4	220.75	379.5	3.1822	1.67003
Bru_72153	VWA5A	Bru_72153:VWA5A	230	6	von Willebrand factor A domain containing 5A [Source:HGNC Symbol;Acc:HGNC:6658]	3	207.667	357	3.18213	1.66999
Bru_67252	TMEM233	Bru_67252:TMEM233	331	180	transmembrane protein 233 [Source:HGNC Symbol;Acc:HGNC:37219]	4	417.75	717.25	3.17812	1.66818
Bru_07213	C14orf180	Bru_07213:C14orf180	242	11	chromosome 14 open reading frame 180 [Source:HGNC Symbol;Acc:HGNC:33795]	4	283.25	486	3.17602	1.66722
Bru_12837	CHST14	Bru_12837:CHST14	183	1922	carbohydrate sulfotransferase 14 [Source:HGNC Symbol;Acc:HGNC:24464]	4	281	482	3.1751	1.6668
Bru_66108	THUMPD1	Bru_66108:THUMPD1	443	4	THUMP domain containing 1 [Source:HGNC Symbol;Acc:HGNC:23807]	4	428.5	734.25	3.17183	1.66532
Bru_37336	MALL	Bru_37336:MALL	381	33	mal, T cell differentiation protein like [Source:HGNC Symbol;Acc:HGNC:6818]	4	363.5	622.75	3.17122	1.66504
Bru_07941	C1QTNF2	Bru_07941:C1QTNF2	881	233	C1q and TNF related 2 [Source:HGNC Symbol;Acc:HGNC:14325]	4	540	925	3.17077	1.66483
Bru_28608	HIST1H3E	Bru_28608:HIST1H3E	252	2	NA	4	304.75	522	3.17062	1.66476
Bru_72772	WNT6	Bru_72772:WNT6	1050	4304	Wnt family member 6 [Source:HGNC Symbol;Acc:HGNC:12785]	4	810.5	1387.75	3.16939	1.6642
Bru_43894	NTM	Bru_43894:NTM	143	2	neurotrimin [Source:HGNC Symbol;Acc:HGNC:17941]	4	270	461.5	3.16391	1.66171
Bru_70528	UBL3	Bru_70528:UBL3	292	58	ubiquitin like 3 [Source:HGNC Symbol;Acc:HGNC:12504]	4	424	724.25	3.16184	1.66076
Bru_24908	GATAD1	Bru_24908:GATAD1	150	8	GATA zinc finger domain containing 1 [Source:HGNC Symbol;Acc:HGNC:29941]	4	159.75	272.5	3.15749	1.65878
Bru_57226	SATL1	Bru_57226:SATL1	150	0	spermidine/spermine N1-acetyl transferase like 1 [Source:HGNC Symbol;Acc:HGNC:27992]	4	258.25	440.5	3.15735	1.65871
Bru_46942	PANX1	Bru_46942:PANX1	454	44	pannexin 1 [Source:HGNC Symbol;Acc:HGNC:8599]	4	581.25	990.75	3.15514	1.6577
Bru_72484	WDR70	Bru_72484:WDR70	98	1	WD repeat domain 70 [Source:HGNC Symbol;Acc:HGNC:25495]	4	120	204.5	3.15449	1.65741
Bru_35260	LHX6	Bru_35260:LHX6	709	2489	LIM homeobox 6 [Source:HGNC Symbol;Acc:HGNC:21735]	4	802.5	1367	3.15312	1.65678
Bru_41790	NCF4	Bru_41790:NCF4	380	34	neutrophil cytosolic factor 4 [Source:HGNC Symbol;Acc:HGNC:7662]	4	278.5	474	3.15043	1.65555
Bru_13569	CLUAP1	Bru_13569:CLUAP1	606	379	clusterin associated protein 1 [Source:HGNC Symbol;Acc:HGNC:19009]	4	474.5	807.5	3.15009	1.65539
Bru_53034	PYCARD	Bru_53034:PYCARD	287	0	PYD and CARD domain containing [Source:HGNC Symbol;Acc:HGNC:16608]	4	199.75	339.75	3.1484	1.65462
Bru_70492	UBE2Z	Bru_70492:UBE2Z	270	129	ubiquitin conjugating enzyme E2 Z [Source:HGNC Symbol;Acc:HGNC:25847]	4	197	335	3.14772	1.6543
Bru_62050	SPAG8	Bru_62050:SPAG8	761	801	sperm associated antigen 8 [Source:HGNC Symbol;Acc:HGNC:14105]	4	747.75	1271.25	3.14696	1.65396
Bru_02841	ANKRD30A	Bru_02841:ANKRD30A	230	101	ankyrin repeat domain 30A [Source:HGNC Symbol;Acc:HGNC:17234]	4	240.75	409.25	3.14658	1.65379
Bru_58226	SERPINA5	Bru_58226:SERPINA5	243	4	serpin family A member 5 [Source:HGNC Symbol;Acc:HGNC:8723]	4	329.5	559.75	3.14453	1.65284
Bru_59990	SLC29A1	Bru_59990:SLC29A1	300	1053	solute carrier family 29 member 1 (Augustine blood group) [Source:HGNC Symbol;Acc:HGNC:11003]	4	343.25	582.5	3.14125	1.65134
Bru_00941	ACY3	Bru_00941:ACY3	700	1515	aminoacylase 3 [Source:HGNC Symbol;Acc:HGNC:24104]	4	300.75	509.25	3.13431	1.64815
Bru_41266	MYPOP	Bru_41266:MYPOP	522	4969	Myb related transcription factor, partner of profilin [Source:HGNC Symbol;Acc:HGNC:20178]	4	827.25	1399.75	3.13206	1.64711
Bru_23668	FNBP4	Bru_23668:FNBP4	367	2	formin binding protein 4 [Source:HGNC Symbol;Acc:HGNC:19752]	4	441	746	3.13125	1.64674
Bru_09025	CAB39L	Bru_09025:CAB39L	1082	1941	calcium binding protein 39 like [Source:HGNC Symbol;Acc:HGNC:20290]	4	440.75	745.5	3.13092	1.64659
Bru_10805	CCS	Bru_10805:CCS	834	2727	copper chaperone for superoxide dismutase [Source:HGNC Symbol;Acc:HGNC:1613]	4	407.25	688.25	3.12825	1.64536
Bru_03909	ARHGEF19	Bru_03909:ARHGEF19	285	689	Rho guanine nucleotide exchange factor 19 [Source:HGNC Symbol;Acc:HGNC:26604]	4	245.25	414	3.1247	1.64372
Bru_70804	UGT2A2	Bru_70804:UGT2A2	388	1093	UDP glucuronosyltransferase family 2 member A2 [Source:HGNC Symbol;Acc:HGNC:28183]	3	338.667	571.667	3.12455	1.64365
Bru_49782	PLSCR4	Bru_49782:PLSCR4	602	406	phospholipid scramblase 4 [Source:HGNC Symbol;Acc:HGNC:16497]	4	464.5	784	3.12426	1.64352
Bru_76126	ZNF850	Bru_76126:ZNF850	251	2	zinc finger protein 850 [Source:HGNC Symbol;Acc:HGNC:27994]	4	721.5	1217.75	3.1242	1.64349
Bru_06201	BLOC1S1	Bru_06201:BLOC1S1	131	3	biogenesis of lysosomal organelles complex 1 subunit 1 [Source:HGNC Symbol;Acc:HGNC:4200]	4	247	416.75	3.12317	1.64301
Bru_11457	CDH26	Bru_11457:CDH26	356	95	cadherin 26 [Source:HGNC Symbol;Acc:HGNC:15902]	4	306	516.25	3.12288	1.64288
Bru_61502	SNRNP40	Bru_61502:SNRNP40	125	0	small nuclear ribonucleoprotein U5 subunit 40 [Source:HGNC Symbol;Acc:HGNC:30857]	4	329	554.75	3.12118	1.64209
Bru_00689	ACPP	Bru_00689:ACPP	563	1292	NA	4	550.5	927.75	3.11954	1.64133
Bru_71348	USP25	Bru_71348:USP25	151	5	ubiquitin specific peptidase 25 [Source:HGNC Symbol;Acc:HGNC:12624]	4	424.5	715.25	3.11887	1.64102
Bru_72240	WBP11	Bru_72240:WBP11	116	37	WW domain binding protein 11 [Source:HGNC Symbol;Acc:HGNC:16461]	3	92	155	3.11861	1.6409
Bru_50690	PPIC	Bru_50690:PPIC	151	1	peptidylprolyl isomerase C [Source:HGNC Symbol;Acc:HGNC:9256]	4	325.75	548.75	3.11822	1.64072
Bru_49518	PLD4	Bru_49518:PLD4	290	0	phospholipase D family member 4 [Source:HGNC Symbol;Acc:HGNC:23792]	4	269.5	453.75	3.11655	1.63995
Bru_27020	GRIK3	Bru_27020:GRIK3	396	151	glutamate ionotropic receptor kainate type subunit 3 [Source:HGNC Symbol;Acc:HGNC:4581]	4	210.5	354.25	3.11512	1.63929
Bru_32000	JPH1	Bru_32000:JPH1	243	5	junctophilin 1 [Source:HGNC Symbol;Acc:HGNC:14201]	4	339	570	3.11238	1.63802
Bru_52894	PTTG2	Bru_52894:PTTG2	178	10	pituitary tumor-transforming 2 [Source:HGNC Symbol;Acc:HGNC:9691]	3	210	353	3.11152	1.63762
Bru_55634	RNF2	Bru_55634:RNF2	473	18	ring finger protein 2 [Source:HGNC Symbol;Acc:HGNC:10061]	4	450.75	757.5	3.11074	1.63726
Bru_43690	NRIP2	Bru_43690:NRIP2	275	731	nuclear receptor interacting protein 2 [Source:HGNC Symbol;Acc:HGNC:23078]	4	294.25	494.25	3.10919	1.63654
Bru_44638	OOSP2	Bru_44638:OOSP2	440	142	oocyte secreted protein 2 [Source:HGNC Symbol;Acc:HGNC:26699]	4	378.75	635.75	3.10707	1.63555
Bru_07341	C16orf58	Bru_07341:C16orf58	210	0	NA	4	269	451.25	3.10514	1.63466
Bru_50822	PPP1R12A	Bru_50822:PPP1R12A	196	707	protein phosphatase 1 regulatory subunit 12A [Source:HGNC Symbol;Acc:HGNC:7618]	4	197.25	330.75	3.10384	1.63406
Bru_15909	CXCR5	Bru_15909:CXCR5	209	11	C-X-C motif chemokine receptor 5 [Source:HGNC Symbol;Acc:HGNC:1060]	4	322.25	540.25	3.10326	1.63379
Bru_40762	MUC22	Bru_40762:MUC22	113	47	mucin 22 [Source:HGNC Symbol;Acc:HGNC:39755]	4	338.75	567.75	3.10238	1.63337
Bru_10445	CCDC88A	Bru_10445:CCDC88A	411	1	coiled-coil domain containing 88A [Source:HGNC Symbol;Acc:HGNC:25523]	4	252.25	422.75	3.1022	1.63329
Bru_48294	PEX5	Bru_48294:PEX5	678	2092	peroxisomal biogenesis factor 5 [Source:HGNC Symbol;Acc:HGNC:9719]	4	478.5	801.75	3.10151	1.63297
Bru_74732	ZNF346	Bru_74732:ZNF346	345	1956	zinc finger protein 346 [Source:HGNC Symbol;Acc:HGNC:16403]	4	466	779.75	3.09732	1.63102
Bru_47426	PCDHB10	Bru_47426:PCDHB10	440	21	protocadherin beta 10 [Source:HGNC Symbol;Acc:HGNC:8681]	4	638.25	1067.75	3.09667	1.63072
Bru_27632	H2AFV	Bru_27632:H2AFV	563	977	NA	4	424.25	709	3.09344	1.62921
Bru_53978	RASSF1	Bru_53978:RASSF1	787	890	Ras association domain family member 1 [Source:HGNC Symbol;Acc:HGNC:9882]	4	605.25	1011.25	3.09272	1.62888
Bru_12261	CFAP221	Bru_12261:CFAP221	543	57	cilia and flagella associated protein 221 [Source:HGNC Symbol;Acc:HGNC:33720]	4	246.75	412.25	3.09258	1.62881
Bru_22860	FBXO6	Bru_22860:FBXO6	306	1	F-box protein 6 [Source:HGNC Symbol;Acc:HGNC:13585]	4	268.25	448	3.0914	1.62826
Bru_10145	CCDC173	Bru_10145:CCDC173	127	0	NA	4	289.75	483.75	3.0904	1.62779
Bru_56390	RPS6KA4	Bru_56390:RPS6KA4	95	0	ribosomal protein S6 kinase A4 [Source:HGNC Symbol;Acc:HGNC:10433]	3	374	624.333	3.09002	1.62762
Bru_13773	CNNM1	Bru_13773:CNNM1	465	1008	cyclin and CBS domain divalent metal cation transport mediator 1 [Source:HGNC Symbol;Acc:HGNC:102]	4	429.75	717	3.0883	1.62681
Bru_18284	DNLZ	Bru_18284:DNLZ	418	1925	DNL-type zinc finger [Source:HGNC Symbol;Acc:HGNC:33879]	4	288.5	481.25	3.08775	1.62655
Bru_13049	CKM	Bru_13049:CKM	357	166	creatine kinase, M-type [Source:HGNC Symbol;Acc:HGNC:1994]	4	304.25	507.5	3.08761	1.62649
Bru_04721	ATF2	Bru_04721:ATF2	190	3	activating transcription factor 2 [Source:HGNC Symbol;Acc:HGNC:784]	4	214.25	357.25	3.08651	1.62598
Bru_63920	SUN1	Bru_63920:SUN1	235	10	Sad1 and UNC84 domain containing 1 [Source:HGNC Symbol;Acc:HGNC:18587]	4	277	461.75	3.08563	1.62557
Bru_44254	NVL	Bru_44254:NVL	805	872	nuclear VCP like [Source:HGNC Symbol;Acc:HGNC:8070]	4	283.5	472.5	3.08507	1.6253
Bru_60762	SLC9A3R1	Bru_60762:SLC9A3R1	1227	2707	SLC9A3 regulator 1 [Source:HGNC Symbol;Acc:HGNC:11075]	4	673.5	1122.25	3.08439	1.62498
Bru_74220	ZNF133	Bru_74220:ZNF133	279	1289	zinc finger protein 133 [Source:HGNC Symbol;Acc:HGNC:12917]	4	388.5	647	3.08269	1.62419
Bru_02009	AKAP5	Bru_02009:AKAP5	320	1	A-kinase anchoring protein 5 [Source:HGNC Symbol;Acc:HGNC:375]	4	288	479.5	3.08186	1.6238
Bru_71924	VPS13C	Bru_71924:VPS13C	279	32	vacuolar protein sorting 13 homolog C [Source:HGNC Symbol;Acc:HGNC:23594]	4	181.5	301.75	3.07743	1.62172
Bru_64548	TAF7L	Bru_64548:TAF7L	548	1897	TATA-box binding protein associated factor 7 like [Source:HGNC Symbol;Acc:HGNC:11548]	4	297.75	495	3.0773	1.62167
Bru_26260	GON4L	Bru_26260:GON4L	65	31	gon-4 like [Source:HGNC Symbol;Acc:HGNC:25973]	4	106.5	177	3.07638	1.62124
Bru_24400	FZD6	Bru_24400:FZD6	604	19	frizzled class receptor 6 [Source:HGNC Symbol;Acc:HGNC:4044]	3	330.333	548.333	3.07262	1.61947
Bru_01821	AHDC1	Bru_01821:AHDC1	94	5	AT-hook DNA binding motif containing 1 [Source:HGNC Symbol;Acc:HGNC:25230]	4	381.75	633.5	3.07174	1.61906
Bru_73576	ZC3H4	Bru_73576:ZC3H4	432	1	zinc finger CCCH-type containing 4 [Source:HGNC Symbol;Acc:HGNC:17808]	4	406.25	673.5	3.06875	1.61765
Bru_19028	DYNC1LI1	Bru_19028:DYNC1LI1	518	3046	dynein cytoplasmic 1 light intermediate chain 1 [Source:HGNC Symbol;Acc:HGNC:18745]	4	531	878.5	3.06242	1.61467
Bru_46762	PADI6	Bru_46762:PADI6	405	2	peptidyl arginine deiminase 6 [Source:HGNC Symbol;Acc:HGNC:20449]	4	442.75	732.25	3.06138	1.61418
Bru_18996	DXO	Bru_18996:DXO	333	6	decapping exoribonuclease [Source:HGNC Symbol;Acc:HGNC:2992]	4	254.75	421.25	3.06085	1.61393
Bru_56246	RPRML	Bru_56246:RPRML	230	713	reprimo like [Source:HGNC Symbol;Acc:HGNC:32422]	4	219.5	362.75	3.05907	1.61309
Bru_23088	FERMT1	Bru_23088:FERMT1	465	11	FERM domain containing kindlin 1 [Source:HGNC Symbol;Acc:HGNC:15889]	4	519	857.5	3.05832	1.61274
Bru_70312	UBAC2	Bru_70312:UBAC2	390	83	UBA domain containing 2 [Source:HGNC Symbol;Acc:HGNC:20486]	4	336	555	3.05753	1.61237
Bru_26692	GPR35	Bru_26692:GPR35	1596	1438	G protein-coupled receptor 35 [Source:HGNC Symbol;Acc:HGNC:4492]	4	1060.5	1751.25	3.05671	1.61198
Bru_67136	TMEM201	Bru_67136:TMEM201	768	157	transmembrane protein 201 [Source:HGNC Symbol;Acc:HGNC:33719]	4	567.5	937	3.05626	1.61177
Bru_57058	SAMD10	Bru_57058:SAMD10	920	834	sterile alpha motif domain containing 10 [Source:HGNC Symbol;Acc:HGNC:16129]	4	487.75	805.25	3.05598	1.61163
Bru_65704	TEX9	Bru_65704:TEX9	362	8	testis expressed 9 [Source:HGNC Symbol;Acc:HGNC:29585]	4	714	1177.75	3.05332	1.61038
Bru_55454	RNF113A	Bru_55454:RNF113A	190	718	ring finger protein 113A [Source:HGNC Symbol;Acc:HGNC:12974]	3	148.333	244.667	3.05318	1.61031
Bru_22628	FBN1	Bru_22628:FBN1	149	0	fibrillin 1 [Source:HGNC Symbol;Acc:HGNC:3603]	4	422	696	3.05291	1.61018
Bru_05553	BAALC	Bru_05553:BAALC	593	353	BAALC binder of MAP3K1 and KLF4 [Source:HGNC Symbol;Acc:HGNC:14333]	4	392.75	647.75	3.05287	1.61017
Bru_08265	C2orf91	Bru_08265:C2orf91	461	105	NA	4	506	834.25	3.05185	1.60968
Bru_17872	DLX5	Bru_17872:DLX5	50	3	distal-less homeobox 5 [Source:HGNC Symbol;Acc:HGNC:2918]	4	481.25	793	3.05014	1.60887
Bru_05145	ATP6V1C2	Bru_05145:ATP6V1C2	503	2405	ATPase H+ transporting V1 subunit C2 [Source:HGNC Symbol;Acc:HGNC:18264]	4	406	669	3.05012	1.60887
Bru_22172	FAM47E	Bru_22172:FAM47E	331	27	family with sequence similarity 47 member E [Source:HGNC Symbol;Acc:HGNC:34343]	4	338.75	558	3.0491	1.60838
Bru_35536	LMAN2L	Bru_35536:LMAN2L	519	1895	lectin, mannose binding 2 like [Source:HGNC Symbol;Acc:HGNC:19263]	4	355.75	585.75	3.04778	1.60776
Bru_27528	GUSB	Bru_27528:GUSB	279	502	glucuronidase beta [Source:HGNC Symbol;Acc:HGNC:4696]	4	445.5	732.75	3.04456	1.60624
Bru_74628	ZNF300	Bru_74628:ZNF300	428	29	zinc finger protein 300 [Source:HGNC Symbol;Acc:HGNC:13091]	4	637.75	1048.5	3.04323	1.6056
Bru_64280	SYT11	Bru_64280:SYT11	214	2	synaptotagmin 11 [Source:HGNC Symbol;Acc:HGNC:19239]	4	229.25	376.75	3.04201	1.60502
Bru_19108	DZIP1L	Bru_19108:DZIP1L	475	304	DAZ interacting zinc finger protein 1 like [Source:HGNC Symbol;Acc:HGNC:26551]	4	286	470	3.04193	1.60499
Bru_49142	PITX1	Bru_49142:PITX1	191	0	paired like homeodomain 1 [Source:HGNC Symbol;Acc:HGNC:9004]	4	188.25	309.25	3.04083	1.60446
Bru_04301	ARRDC2	Bru_04301:ARRDC2	970	893	arrestin domain containing 2 [Source:HGNC Symbol;Acc:HGNC:25225]	4	821.75	1348.75	3.03815	1.60319
Bru_22708	FBXL4	Bru_22708:FBXL4	715	2633	F-box and leucine rich repeat protein 4 [Source:HGNC Symbol;Acc:HGNC:13601]	4	459.25	753.75	3.03805	1.60315
Bru_25784	GLT1D1	Bru_25784:GLT1D1	579	2169	glycosyltransferase 1 domain containing 1 [Source:HGNC Symbol;Acc:HGNC:26483]	4	547.75	899	3.03804	1.60314
Bru_12657	CHMP4B	Bru_12657:CHMP4B	166	323	charged multivesicular body protein 4B [Source:HGNC Symbol;Acc:HGNC:16171]	4	343.25	563.25	3.03744	1.60285
Bru_66616	TMCO4	Bru_66616:TMCO4	766	1913	transmembrane and coiled-coil domains 4 [Source:HGNC Symbol;Acc:HGNC:27393]	4	448.75	736.25	3.03695	1.60262
Bru_46298	OSBPL2	Bru_46298:OSBPL2	320	52	oxysterol binding protein like 2 [Source:HGNC Symbol;Acc:HGNC:15761]	4	373.25	612	3.03507	1.60173
Bru_76282	ZSCAN1	Bru_76282:ZSCAN1	580	66	zinc finger and SCAN domain containing 1 [Source:HGNC Symbol;Acc:HGNC:23712]	4	450.25	738.25	3.03506	1.60172
Bru_20196	ENHO	Bru_20196:ENHO	633	253	energy homeostasis associated [Source:HGNC Symbol;Acc:HGNC:24838]	4	512	839	3.03325	1.60087
Bru_36288	LRRC16B	Bru_36288:LRRC16B	371	335	NA	4	202.25	331	3.0294	1.59903
Bru_47562	PCDHGC3	Bru_47562:PCDHGC3	960	243	protocadherin gamma subfamily C, 3 [Source:HGNC Symbol;Acc:HGNC:8716]	4	407.75	667	3.02795	1.59834
Bru_42598	NHLRC3	Bru_42598:NHLRC3	320	281	NHL repeat containing 3 [Source:HGNC Symbol;Acc:HGNC:33751]	4	364.75	596.5	3.02714	1.59795
Bru_50498	POU3F4	Bru_50498:POU3F4	942	184	POU class 3 homeobox 4 [Source:HGNC Symbol;Acc:HGNC:9217]	4	925.75	1513	3.02526	1.59706
Bru_44318	NXPH2	Bru_44318:NXPH2	322	29	neurexophilin 2 [Source:HGNC Symbol;Acc:HGNC:8076]	4	228.25	373	3.02493	1.5969
Bru_63032	SSC5D	Bru_63032:SSC5D	173	2	scavenger receptor cysteine rich family member with 5 domains [Source:HGNC Symbol;Acc:HGNC:26641]	4	454.75	743	3.02436	1.59663
Bru_67368	TMEM260	Bru_67368:TMEM260	770	2879	transmembrane protein 260 [Source:HGNC Symbol;Acc:HGNC:20185]	4	451.25	737.25	3.02423	1.59657
Bru_13633	CMSS1	Bru_13633:CMSS1	399	1961	cms1 ribosomal small subunit homolog [Source:HGNC Symbol;Acc:HGNC:28666]	4	309.25	505.25	3.02422	1.59656
Bru_31900	JAG1	Bru_31900:JAG1	470	3132	jagged canonical Notch ligand 1 [Source:HGNC Symbol;Acc:HGNC:6188]	4	669.75	1094	3.02358	1.59626
Bru_43510	NPY5R	Bru_43510:NPY5R	525	625	neuropeptide Y receptor Y5 [Source:HGNC Symbol;Acc:HGNC:7958]	4	407	664	3.01989	1.59449
Bru_66784	TMEM128	Bru_66784:TMEM128	225	0	transmembrane protein 128 [Source:HGNC Symbol;Acc:HGNC:28201]	4	366.25	597.25	3.01853	1.59385
Bru_14413	CORO6	Bru_14413:CORO6	149	1219	coronin 6 [Source:HGNC Symbol;Acc:HGNC:21356]	4	421	686.25	3.01729	1.59325
Bru_63116	SSU72	Bru_63116:SSU72	552	122	SSU72 homolog, RNA polymerase II CTD phosphatase [Source:HGNC Symbol;Acc:HGNC:25016]	2	454.5	740.5	3.01584	1.59256
Bru_59846	SLC25A39	Bru_59846:SLC25A39	332	58	solute carrier family 25 member 39 [Source:HGNC Symbol;Acc:HGNC:24279]	4	472.5	769.5	3.01456	1.59195
Bru_48062	PDS5B	Bru_48062:PDS5B	58	0	PDS5 cohesin associated factor B [Source:HGNC Symbol;Acc:HGNC:20418]	4	214	348.5	3.01443	1.59189
Bru_06413	BPIFA3	Bru_06413:BPIFA3	872	2791	BPI fold containing family A member 3 [Source:HGNC Symbol;Acc:HGNC:16204]	4	549.5	894.5	3.01321	1.5913
Bru_62286	SPCS1	Bru_62286:SPCS1	155	326	signal peptidase complex subunit 1 [Source:HGNC Symbol;Acc:HGNC:23401]	4	215.25	350.25	3.01198	1.59071
Bru_08461	C5orf34	Bru_08461:C5orf34	314	1895	chromosome 5 open reading frame 34 [Source:HGNC Symbol;Acc:HGNC:24738]	4	297	482.5	3.00717	1.58841
Bru_08257	C2orf83	Bru_08257:C2orf83	218	188	chromosome 2 open reading frame 83 [Source:HGNC Symbol;Acc:HGNC:25344]	4	273.5	444.25	3.00668	1.58817
Bru_26528	GPR139	Bru_26528:GPR139	478	9	G protein-coupled receptor 139 [Source:HGNC Symbol;Acc:HGNC:19995]	4	618.5	1004.25	3.00552	1.58761
Bru_22624	FBLN7	Bru_22624:FBLN7	513	2391	fibulin 7 [Source:HGNC Symbol;Acc:HGNC:26740]	4	404	655.5	3.00337	1.58658
Bru_43850	NT5C3A	Bru_43850:NT5C3A	236	1746	5'-nucleotidase, cytosolic IIIA [Source:HGNC Symbol;Acc:HGNC:17820]	4	272	441	3.00114	1.58551
Bru_76182	ZNF93	Bru_76182:ZNF93	392	278	zinc finger protein 93 [Source:HGNC Symbol;Acc:HGNC:13169]	4	267.25	433.25	3.0008	1.58535
Bru_13897	CNTN3	Bru_13897:CNTN3	258	69	contactin 3 [Source:HGNC Symbol;Acc:HGNC:2173]	4	406.25	658	2.99812	1.58406
Bru_01113	ADAMTS6	Bru_01113:ADAMTS6	398	0	ADAM metallopeptidase with thrombospondin type 1 motif 6 [Source:HGNC Symbol;Acc:HGNC:222]	4	366.25	593	2.99705	1.58354
Bru_54030	RAX2	Bru_54030:RAX2	694	129	retina and anterior neural fold homeobox 2 [Source:HGNC Symbol;Acc:HGNC:18286]	4	702.25	1136.5	2.99567	1.58288
Bru_67908	TNFRSF11B	Bru_67908:TNFRSF11B	1199	1662	TNF receptor superfamily member 11b [Source:HGNC Symbol;Acc:HGNC:11909]	4	716	1158.5	2.99502	1.58257
Bru_10137	CCDC171	Bru_10137:CCDC171	352	1	coiled-coil domain containing 171 [Source:HGNC Symbol;Acc:HGNC:29828]	4	453.5	733.75	2.99494	1.58253
Bru_49750	PLP1	Bru_49750:PLP1	1113	3773	proteolipid protein 1 [Source:HGNC Symbol;Acc:HGNC:9086]	4	790.25	1278.5	2.9947	1.58241
Bru_37608	MAP6	Bru_37608:MAP6	567	1433	microtubule associated protein 6 [Source:HGNC Symbol;Acc:HGNC:6868]	4	476.5	770.75	2.99411	1.58213
Bru_62210	SPATA31E1	Bru_62210:SPATA31E1	342	0	SPATA31 subfamily E member 1 [Source:HGNC Symbol;Acc:HGNC:26672]	4	303.25	490.5	2.99402	1.58208
Bru_36252	LRPPRC	Bru_36252:LRPPRC	297	835	leucine rich pentatricopeptide repeat containing [Source:HGNC Symbol;Acc:HGNC:15714]	4	132	213.5	2.99392	1.58204
Bru_09729	CATSPERG	Bru_09729:CATSPERG	215	2	cation channel sperm associated auxiliary subunit gamma [Source:HGNC Symbol;Acc:HGNC:25243]	4	274	443	2.99275	1.58147
Bru_62382	SPG20	Bru_62382:SPG20	184	3	NA	4	243.25	393	2.99059	1.58043
Bru_54732	RFPL4A	Bru_54732:RFPL4A	971	2502	ret finger protein like 4A [Source:HGNC Symbol;Acc:HGNC:16449]	2	782.5	1264	2.99006	1.58017
Bru_38260	MDM4	Bru_38260:MDM4	503	1863	MDM4 regulator of p53 [Source:HGNC Symbol;Acc:HGNC:6974]	4	293.25	473.25	2.98724	1.57881
Bru_55506	RNF135	Bru_55506:RNF135	479	439	ring finger protein 135 [Source:HGNC Symbol;Acc:HGNC:21158]	4	608.75	982	2.986	1.57821
Bru_00281	ABCF3	Bru_00281:ABCF3	335	307	ATP binding cassette subfamily F member 3 [Source:HGNC Symbol;Acc:HGNC:72]	4	473.75	763.5	2.98316	1.57684
Bru_65628	TEX13B	Bru_65628:TEX13B	248	1026	testis expressed 13B [Source:HGNC Symbol;Acc:HGNC:11736]	4	216	348	2.98224	1.5764
Bru_04625	ASPRV1	Bru_04625:ASPRV1	864	65	aspartic peptidase retroviral like 1 [Source:HGNC Symbol;Acc:HGNC:26321]	4	580.5	934.75	2.98064	1.57562
Bru_09713	CATSPER3	Bru_09713:CATSPER3	1005	249	cation channel sperm associated 3 [Source:HGNC Symbol;Acc:HGNC:20819]	4	643.5	1035	2.9772	1.57396
Bru_41486	NAIP	Bru_41486:NAIP	306	1368	NLR family apoptosis inhibitory protein [Source:HGNC Symbol;Acc:HGNC:7634]	4	404.5	650.5	2.97677	1.57375
Bru_21036	EXOC3L1	Bru_21036:EXOC3L1	570	1921	exocyst complex component 3 like 1 [Source:HGNC Symbol;Acc:HGNC:27540]	4	456.75	734	2.97464	1.57272
Bru_20640	ERF	Bru_20640:ERF	294	54	ETS2 repressor factor [Source:HGNC Symbol;Acc:HGNC:3444]	4	424	681.25	2.97411	1.57246
Bru_12317	CFAP74	Bru_12317:CFAP74	246	12	cilia and flagella associated protein 74 [Source:HGNC Symbol;Acc:HGNC:29368]	4	219.5	352.5	2.97263	1.57174
Bru_66396	TLK1	Bru_66396:TLK1	336	325	tousled like kinase 1 [Source:HGNC Symbol;Acc:HGNC:11841]	4	377.5	606	2.97148	1.57118
Bru_08777	C8orf76	Bru_08777:C8orf76	234	199	chromosome 8 open reading frame 76 [Source:HGNC Symbol;Acc:HGNC:25924]	4	272.25	436.5	2.96779	1.56939
Bru_42842	NLGN2	Bru_42842:NLGN2	933	950	neuroligin 2 [Source:HGNC Symbol;Acc:HGNC:14290]	4	463.75	743.5	2.96766	1.56933
Bru_11817	CEACAM4	Bru_11817:CEACAM4	255	4	CEA cell adhesion molecule 4 [Source:HGNC Symbol;Acc:HGNC:1816]	4	313.75	503	2.96757	1.56928
Bru_26376	GPBAR1	Bru_26376:GPBAR1	247	1475	G protein-coupled bile acid receptor 1 [Source:HGNC Symbol;Acc:HGNC:19680]	4	237.25	380.25	2.96674	1.56888
Bru_50314	POLRMT	Bru_50314:POLRMT	196	15	RNA polymerase mitochondrial [Source:HGNC Symbol;Acc:HGNC:9200]	3	291	465.667	2.9621	1.56662
Bru_60650	SLC6A3	Bru_60650:SLC6A3	155	9	solute carrier family 6 member 3 [Source:HGNC Symbol;Acc:HGNC:11049]	4	394.25	630	2.95792	1.56458
Bru_17637	DHX8	Bru_17637:DHX8	50	715	DEAH-box helicase 8 [Source:HGNC Symbol;Acc:HGNC:2749]	3	151.667	242.333	2.9576	1.56443
Bru_44362	OAS1	Bru_44362:OAS1	143	1175	2'-5'-oligoadenylate synthetase 1 [Source:HGNC Symbol;Acc:HGNC:8086]	4	202	322.75	2.95755	1.5644
Bru_61218	SMIM21	Bru_61218:SMIM21	220	23	small integral membrane protein 21 [Source:HGNC Symbol;Acc:HGNC:27598]	4	234.25	374.25	2.95733	1.56429
Bru_71040	UPK3A	Bru_71040:UPK3A	674	1458	uroplakin 3A [Source:HGNC Symbol;Acc:HGNC:12580]	4	424	677.25	2.95665	1.56396
Bru_51734	PROZ	Bru_51734:PROZ	178	1547	protein Z, vitamin K dependent plasma glycoprotein [Source:HGNC Symbol;Acc:HGNC:9460]	4	373	594.75	2.9515	1.56145
Bru_50090	POFUT2	Bru_50090:POFUT2	925	204	protein O-fucosyltransferase 2 [Source:HGNC Symbol;Acc:HGNC:14683]	4	792.5	1263.5	2.95116	1.56128
Bru_71284	USP17L27	Bru_71284:USP17L27	117	0	ubiquitin specific peptidase 17 like family member 27 [Source:HGNC Symbol;Acc:HGNC:44455]	3	277	441.333	2.9492	1.56032
Bru_69480	TSPAN15	Bru_69480:TSPAN15	120	150	tetraspanin 15 [Source:HGNC Symbol;Acc:HGNC:23298]	4	284.75	453.25	2.94639	1.55895
Bru_32244	KCNC3	Bru_32244:KCNC3	286	8	potassium voltage-gated channel subfamily C member 3 [Source:HGNC Symbol;Acc:HGNC:6235]	4	457.5	728	2.94549	1.55851
Bru_27492	GUCY1A2	Bru_27492:GUCY1A2	625	300	guanylate cyclase 1 soluble subunit alpha 2 [Source:HGNC Symbol;Acc:HGNC:4684]	4	617	981	2.94307	1.55732
Bru_68392	TPCN2	Bru_68392:TPCN2	633	1331	two pore segment channel 2 [Source:HGNC Symbol;Acc:HGNC:20820]	4	621.5	988	2.94261	1.5571
Bru_54546	REG1B	Bru_54546:REG1B	455	1960	regenerating family member 1 beta [Source:HGNC Symbol;Acc:HGNC:9952]	2	628.5	999	2.94223	1.55691
Bru_10577	CCL24	Bru_10577:CCL24	511	113	C-C motif chemokine ligand 24 [Source:HGNC Symbol;Acc:HGNC:10623]	4	350.5	556.75	2.94028	1.55595
Bru_71196	USP11	Bru_71196:USP11	159	0	ubiquitin specific peptidase 11 [Source:HGNC Symbol;Acc:HGNC:12609]	4	333	528.75	2.93916	1.5554
Bru_35908	LOC554223	Bru_35908:LOC554223	419	806	NA	4	361.25	573.25	2.93733	1.55451
Bru_68200	TOMM34	Bru_68200:TOMM34	93	1586	translocase of outer mitochondrial membrane 34 [Source:HGNC Symbol;Acc:HGNC:15746]	4	255.25	405	2.93701	1.55435
Bru_18424	DOK7	Bru_18424:DOK7	271	15	docking protein 7 [Source:HGNC Symbol;Acc:HGNC:26594]	4	310.25	492.25	2.93691	1.5543
Bru_24028	FRG2	Bru_24028:FRG2	507	28	FSHD region gene 2 [Source:HGNC Symbol;Acc:HGNC:19136]	4	264.75	420	2.9365	1.5541
Bru_63512	STK32B	Bru_63512:STK32B	336	745	serine/threonine kinase 32B [Source:HGNC Symbol;Acc:HGNC:14217]	4	238.75	378.75	2.93647	1.55408
Bru_64708	TAS2R16	Bru_64708:TAS2R16	437	535	taste 2 receptor member 16 [Source:HGNC Symbol;Acc:HGNC:14921]	3	324	513.667	2.93463	1.55318
Bru_13553	CLTB	Bru_13553:CLTB	412	653	NA	1	412	653	2.93382	1.55278
Bru_45622	OR52A1	Bru_45622:OR52A1	615	43	olfactory receptor family 52 subfamily A member 1 [Source:HGNC Symbol;Acc:HGNC:8318]	4	371.5	588.75	2.93352	1.55263
Bru_74412	ZNF221	Bru_74412:ZNF221	269	1367	zinc finger protein 221 [Source:HGNC Symbol;Acc:HGNC:13014]	3	327	518	2.93224	1.552
Bru_63700	STX17	Bru_63700:STX17	318	1695	syntaxin 17 [Source:HGNC Symbol;Acc:HGNC:11432]	4	280.5	444.25	2.93165	1.55171
Bru_74940	ZNF440	Bru_74940:ZNF440	297	166	zinc finger protein 440 [Source:HGNC Symbol;Acc:HGNC:20874]	3	735.667	1165	2.93131	1.55154
Bru_72420	WDR48	Bru_72420:WDR48	756	2172	WD repeat domain 48 [Source:HGNC Symbol;Acc:HGNC:30914]	3	510.667	808.667	2.93122	1.5515
Bru_60542	SLC52A1	Bru_60542:SLC52A1	255	1241	solute carrier family 52 member 1 [Source:HGNC Symbol;Acc:HGNC:30225]	4	204.5	323.5	2.92818	1.55
Bru_74440	ZNF229	Bru_74440:ZNF229	488	6	zinc finger protein 229 [Source:HGNC Symbol;Acc:HGNC:13022]	4	412.5	652.5	2.92802	1.54992
Bru_36508	LRRC74A	Bru_36508:LRRC74A	263	10	leucine rich repeat containing 74A [Source:HGNC Symbol;Acc:HGNC:23346]	4	542	857.25	2.92769	1.54976
Bru_02045	AKNA	Bru_02045:AKNA	314	67	AT-hook transcription factor [Source:HGNC Symbol;Acc:HGNC:24108]	4	329.25	520.75	2.92766	1.54975
Bru_49690	PLIN1	Bru_49690:PLIN1	357	1	perilipin 1 [Source:HGNC Symbol;Acc:HGNC:9076]	4	447.25	707.25	2.92711	1.54948
Bru_37384	MAN1A2	Bru_37384:MAN1A2	195	133	mannosidase alpha class 1A member 2 [Source:HGNC Symbol;Acc:HGNC:6822]	4	245.5	387.75	2.92359	1.54774
Bru_40938	MYCBP2	Bru_40938:MYCBP2	273	8	MYC binding protein 2 [Source:HGNC Symbol;Acc:HGNC:23386]	4	220.5	348.25	2.92348	1.54768
Bru_32628	KCTD5	Bru_32628:KCTD5	323	210	potassium channel tetramerization domain containing 5 [Source:HGNC Symbol;Acc:HGNC:21423]	4	395	623.75	2.92301	1.54746
Bru_26200	GOLGA8B	Bru_26200:GOLGA8B	554	31	golgin A8 family member B [Source:HGNC Symbol;Acc:HGNC:31973]	4	291.75	460.5	2.9217	1.54681
Bru_67408	TMEM35	Bru_67408:TMEM35	1045	407	NA	4	679.5	1071.5	2.9189	1.54543
Bru_20340	EPB41	Bru_20340:EPB41	93	2	erythrocyte membrane protein band 4.1 [Source:HGNC Symbol;Acc:HGNC:3377]	4	291.25	459.25	2.91877	1.54536
Bru_20900	ETNPPL	Bru_20900:ETNPPL	241	50	ethanolamine-phosphate phospho-lyase [Source:HGNC Symbol;Acc:HGNC:14404]	4	273	430.25	2.91726	1.54461
Bru_17328	DEPDC1	Bru_17328:DEPDC1	821	3399	DEP domain containing 1 [Source:HGNC Symbol;Acc:HGNC:22949]	4	692.5	1091.25	2.9169	1.54444
Bru_51738	PRPF18	Bru_51738:PRPF18	183	49	pre-mRNA processing factor 18 [Source:HGNC Symbol;Acc:HGNC:17351]	3	250.667	394.333	2.91195	1.54198
Bru_60166	SLC35B4	Bru_60166:SLC35B4	1004	2168	solute carrier family 35 member B4 [Source:HGNC Symbol;Acc:HGNC:20584]	4	738.25	1161	2.91102	1.54153
Bru_14965	CRLF3	Bru_14965:CRLF3	267	500	cytokine receptor like factor 3 [Source:HGNC Symbol;Acc:HGNC:17177]	4	259.75	408.25	2.90929	1.54067
Bru_39552	MORN1	Bru_39552:MORN1	294	0	MORN repeat containing 1 [Source:HGNC Symbol;Acc:HGNC:25852]	4	238.5	374.75	2.90851	1.54028
Bru_38336	MED14OS	Bru_38336:MED14OS	954	1767	MED14 opposite strand [Source:HGNC Symbol;Acc:HGNC:40162]	4	450.25	707.25	2.90761	1.53983
Bru_23616	FMO1	Bru_23616:FMO1	108	15	flavin containing dimethylaniline monoxygenase 1 [Source:HGNC Symbol;Acc:HGNC:3769]	4	197.25	309.75	2.90677	1.53942
Bru_29052	HNRNPA2B1	Bru_29052:HNRNPA2B1	513	69	heterogeneous nuclear ribonucleoprotein A2/B1 [Source:HGNC Symbol;Acc:HGNC:5033]	3	337.333	529.667	2.90643	1.53925
Bru_21772	FAM178B	Bru_21772:FAM178B	675	2581	family with sequence similarity 178 member B [Source:HGNC Symbol;Acc:HGNC:28036]	4	447	701.25	2.9039	1.53799
Bru_03613	AQP9	Bru_03613:AQP9	379	32	aquaporin 9 [Source:HGNC Symbol;Acc:HGNC:643]	4	488	765.25	2.90269	1.53739
Bru_46170	OR8K5	Bru_46170:OR8K5	310	1678	olfactory receptor family 8 subfamily K member 5 [Source:HGNC Symbol;Acc:HGNC:15315]	4	455.25	713.75	2.9021	1.5371
Bru_55646	RNF208	Bru_55646:RNF208	379	1	ring finger protein 208 [Source:HGNC Symbol;Acc:HGNC:25420]	4	396.75	622	2.90195	1.53702
Bru_57134	SAP25	Bru_57134:SAP25	254	24	Sin3A associated protein 25 [Source:HGNC Symbol;Acc:HGNC:41908]	4	246	385	2.89696	1.53454
Bru_12221	CES2	Bru_12221:CES2	570	3321	carboxylesterase 2 [Source:HGNC Symbol;Acc:HGNC:1864]	4	604.75	946.25	2.89632	1.53422
Bru_63576	STOML1	Bru_63576:STOML1	441	53	stomatin like 1 [Source:HGNC Symbol;Acc:HGNC:14560]	4	242	378.5	2.89513	1.53363
Bru_67672	TMEM9B	Bru_67672:TMEM9B	923	2339	TMEM9 domain family member B [Source:HGNC Symbol;Acc:HGNC:1168]	4	376.5	588.5	2.89333	1.53273
Bru_14353	COPZ2	Bru_14353:COPZ2	501	1719	COPI coat complex subunit zeta 2 [Source:HGNC Symbol;Acc:HGNC:19356]	4	626.25	978.75	2.89295	1.53254
Bru_38032	MBTD1	Bru_38032:MBTD1	621	83	mbt domain containing 1 [Source:HGNC Symbol;Acc:HGNC:19866]	4	472.75	737.75	2.88865	1.53039
Bru_13353	CLEC5A	Bru_13353:CLEC5A	275	1019	C-type lectin domain containing 5A [Source:HGNC Symbol;Acc:HGNC:2054]	4	264.5	412.5	2.88679	1.52947
Bru_37088	MAD2L1	Bru_37088:MAD2L1	55	0	mitotic arrest deficient 2 like 1 [Source:HGNC Symbol;Acc:HGNC:6763]	4	157.75	246	2.88657	1.52936
Bru_02513	AMOT	Bru_02513:AMOT	359	5	angiomotin [Source:HGNC Symbol;Acc:HGNC:17810]	4	402.25	627.25	2.88643	1.52929
Bru_47754	PDCD1	Bru_47754:PDCD1	288	179	programmed cell death 1 [Source:HGNC Symbol;Acc:HGNC:8760]	3	382.667	596	2.88299	1.52756
Bru_25912	GMPR2	Bru_25912:GMPR2	1029	1869	guanosine monophosphate reductase 2 [Source:HGNC Symbol;Acc:HGNC:4377]	4	524	816	2.88254	1.52734
Bru_31860	IWS1	Bru_31860:IWS1	142	0	interacts with SUPT6H, CTD assembly factor 1 [Source:HGNC Symbol;Acc:HGNC:25467]	4	300.75	468.25	2.88197	1.52705
Bru_24900	GATA5	Bru_24900:GATA5	852	20	GATA binding protein 5 [Source:HGNC Symbol;Acc:HGNC:15802]	4	584.75	910.25	2.88142	1.52678
Bru_11309	CDC42BPB	Bru_11309:CDC42BPB	520	30	CDC42 binding protein kinase beta [Source:HGNC Symbol;Acc:HGNC:1738]	4	308.25	479.75	2.8809	1.52652
Bru_50530	POU6F2	Bru_50530:POU6F2	290	1739	POU class 6 homeobox 2 [Source:HGNC Symbol;Acc:HGNC:21694]	4	285	443.5	2.88049	1.52631
Bru_73708	ZDHHC13	Bru_73708:ZDHHC13	950	274	zinc finger DHHC-type palmitoyltransferase 13 [Source:HGNC Symbol;Acc:HGNC:18413]	4	656.75	1021.75	2.87979	1.52597
Bru_47874	PDE6A	Bru_47874:PDE6A	992	50	phosphodiesterase 6A [Source:HGNC Symbol;Acc:HGNC:8785]	4	512.5	796.5	2.87679	1.52446
Bru_60466	SLC46A2	Bru_60466:SLC46A2	476	12	solute carrier family 46 member 2 [Source:HGNC Symbol;Acc:HGNC:16055]	4	335.25	521	2.87664	1.52439
Bru_59354	SLC12A2	Bru_59354:SLC12A2	147	111	solute carrier family 12 member 2 [Source:HGNC Symbol;Acc:HGNC:10911]	4	182	282.75	2.87573	1.52393
Bru_62688	SPSB4	Bru_62688:SPSB4	663	1857	splA/ryanodine receptor domain and SOCS box containing 4 [Source:HGNC Symbol;Acc:HGNC:30630]	4	774.25	1202.75	2.87548	1.52381
Bru_47834	PDE1C	Bru_47834:PDE1C	483	2999	phosphodiesterase 1C [Source:HGNC Symbol;Acc:HGNC:8776]	4	588.25	913.5	2.87451	1.52331
Bru_07162	C12orf77	Bru_07162:C12orf77	74	3	NA	3	403.333	626.333	2.87447	1.5233
Bru_54790	RFX8	Bru_54790:RFX8	463	1382	regulatory factor X8 [Source:HGNC Symbol;Acc:HGNC:37253]	4	481.25	747.25	2.87417	1.52314
Bru_45842	OR5I1	Bru_45842:OR5I1	248	1179	olfactory receptor family 5 subfamily I member 1 [Source:HGNC Symbol;Acc:HGNC:8347]	4	192.75	299.25	2.8738	1.52296
Bru_30276	IFNB1	Bru_30276:IFNB1	266	10	interferon beta 1 [Source:HGNC Symbol;Acc:HGNC:5434]	4	302.75	470	2.87363	1.52287
Bru_28080	HEATR9	Bru_28080:HEATR9	711	211	HEAT repeat containing 9 [Source:HGNC Symbol;Acc:HGNC:26548]	4	335.75	521	2.87236	1.52224
Bru_66516	TM7SF2	Bru_66516:TM7SF2	141	925	transmembrane 7 superfamily member 2 [Source:HGNC Symbol;Acc:HGNC:11863]	4	152.75	236.75	2.86897	1.52053
Bru_15053	CRYBB1	Bru_15053:CRYBB1	433	7	crystallin beta B1 [Source:HGNC Symbol;Acc:HGNC:2397]	4	293.25	454.5	2.86888	1.52049
Bru_75594	ZNF668	Bru_75594:ZNF668	203	74	zinc finger protein 668 [Source:HGNC Symbol;Acc:HGNC:25821]	4	540.25	837.25	2.86865	1.52037
Bru_54598	REN	Bru_54598:REN	779	1112	renin [Source:HGNC Symbol;Acc:HGNC:9958]	4	441.25	683.75	2.86833	1.52021
Bru_13213	CLDN34	Bru_13213:CLDN34	424	47	claudin 34 [Source:HGNC Symbol;Acc:HGNC:51259]	4	590.25	914.5	2.8679	1.52
Bru_09201	CADM2	Bru_09201:CADM2	283	2098	cell adhesion molecule 2 [Source:HGNC Symbol;Acc:HGNC:29849]	4	388.25	601.5	2.86775	1.51992
Bru_01273	ADGRA3	Bru_01273:ADGRA3	251	225	adhesion G protein-coupled receptor A3 [Source:HGNC Symbol;Acc:HGNC:13839]	4	299.25	463.5	2.86703	1.51956
Bru_14633	CPNE1	Bru_14633:CPNE1	426	27	copine 1 [Source:HGNC Symbol;Acc:HGNC:2314]	4	542.5	840.25	2.86699	1.51954
Bru_33956	KRT33A	Bru_33956:KRT33A	342	0	keratin 33A [Source:HGNC Symbol;Acc:HGNC:6450]	4	390.75	605	2.86598	1.51903
Bru_18716	DSCAM	Bru_18716:DSCAM	510	17	DS cell adhesion molecule [Source:HGNC Symbol;Acc:HGNC:3039]	4	484.75	750.5	2.86583	1.51895
Bru_69476	TSPAN14	Bru_69476:TSPAN14	131	2	tetraspanin 14 [Source:HGNC Symbol;Acc:HGNC:23303]	4	325.25	503.5	2.86549	1.51878
Bru_60946	SLPI	Bru_60946:SLPI	399	368	secretory leukocyte peptidase inhibitor [Source:HGNC Symbol;Acc:HGNC:11092]	4	372	575.75	2.86489	1.51848
Bru_25104	GCSAML	Bru_25104:GCSAML	350	40	germinal center associated signaling and motility like [Source:HGNC Symbol;Acc:HGNC:29583]	4	212.75	329	2.86248	1.51727
Bru_06769	BTNL2	Bru_06769:BTNL2	1229	4967	butyrophilin like 2 [Source:HGNC Symbol;Acc:HGNC:1142]	4	1132	1749.75	2.86119	1.51661
Bru_01373	ADGRV1	Bru_01373:ADGRV1	249	7	adhesion G protein-coupled receptor V1 [Source:HGNC Symbol;Acc:HGNC:17416]	4	223.25	344.5	2.85637	1.51418
Bru_69676	TTC13	Bru_69676:TTC13	363	646	tetratricopeptide repeat domain 13 [Source:HGNC Symbol;Acc:HGNC:26204]	4	323.75	499.5	2.8559	1.51394
Bru_36352	LRRC32	Bru_36352:LRRC32	550	9	leucine rich repeat containing 32 [Source:HGNC Symbol;Acc:HGNC:4161]	4	785.75	1211.75	2.8546	1.51329
Bru_21352	FAM101A	Bru_21352:FAM101A	106	0	NA	4	224.75	346.5	2.85378	1.51287
Bru_30324	IFRD2	Bru_30324:IFRD2	696	7	interferon related developmental regulator 2 [Source:HGNC Symbol;Acc:HGNC:5457]	4	527.5	813.25	2.85377	1.51287
Bru_61286	SMOC1	Bru_61286:SMOC1	387	5	SPARC related modular calcium binding 1 [Source:HGNC Symbol;Acc:HGNC:20318]	4	677.25	1044	2.85344	1.5127
Bru_37764	MARCHF3	Bru_37764:MARCH3	533	123	membrane associated ring-CH-type finger 3 [Source:HGNC Symbol;Acc:HGNC:28728]	4	370.25	570.75	2.85343	1.5127
Bru_65416	TDRD12	Bru_65416:TDRD12	658	1658	tudor domain containing 12 [Source:HGNC Symbol;Acc:HGNC:25044]	3	359.667	554.333	2.85291	1.51243
Bru_73580	ZC3H6	Bru_73580:ZC3H6	127	1843	zinc finger CCCH-type containing 6 [Source:HGNC Symbol;Acc:HGNC:24762]	4	395.5	609.5	2.85262	1.51229
Bru_52866	PTPRZ1	Bru_52866:PTPRZ1	351	1261	protein tyrosine phosphatase receptor type Z1 [Source:HGNC Symbol;Acc:HGNC:9685]	3	325.333	501	2.85053	1.51123
Bru_02669	ANHX	Bru_02669:ANHX	428	132	anomalous homeobox [Source:HGNC Symbol;Acc:HGNC:40024]	4	262.25	403.75	2.8498	1.51086
Bru_62800	SREBF2	Bru_62800:SREBF2	408	1119	sterol regulatory element binding transcription factor 2 [Source:HGNC Symbol;Acc:HGNC:11290]	4	301.75	464.5	2.84941	1.51066
Bru_22664	FBXL14	Bru_22664:FBXL14	1250	2942	F-box and leucine rich repeat protein 14 [Source:HGNC Symbol;Acc:HGNC:28624]	4	496.75	764.25	2.84783	1.50986
Bru_02893	ANKRD39	Bru_02893:ANKRD39	478	966	ankyrin repeat domain 39 [Source:HGNC Symbol;Acc:HGNC:28640]	4	308.25	474	2.84637	1.50913
Bru_49950	PNLIPRP3	Bru_49950:PNLIPRP3	259	28	pancreatic lipase related protein 3 [Source:HGNC Symbol;Acc:HGNC:23492]	4	264	405.5	2.84318	1.5075
Bru_19972	ELMSAN1	Bru_19972:ELMSAN1	380	1184	NA	4	395.25	607	2.84272	1.50727
Bru_08577	C6orf226	Bru_08577:C6orf226	275	369	chromosome 6 open reading frame 226 [Source:HGNC Symbol;Acc:HGNC:34431]	4	380.5	584.25	2.84224	1.50703
Bru_58158	SERF1A	Bru_58158:SERF1A	104	0	small EDRK-rich factor 1A [Source:HGNC Symbol;Acc:HGNC:10755]	4	394	604.5	2.83999	1.50589
Bru_60334	SLC39A1	Bru_60334:SLC39A1	343	642	solute carrier family 39 member 1 [Source:HGNC Symbol;Acc:HGNC:12876]	4	263.5	404.25	2.83979	1.50578
Bru_25304	GFRAL	Bru_25304:GFRAL	883	2285	GDNF family receptor alpha like [Source:HGNC Symbol;Acc:HGNC:32789]	4	655.25	1005.25	2.83977	1.50578
Bru_21440	FAM118B	Bru_21440:FAM118B	334	1697	family with sequence similarity 118 member B [Source:HGNC Symbol;Acc:HGNC:26110]	4	316	484.75	2.83954	1.50566
Bru_52263	PSMA2	Bru_52263:PSMA2	519	1128	proteasome 20S subunit alpha 2 [Source:HGNC Symbol;Acc:HGNC:9531]	3	335.333	514.333	2.83913	1.50545
Bru_39464	MOB3C	Bru_39464:MOB3C	546	2296	MOB kinase activator 3C [Source:HGNC Symbol;Acc:HGNC:29800]	4	482	739.25	2.83897	1.50537
Bru_49130	PITPNM2	Bru_49130:PITPNM2	208	99	phosphatidylinositol transfer protein membrane associated 2 [Source:HGNC Symbol;Acc:HGNC:21044]	4	356.25	546.25	2.83827	1.50501
Bru_75922	ZNF776	Bru_75922:ZNF776	385	372	zinc finger protein 776 [Source:HGNC Symbol;Acc:HGNC:26765]	4	388.75	596	2.83787	1.50481
Bru_26556	GPR15	Bru_26556:GPR15	262	2	G protein-coupled receptor 15 [Source:HGNC Symbol;Acc:HGNC:4469]	4	433.25	664	2.83692	1.50432
Bru_32688	KDM3A	Bru_32688:KDM3A	305	0	lysine demethylase 3A [Source:HGNC Symbol;Acc:HGNC:20815]	4	312.25	478.5	2.83659	1.50416
Bru_13445	CLLU1OS	Bru_13445:CLLU1OS	170	0	NA	4	422.75	647.75	2.83622	1.50397
Bru_08865	C9orf171	Bru_08865:C9orf171	289	740	NA	4	226.25	346	2.83077	1.50119
Bru_23348	FHL5	Bru_23348:FHL5	170	229	four and a half LIM domains 5 [Source:HGNC Symbol;Acc:HGNC:17371]	4	481	735.5	2.83044	1.50103
Bru_35072	LEPR	Bru_35072:LEPR	304	34	leptin receptor [Source:HGNC Symbol;Acc:HGNC:6554]	4	242.5	370.75	2.83	1.5008
Bru_38736	MFAP4	Bru_38736:MFAP4	450	57	microfibril associated protein 4 [Source:HGNC Symbol;Acc:HGNC:7035]	4	290.25	443.5	2.82838	1.49998
Bru_70972	UNC5D	Bru_70972:UNC5D	356	210	unc-5 netrin receptor D [Source:HGNC Symbol;Acc:HGNC:18634]	4	429.75	656.25	2.82664	1.49909
Bru_70536	UBL4B	Bru_70536:UBL4B	516	28	ubiquitin like 4B [Source:HGNC Symbol;Acc:HGNC:32309]	4	359.25	548.5	2.82616	1.49884
Bru_20436	EPHB2	Bru_20436:EPHB2	478	11	EPH receptor B2 [Source:HGNC Symbol;Acc:HGNC:3393]	4	561.5	857	2.82519	1.49835
Bru_00833	ACTL7B	Bru_00833:ACTL7B	382	54	actin like 7B [Source:HGNC Symbol;Acc:HGNC:162]	4	509.25	776.25	2.82155	1.49649
Bru_41118	MYO10	Bru_41118:MYO10	387	1419	myosin X [Source:HGNC Symbol;Acc:HGNC:7593]	4	244.25	372.25	2.82109	1.49625
Bru_49478	PLCH2	Bru_49478:PLCH2	266	327	phospholipase C eta 2 [Source:HGNC Symbol;Acc:HGNC:29037]	4	382.75	582.75	2.81828	1.49481
Bru_03517	APOL6	Bru_03517:APOL6	164	7	apolipoprotein L6 [Source:HGNC Symbol;Acc:HGNC:14870]	4	249	378.75	2.81559	1.49344
Bru_70500	UBE3B	Bru_70500:UBE3B	329	1307	ubiquitin protein ligase E3B [Source:HGNC Symbol;Acc:HGNC:13478]	4	248.25	377.5	2.81478	1.49302
Bru_52246	PSIP1	Bru_52246:PSIP1	623	2171	PC4 and SFRS1 interacting protein 1 [Source:HGNC Symbol;Acc:HGNC:9527]	4	470.25	714.75	2.81347	1.49235
Bru_56282	RPS16	Bru_56282:RPS16	129	0	ribosomal protein S16 [Source:HGNC Symbol;Acc:HGNC:10396]	4	285.25	433.5	2.81307	1.49215
Bru_38468	MEGF8	Bru_38468:MEGF8	801	3519	multiple EGF like domains 8 [Source:HGNC Symbol;Acc:HGNC:3233]	4	623.5	947.5	2.81293	1.49208
Bru_66920	TMEM159	Bru_66920:TMEM159	172	63	NA	4	177.25	269.25	2.81181	1.4915
Bru_24944	GBA	Bru_24944:GBA	329	1850	NA	4	453.25	688.5	2.81179	1.49149
Bru_63848	SULT1A2	Bru_63848:SULT1A2	909	3239	sulfotransferase family 1A member 2 [Source:HGNC Symbol;Acc:HGNC:11454]	4	782.5	1187.75	2.80968	1.49041
Bru_16157	CYP27C1	Bru_16157:CYP27C1	269	57	cytochrome P450 family 27 subfamily C member 1 [Source:HGNC Symbol;Acc:HGNC:33480]	4	470.75	714.25	2.80852	1.48981
Bru_03705	ARFIP2	Bru_03705:ARFIP2	248	49	ADP ribosylation factor interacting protein 2 [Source:HGNC Symbol;Acc:HGNC:17160]	4	335	508.25	2.80834	1.48972
Bru_08313	C3orf38	Bru_08313:C3orf38	127	1	chromosome 3 open reading frame 38 [Source:HGNC Symbol;Acc:HGNC:28384]	3	199	301.667	2.80602	1.48853
Bru_00909	ACTRT3	Bru_00909:ACTRT3	247	14	actin related protein T3 [Source:HGNC Symbol;Acc:HGNC:24022]	4	158	239.5	2.80586	1.48844
Bru_43238	NOVA1	Bru_43238:NOVA1	123	0	NOVA alternative splicing regulator 1 [Source:HGNC Symbol;Acc:HGNC:7886]	4	170.75	258.25	2.7996	1.48522
Bru_42510	NFKBIZ	Bru_42510:NFKBIZ	348	10	NFKB inhibitor zeta [Source:HGNC Symbol;Acc:HGNC:29805]	4	305.75	462.25	2.79851	1.48466
Bru_27312	GSX1	Bru_27312:GSX1	331	35	GS homeobox 1 [Source:HGNC Symbol;Acc:HGNC:20374]	4	257	388.5	2.79817	1.48449
Bru_09873	CC2D2A	Bru_09873:CC2D2A	918	2915	coiled-coil and C2 domain containing 2A [Source:HGNC Symbol;Acc:HGNC:29253]	4	630.5	952.25	2.79565	1.48318
Bru_20124	EML4	Bru_20124:EML4	436	145	EMAP like 4 [Source:HGNC Symbol;Acc:HGNC:1316]	4	487	735.25	2.79462	1.48265
Bru_29680	HSPA13	Bru_29680:HSPA13	88	2	heat shock protein family A (Hsp70) member 13 [Source:HGNC Symbol;Acc:HGNC:11375]	4	247.5	373.5	2.79339	1.48202
Bru_69376	TSEN2	Bru_69376:TSEN2	447	15	tRNA splicing endonuclease subunit 2 [Source:HGNC Symbol;Acc:HGNC:28422]	4	606	914.25	2.7926	1.48161
Bru_27524	GULP1	Bru_27524:GULP1	92	0	GULP PTB domain containing engulfment adaptor 1 [Source:HGNC Symbol;Acc:HGNC:18649]	4	135.75	204.75	2.79191	1.48125
Bru_16377	DAAM2	Bru_16377:DAAM2	380	147	dishevelled associated activator of morphogenesis 2 [Source:HGNC Symbol;Acc:HGNC:18143]	4	593.75	895.5	2.79176	1.48118
Bru_57230	SAV1	Bru_57230:SAV1	174	0	salvador family WW domain containing protein 1 [Source:HGNC Symbol;Acc:HGNC:17795]	3	323.667	488	2.79086	1.48071
Bru_18188	DNAJC27	Bru_18188:DNAJC27	231	0	DnaJ heat shock protein family (Hsp40) member C27 [Source:HGNC Symbol;Acc:HGNC:30290]	4	502.75	757.75	2.78991	1.48022
Bru_36096	LPPR4	Bru_36096:LPPR4	496	1398	NA	4	282	425	2.78969	1.48011
Bru_29944	HYOU1	Bru_29944:HYOU1	876	1822	hypoxia up-regulated 1 [Source:HGNC Symbol;Acc:HGNC:16931]	4	307.75	463.5	2.78784	1.47915
Bru_50966	PPP1R9A	Bru_50966:PPP1R9A	650	953	protein phosphatase 1 regulatory subunit 9A [Source:HGNC Symbol;Acc:HGNC:14946]	4	306	460.75	2.78715	1.47879
Bru_09673	CASQ1	Bru_09673:CASQ1	66	0	calsequestrin 1 [Source:HGNC Symbol;Acc:HGNC:1512]	4	345.25	519.5	2.78528	1.47782
Bru_65964	THAP6	Bru_65964:THAP6	125	0	THAP domain containing 6 [Source:HGNC Symbol;Acc:HGNC:23189]	4	301.5	453.5	2.78424	1.47728
Bru_27905	HCAR3	Bru_27905:HCAR3	274	695	hydroxycarboxylic acid receptor 3 [Source:HGNC Symbol;Acc:HGNC:16824]	3	289.333	435	2.78296	1.47662
Bru_60394	SLC3A2	Bru_60394:SLC3A2	231	895	solute carrier family 3 member 2 [Source:HGNC Symbol;Acc:HGNC:11026]	4	156.5	235.25	2.78248	1.47637
Bru_62776	SRCAP	Bru_62776:SRCAP	170	121	Snf2 related CREBBP activator protein [Source:HGNC Symbol;Acc:HGNC:16974]	4	279.25	419.75	2.78237	1.47631
Bru_53018	PXMP4	Bru_53018:PXMP4	291	974	peroxisomal membrane protein 4 [Source:HGNC Symbol;Acc:HGNC:15920]	4	261.5	393	2.78188	1.47606
Bru_38540	MEPE	Bru_38540:MEPE	308	268	matrix extracellular phosphoglycoprotein [Source:HGNC Symbol;Acc:HGNC:13361]	4	207	311	2.78104	1.47562
Bru_04861	ATOH1	Bru_04861:ATOH1	495	3	atonal bHLH transcription factor 1 [Source:HGNC Symbol;Acc:HGNC:797]	4	372.5	559.25	2.77905	1.47459
Bru_72728	WNT10A	Bru_72728:WNT10A	601	7	Wnt family member 10A [Source:HGNC Symbol;Acc:HGNC:13829]	4	367.25	551.25	2.77846	1.47428
Bru_68316	TP53AIP1	Bru_68316:TP53AIP1	185	221	tumor protein p53 regulated apoptosis inducing protein 1 [Source:HGNC Symbol;Acc:HGNC:29984]	4	353.75	530.75	2.77722	1.47364
Bru_74312	ZNF18	Bru_74312:ZNF18	634	1611	zinc finger protein 18 [Source:HGNC Symbol;Acc:HGNC:12969]	4	374.75	562.25	2.77718	1.47362
Bru_47382	PCDHA2	Bru_47382:PCDHA2	529	18	protocadherin alpha 2 [Source:HGNC Symbol;Acc:HGNC:8668]	4	363	544.5	2.77657	1.4733
Bru_58766	SH3BP2	Bru_58766:SH3BP2	701	1390	SH3 domain binding protein 2 [Source:HGNC Symbol;Acc:HGNC:10825]	4	644.25	965.5	2.77405	1.47199
Bru_31868	IZUMO1	Bru_31868:IZUMO1	220	132	izumo sperm-egg fusion 1 [Source:HGNC Symbol;Acc:HGNC:28539]	4	340.25	509.75	2.77317	1.47153
Bru_30284	IFNG	Bru_30284:IFNG	636	1861	interferon gamma [Source:HGNC Symbol;Acc:HGNC:5438]	4	380	569.25	2.77291	1.4714
Bru_24452	GAA	Bru_24452:GAA	135	928	alpha glucosidase [Source:HGNC Symbol;Acc:HGNC:4065]	4	193.5	289.75	2.77178	1.47081
Bru_67028	TMEM181	Bru_67028:TMEM181	1038	346	transmembrane protein 181 [Source:HGNC Symbol;Acc:HGNC:20958]	4	511	765	2.77113	1.47048
Bru_68820	TRIM2	Bru_68820:TRIM2	664	1828	tripartite motif containing 2 [Source:HGNC Symbol;Acc:HGNC:15974]	4	466.75	698.25	2.76913	1.46943
Bru_18836	DTX4	Bru_18836:DTX4	646	695	deltex E3 ubiquitin ligase 4 [Source:HGNC Symbol;Acc:HGNC:29151]	4	669.75	1001.25	2.76724	1.46845
Bru_19408	EFCAB1	Bru_19408:EFCAB1	347	1349	NA	3	436.667	652.667	2.76668	1.46815
Bru_01237	ADCY9	Bru_01237:ADCY9	570	15	adenylate cyclase 9 [Source:HGNC Symbol;Acc:HGNC:240]	4	606.5	906	2.76512	1.46734
Bru_75831	ZNF737	Bru_75831:ZNF737	383	930	zinc finger protein 737 [Source:HGNC Symbol;Acc:HGNC:32468]	3	229.667	343	2.76448	1.46701
Bru_07365	C16orf74	Bru_07365:C16orf74	741	757	chromosome 16 open reading frame 74 [Source:HGNC Symbol;Acc:HGNC:23362]	4	962.5	1437.25	2.76407	1.46679
Bru_44818	OR10P1	Bru_44818:OR10P1	192	415	olfactory receptor family 10 subfamily P member 1 [Source:HGNC Symbol;Acc:HGNC:15378]	4	381.75	570	2.76384	1.46667
Bru_67664	TMEM98	Bru_67664:TMEM98	445	20	transmembrane protein 98 [Source:HGNC Symbol;Acc:HGNC:24529]	4	409.75	611.75	2.76358	1.46654
Bru_04249	ARPC2	Bru_04249:ARPC2	741	319	actin related protein 2/3 complex subunit 2 [Source:HGNC Symbol;Acc:HGNC:705]	4	691.25	1032	2.76351	1.4665
Bru_40714	MTUS2	Bru_40714:MTUS2	127	0	microtubule associated scaffold protein 2 [Source:HGNC Symbol;Acc:HGNC:20595]	4	172.5	257.5	2.76315	1.46632
Bru_60190	SLC35E1	Bru_60190:SLC35E1	298	1162	solute carrier family 35 member E1 [Source:HGNC Symbol;Acc:HGNC:20803]	4	196.5	293.25	2.76244	1.46594
Bru_30044	ID2	Bru_30044:ID2	353	400	inhibitor of DNA binding 2 [Source:HGNC Symbol;Acc:HGNC:5361]	4	240.75	359.25	2.76215	1.46579
Bru_58350	SERTAD4	Bru_58350:SERTAD4	104	392	SERTA domain containing 4 [Source:HGNC Symbol;Acc:HGNC:25236]	4	404.5	603.25	2.76055	1.46496
Bru_50262	POLR2K	Bru_50262:POLR2K	642	1997	RNA polymerase II, I and III subunit K [Source:HGNC Symbol;Acc:HGNC:9198]	4	413.25	616.25	2.76033	1.46484
Bru_03641	ARC	Bru_03641:ARC	1048	808	activity regulated cytoskeleton associated protein [Source:HGNC Symbol;Acc:HGNC:648]	4	1256.5	1871	2.75631	1.46274
Bru_48222	PERM1	Bru_48222:PERM1	228	40	PPARGC1 and ESRR induced regulator, muscle 1 [Source:HGNC Symbol;Acc:HGNC:28208]	4	434	646	2.75524	1.46218
Bru_23732	FOLR1	Bru_23732:FOLR1	151	0	folate receptor alpha [Source:HGNC Symbol;Acc:HGNC:3791]	4	197.25	293.5	2.75428	1.46168
Bru_30788	IL21R	Bru_30788:IL21R	135	268	interleukin 21 receptor [Source:HGNC Symbol;Acc:HGNC:6006]	4	499.5	742.75	2.75248	1.46073
Bru_65344	TCP11L2	Bru_65344:TCP11L2	278	166	t-complex 11 like 2 [Source:HGNC Symbol;Acc:HGNC:28627]	4	422.5	628.25	2.75247	1.46073
Bru_61562	SNTA1	Bru_61562:SNTA1	786	411	syntrophin alpha 1 [Source:HGNC Symbol;Acc:HGNC:11167]	4	776.5	1152.5	2.74736	1.45805
Bru_55870	RORB	Bru_55870:RORB	216	82	RAR related orphan receptor B [Source:HGNC Symbol;Acc:HGNC:10259]	4	675.5	1002.5	2.74711	1.45791
Bru_13197	CLDN23	Bru_13197:CLDN23	619	184	claudin 23 [Source:HGNC Symbol;Acc:HGNC:17591]	4	771.25	1144.5	2.74687	1.45779
Bru_59142	SIRPB1	Bru_59142:SIRPB1	533	1422	signal regulatory protein beta 1 [Source:HGNC Symbol;Acc:HGNC:15928]	3	598	887.333	2.74664	1.45767
Bru_43746	NRXN2	Bru_43746:NRXN2	110	1697	neurexin 2 [Source:HGNC Symbol;Acc:HGNC:8009]	4	309	458.5	2.74661	1.45765
Bru_35136	LGALS4	Bru_35136:LGALS4	396	93	galectin 4 [Source:HGNC Symbol;Acc:HGNC:6565]	4	394	584.25	2.74485	1.45673
Bru_49070	PIP4K2B	Bru_49070:PIP4K2B	286	31	phosphatidylinositol-5-phosphate 4-kinase type 2 beta [Source:HGNC Symbol;Acc:HGNC:8998]	4	506.75	751.25	2.74415	1.45636
Bru_74100	ZMAT5	Bru_74100:ZMAT5	375	2018	zinc finger matrin-type 5 [Source:HGNC Symbol;Acc:HGNC:28046]	4	343.25	508.75	2.74354	1.45604
Bru_32120	KATNAL1	Bru_32120:KATNAL1	165	616	katanin catalytic subunit A1 like 1 [Source:HGNC Symbol;Acc:HGNC:28361]	4	412.75	611.75	2.74349	1.45601
Bru_35008	LECT1	Bru_35008:LECT1	660	34	NA	4	923.25	1367.75	2.74223	1.45535
Bru_27508	GUCY2D	Bru_27508:GUCY2D	246	37	guanylate cyclase 2D, retinal [Source:HGNC Symbol;Acc:HGNC:4689]	4	335	496.25	2.74203	1.45525
Bru_36260	LRRC1	Bru_36260:LRRC1	396	30	leucine rich repeat containing 1 [Source:HGNC Symbol;Acc:HGNC:14307]	4	276.5	409.5	2.74142	1.45492
Bru_61850	SOWAHC	Bru_61850:SOWAHC	476	426	sosondowah ankyrin repeat domain family member C [Source:HGNC Symbol;Acc:HGNC:26149]	4	279.75	414	2.73935	1.45383
Bru_16053	CYBRD1	Bru_16053:CYBRD1	544	2785	cytochrome b reductase 1 [Source:HGNC Symbol;Acc:HGNC:20797]	4	657.5	973	2.73926	1.45379
Bru_31412	IRAK1BP1	Bru_31412:IRAK1BP1	683	1646	interleukin 1 receptor associated kinase 1 binding protein 1 [Source:HGNC Symbol;Acc:HGNC:17368]	4	417	617	2.73884	1.45356
Bru_02553	AMY1B	Bru_02553:AMY1B	434	1099	amylase alpha 1B [Source:HGNC Symbol;Acc:HGNC:475]	3	424	627.333	2.73873	1.45351
Bru_54174	RBM26	Bru_54174:RBM26	174	2	RNA binding motif protein 26 [Source:HGNC Symbol;Acc:HGNC:20327]	4	165.5	244.75	2.73742	1.45282
Bru_72212	WAS	Bru_72212:WAS	392	1955	WASP actin nucleation promoting factor [Source:HGNC Symbol;Acc:HGNC:12731]	4	358.75	530.5	2.73722	1.45271
Bru_49858	PMEL	Bru_49858:PMEL	646	1255	premelanosome protein [Source:HGNC Symbol;Acc:HGNC:10880]	4	366.25	540.5	2.73171	1.44981
Bru_40452	MTCH1	Bru_40452:MTCH1	195	303	mitochondrial carrier 1 [Source:HGNC Symbol;Acc:HGNC:17586]	4	364.25	537.5	2.73147	1.44968
Bru_26812	GPRC5C	Bru_26812:GPRC5C	88	28	G protein-coupled receptor class C group 5 member C [Source:HGNC Symbol;Acc:HGNC:13309]	4	322.5	475.5	2.72921	1.44849
Bru_51755	PRPF38A	Bru_51755:PRPF38A	62	634	pre-mRNA processing factor 38A [Source:HGNC Symbol;Acc:HGNC:25930]	2	242.5	357.5	2.72886	1.4483
Bru_72748	WNT2B	Bru_72748:WNT2B	171	58	Wnt family member 2B [Source:HGNC Symbol;Acc:HGNC:12781]	4	222.5	328	2.72873	1.44823
Bru_45418	OR4D9	Bru_45418:OR4D9	125	81	olfactory receptor family 4 subfamily D member 9 [Source:HGNC Symbol;Acc:HGNC:15178]	4	207.25	305.5	2.72856	1.44814
Bru_04325	ARSD	Bru_04325:ARSD	659	1076	arylsulfatase D [Source:HGNC Symbol;Acc:HGNC:717]	4	435	640.25	2.72444	1.44596
Bru_26776	GPR85	Bru_26776:GPR85	292	1687	G protein-coupled receptor 85 [Source:HGNC Symbol;Acc:HGNC:4536]	4	321.5	473	2.72331	1.44536
Bru_23208	FGF18	Bru_23208:FGF18	325	0	fibroblast growth factor 18 [Source:HGNC Symbol;Acc:HGNC:3674]	4	346	509	2.72307	1.44523
Bru_39632	MPHOSPH6	Bru_39632:MPHOSPH6	150	1271	M-phase phosphoprotein 6 [Source:HGNC Symbol;Acc:HGNC:7214]	4	245.75	361.5	2.7229	1.44514
Bru_58882	SHC4	Bru_58882:SHC4	118	5	SHC adaptor protein 4 [Source:HGNC Symbol;Acc:HGNC:16743]	4	325.75	479	2.72187	1.4446
Bru_27716	HADHB	Bru_27716:HADHB	456	384	hydroxyacyl-CoA dehydrogenase trifunctional multienzyme complex subunit beta [Source:HGNC Symbol;Acc:HGNC:4803]	4	285.5	419.75	2.72146	1.44438
Bru_21264	FABP12	Bru_21264:FABP12	176	0	fatty acid binding protein 12 [Source:HGNC Symbol;Acc:HGNC:34524]	4	404.5	594.5	2.72051	1.44388
Bru_19412	EFCAB11	Bru_19412:EFCAB11	197	107	EF-hand calcium binding domain 11 [Source:HGNC Symbol;Acc:HGNC:20357]	4	259.5	381.25	2.7195	1.44334
Bru_75214	ZNF549	Bru_75214:ZNF549	300	1614	zinc finger protein 549 [Source:HGNC Symbol;Acc:HGNC:26632]	4	347.5	510.5	2.7193	1.44324
Bru_02757	ANKRD11	Bru_02757:ANKRD11	501	436	ankyrin repeat domain containing 11 [Source:HGNC Symbol;Acc:HGNC:21316]	4	427	627	2.71804	1.44257
Bru_69624	TSSK2	Bru_69624:TSSK2	329	20	testis specific serine kinase 2 [Source:HGNC Symbol;Acc:HGNC:11401]	4	329.75	483.75	2.71552	1.44123
Bru_36056	LPGAT1	Bru_36056:LPGAT1	207	119	lysophosphatidylglycerol acyltransferase 1 [Source:HGNC Symbol;Acc:HGNC:28985]	4	304.75	447	2.71507	1.44099
Bru_38436	MEF2BNB	Bru_38436:MEF2BNB	64	6	NA	4	322.75	473.25	2.7142	1.44053
Bru_41634	NAV1	Bru_41634:NAV1	915	2356	neuron navigator 1 [Source:HGNC Symbol;Acc:HGNC:15989]	4	584.5	857	2.71402	1.44043
Bru_22581	FAT4	Bru_22581:FAT4	647	223	FAT atypical cadherin 4 [Source:HGNC Symbol;Acc:HGNC:23109]	3	471.667	691.333	2.71312	1.43995
Bru_34805	LCE1F	Bru_34805:LCE1F	739	2403	late cornified envelope 1F [Source:HGNC Symbol;Acc:HGNC:29467]	3	572.667	839.333	2.713	1.43989
Bru_13817	CNOT6L	Bru_13817:CNOT6L	979	1278	CCR4-NOT transcription complex subunit 6 like [Source:HGNC Symbol;Acc:HGNC:18042]	4	585.25	857.75	2.71291	1.43984
Bru_54378	RCAN3	Bru_54378:RCAN3	193	26	RCAN family member 3 [Source:HGNC Symbol;Acc:HGNC:3042]	4	320	468.75	2.71149	1.43909
Bru_60122	SLC34A1	Bru_60122:SLC34A1	167	34	solute carrier family 34 member 1 [Source:HGNC Symbol;Acc:HGNC:11019]	4	326	477.5	2.71127	1.43897
Bru_30520	IGSF22	Bru_30520:IGSF22	395	567	immunoglobulin superfamily member 22 [Source:HGNC Symbol;Acc:HGNC:26750]	4	295.25	432.25	2.70995	1.43827
Bru_45666	OR52I1	Bru_45666:OR52I1	227	1	olfactory receptor family 52 subfamily I member 1 [Source:HGNC Symbol;Acc:HGNC:15220]	3	180	263.333	2.70801	1.43723
Bru_52966	PVRL1	Bru_52966:PVRL1	449	342	NA	4	327.25	478.75	2.70798	1.43722
Bru_72673	WIPF2	Bru_72673:WIPF2	656	79	WAS/WASL interacting protein family member 2 [Source:HGNC Symbol;Acc:HGNC:30923]	3	432	631.333	2.70515	1.43571
Bru_43422	NPM3	Bru_43422:NPM3	499	98	nucleophosmin/nucleoplasmin 3 [Source:HGNC Symbol;Acc:HGNC:7931]	4	369	539	2.70383	1.435
Bru_74328	ZNF184	Bru_74328:ZNF184	784	2213	zinc finger protein 184 [Source:HGNC Symbol;Acc:HGNC:12975]	4	449	655.75	2.70339	1.43477
Bru_07441	C17orf47	Bru_07441:C17orf47	265	306	NA	4	339.5	495.75	2.70296	1.43454
Bru_74260	ZNF146	Bru_74260:ZNF146	280	224	zinc finger protein 146 [Source:HGNC Symbol;Acc:HGNC:12931]	4	607.5	887	2.70268	1.43439
Bru_48834	PIDD1	Bru_48834:PIDD1	601	1235	p53-induced death domain protein 1 [Source:HGNC Symbol;Acc:HGNC:16491]	4	474.5	692.25	2.7005	1.43322
Bru_12097	CEP295NL	Bru_12097:CEP295NL	238	76	CEP295 N-terminal like [Source:HGNC Symbol;Acc:HGNC:44659]	4	555.25	810	2.70031	1.43312
Bru_09053	CABP5	Bru_09053:CABP5	539	98	calcium binding protein 5 [Source:HGNC Symbol;Acc:HGNC:13714]	4	566.25	825.75	2.69934	1.4326
Bru_62326	SPDYE3	Bru_62326:SPDYE3	723	53	speedy/RINGO cell cycle regulator family member E3 [Source:HGNC Symbol;Acc:HGNC:35462]	4	345	503	2.69877	1.4323
Bru_53250	RAB1A	Bru_53250:RAB1A	236	82	RAB1A, member RAS oncogene family [Source:HGNC Symbol;Acc:HGNC:9758]	4	305	444.5	2.69767	1.43171
Bru_69216	TRNT1	Bru_69216:TRNT1	140	472	tRNA nucleotidyl transferase 1 [Source:HGNC Symbol;Acc:HGNC:17341]	4	115.5	168.25	2.69643	1.43105
Bru_46702	PABPC4L	Bru_46702:PABPC4L	367	380	poly(A) binding protein cytoplasmic 4 like [Source:HGNC Symbol;Acc:HGNC:31955]	4	508	740	2.6964	1.43104
Bru_35016	LEF1	Bru_35016:LEF1	202	672	lymphoid enhancer binding factor 1 [Source:HGNC Symbol;Acc:HGNC:6551]	4	317	461.5	2.69482	1.43019
Bru_43738	NRTN	Bru_43738:NRTN	659	43	neurturin [Source:HGNC Symbol;Acc:HGNC:8007]	3	547.333	796.667	2.69427	1.4299
Bru_07517	C17orf96	Bru_07517:C17orf96	111	100	NA	4	198.5	288.5	2.69031	1.42777
Bru_60702	SLC7A3	Bru_60702:SLC7A3	344	124	solute carrier family 7 member 3 [Source:HGNC Symbol;Acc:HGNC:11061]	4	529.5	769.5	2.69004	1.42763
Bru_12025	CENPW	Bru_12025:CENPW	112	0	centromere protein W [Source:HGNC Symbol;Acc:HGNC:21488]	4	337.75	490.75	2.68956	1.42737
Bru_15161	CSF3R	Bru_15161:CSF3R	416	184	colony stimulating factor 3 receptor [Source:HGNC Symbol;Acc:HGNC:2439]	4	425.5	618	2.68847	1.42679
Bru_25044	GCHFR	Bru_25044:GCHFR	213	0	GTP cyclohydrolase I feedback regulator [Source:HGNC Symbol;Acc:HGNC:4194]	4	270	392	2.68744	1.42623
Bru_31336	IQCD	Bru_31336:IQCD	242	24	IQ motif containing D [Source:HGNC Symbol;Acc:HGNC:25168]	4	527	765	2.687	1.426
Bru_73328	ZBED4	Bru_73328:ZBED4	1036	2382	zinc finger BED-type containing 4 [Source:HGNC Symbol;Acc:HGNC:20721]	4	943	1368.75	2.68676	1.42587
Bru_66204	TIGIT	Bru_66204:TIGIT	120	0	T cell immunoreceptor with Ig and ITIM domains [Source:HGNC Symbol;Acc:HGNC:26838]	4	212.25	308	2.68609	1.42551
Bru_53770	RANGRF	Bru_53770:RANGRF	203	9	RAN guanine nucleotide release factor [Source:HGNC Symbol;Acc:HGNC:17679]	4	304.25	441.5	2.68607	1.4255
Bru_66680	TMEM101	Bru_66680:TMEM101	213	407	transmembrane protein 101 [Source:HGNC Symbol;Acc:HGNC:28653]	4	317.25	460.25	2.6854	1.42514
Bru_01253	ADD2	Bru_01253:ADD2	618	2172	adducin 2 [Source:HGNC Symbol;Acc:HGNC:244]	4	554.25	803.75	2.68431	1.42455
Bru_08741	C8orf37	Bru_08741:C8orf37	230	24	NA	4	211.25	306.25	2.68347	1.4241
Bru_13621	CMKLR1	Bru_13621:CMKLR1	339	7	chemerin chemokine-like receptor 1 [Source:HGNC Symbol;Acc:HGNC:2121]	4	276.5	400.25	2.6795	1.42196
Bru_49550	PLEKHA3	Bru_49550:PLEKHA3	135	7	pleckstrin homology domain containing A3 [Source:HGNC Symbol;Acc:HGNC:14338]	4	223.25	323	2.67811	1.42121
Bru_47526	PCDHGA8	Bru_47526:PCDHGA8	696	133	protocadherin gamma subfamily A, 8 [Source:HGNC Symbol;Acc:HGNC:8706]	4	455.75	659	2.67655	1.42037
Bru_70404	UBE2G1	Bru_70404:UBE2G1	252	436	ubiquitin conjugating enzyme E2 G1 [Source:HGNC Symbol;Acc:HGNC:12482]	4	207.5	300	2.67621	1.42019
Bru_05461	B3GNT2	Bru_05461:B3GNT2	246	894	UDP-GlcNAc:betaGal beta-1,3-N-acetylglucosaminyltransferase 2 [Source:HGNC Symbol;Acc:HGNC:15629]	4	241.5	349	2.67501	1.41954
Bru_14749	CPXM1	Bru_14749:CPXM1	618	2403	carboxypeptidase X, M14 family member 1 [Source:HGNC Symbol;Acc:HGNC:15771]	4	462.25	668	2.67495	1.41951
Bru_05973	BDP1	Bru_05973:BDP1	243	3	B double prime 1, subunit of RNA polymerase III transcription initiation factor IIIB [Source:HGNC Symbol;Acc:HGNC:13652]	4	297.75	430	2.67321	1.41857
Bru_65076	TBX18	Bru_65076:TBX18	604	49	T-box transcription factor 18 [Source:HGNC Symbol;Acc:HGNC:11595]	3	829.667	1198	2.67282	1.41836
Bru_74200	ZNF12	Bru_74200:ZNF12	717	102	zinc finger protein 12 [Source:HGNC Symbol;Acc:HGNC:12902]	4	600	866	2.67167	1.41774
Bru_59854	SLC25A40	Bru_59854:SLC25A40	575	1803	solute carrier family 25 member 40 [Source:HGNC Symbol;Acc:HGNC:29680]	4	317.25	457.75	2.67081	1.41728
Bru_32832	KIAA0226	Bru_32832:KIAA0226	267	54	NA	4	555.25	801	2.6703	1.417
Bru_47082	PARP10	Bru_47082:PARP10	580	1928	poly(ADP-ribose) polymerase family member 10 [Source:HGNC Symbol;Acc:HGNC:25895]	4	427	615.5	2.66819	1.41586
Bru_32360	KCNJ11	Bru_32360:KCNJ11	226	44	potassium inwardly rectifying channel subfamily J member 11 [Source:HGNC Symbol;Acc:HGNC:6257]	4	541.25	778	2.66072	1.41182
Bru_18252	DNASE1L1	Bru_18252:DNASE1L1	161	6	deoxyribonuclease 1 like 1 [Source:HGNC Symbol;Acc:HGNC:2957]	4	261	375	2.65955	1.41118
Bru_48654	PHGDH	Bru_48654:PHGDH	485	242	phosphoglycerate dehydrogenase [Source:HGNC Symbol;Acc:HGNC:8923]	4	451	647.75	2.65857	1.41065
Bru_08557	C6orf165	Bru_08557:C6orf165	442	1321	NA	3	311.667	447.333	2.65679	1.40969
Bru_31944	JARID2	Bru_31944:JARID2	580	1293	jumonji and AT-rich interaction domain containing 2 [Source:HGNC Symbol;Acc:HGNC:6196]	4	561.25	805.5	2.6566	1.40958
Bru_64652	TARBP2	Bru_64652:TARBP2	613	56	TARBP2 subunit of RISC loading complex [Source:HGNC Symbol;Acc:HGNC:11569]	4	480.25	689	2.65564	1.40906
Bru_53678	RALB	Bru_53678:RALB	207	1068	RAS like proto-oncogene B [Source:HGNC Symbol;Acc:HGNC:9840]	4	219.75	315.25	2.65548	1.40897
Bru_69352	TSC2	Bru_69352:TSC2	708	864	TSC complex subunit 2 [Source:HGNC Symbol;Acc:HGNC:12363]	4	398.75	572	2.65529	1.40887
Bru_36664	LSM14B	Bru_36664:LSM14B	1092	3184	LSM family member 14B [Source:HGNC Symbol;Acc:HGNC:15887]	4	881.25	1263.25	2.65343	1.40786
Bru_55886	RP1L1	Bru_55886:RP1L1	135	967	RP1 like 1 [Source:HGNC Symbol;Acc:HGNC:15946]	4	251.25	360	2.65224	1.40721
Bru_54818	RGL2	Bru_54818:RGL2	152	0	ral guanine nucleotide dissociation stimulator like 2 [Source:HGNC Symbol;Acc:HGNC:9769]	4	237.5	340.25	2.65186	1.40701
Bru_45251	OR2T12	Bru_45251:OR2T12	453	5	olfactory receptor family 2 subfamily T member 12 [Source:HGNC Symbol;Acc:HGNC:19592]	3	706.667	1012.33	2.65171	1.40692
Bru_71900	VPRBP	Bru_71900:VPRBP	406	211	NA	3	230	329.333	2.65048	1.40625
Bru_44146	NUP205	Bru_44146:NUP205	89	0	nucleoporin 205 [Source:HGNC Symbol;Acc:HGNC:18658]	3	89.6667	128.333	2.64926	1.40559
Bru_52342	PSMC3	Bru_52342:PSMC3	108	0	proteasome 26S subunit, ATPase 3 [Source:HGNC Symbol;Acc:HGNC:9549]	3	175.667	251.333	2.64836	1.4051
Bru_71368	USP3	Bru_71368:USP3	132	36	ubiquitin specific peptidase 3 [Source:HGNC Symbol;Acc:HGNC:12626]	4	183	261.75	2.6476	1.40468
Bru_11709	CDR2	Bru_11709:CDR2	413	1884	cerebellar degeneration related protein 2 [Source:HGNC Symbol;Acc:HGNC:1799]	4	367	524.5	2.64543	1.4035
Bru_50279	POLR3B	Bru_50279:POLR3B	101	179	RNA polymerase III subunit B [Source:HGNC Symbol;Acc:HGNC:30348]	3	101	144.333	2.64522	1.40339
Bru_08321	C3orf56	Bru_08321:C3orf56	651	2398	chromosome 3 open reading frame 56 [Source:HGNC Symbol;Acc:HGNC:32481]	4	489.5	699.25	2.64421	1.40284
Bru_27240	GSS	Bru_27240:GSS	537	5	glutathione synthetase [Source:HGNC Symbol;Acc:HGNC:4624]	4	216.5	309.25	2.64404	1.40275
Bru_70584	UBQLNL	Bru_70584:UBQLNL	499	9	ubiquilin like [Source:HGNC Symbol;Acc:HGNC:28294]	4	512.25	731.5	2.64332	1.40235
Bru_11869	CECR5	Bru_11869:CECR5	663	1433	NA	4	689.25	984	2.64262	1.40197
Bru_75810	ZNF729	Bru_75810:ZNF729	299	328	zinc finger protein 729 [Source:HGNC Symbol;Acc:HGNC:32464]	4	475.25	678.25	2.64171	1.40147
Bru_23156	FGD2	Bru_23156:FGD2	935	121	FYVE, RhoGEF and PH domain containing 2 [Source:HGNC Symbol;Acc:HGNC:3664]	4	562.25	802.25	2.64117	1.40118
Bru_32240	KCNC2	Bru_32240:KCNC2	1260	1339	potassium voltage-gated channel subfamily C member 2 [Source:HGNC Symbol;Acc:HGNC:6234]	4	823.5	1175	2.64114	1.40116
Bru_67292	TMEM243	Bru_67292:TMEM243	229	23	transmembrane protein 243 [Source:HGNC Symbol;Acc:HGNC:21707]	4	614.75	877	2.64069	1.40092
Bru_52374	PSMD12	Bru_52374:PSMD12	51	0	proteasome 26S subunit, non-ATPase 12 [Source:HGNC Symbol;Acc:HGNC:9557]	4	187	266.75	2.64046	1.40079
Bru_49890	PMP2	Bru_49890:PMP2	641	2199	peripheral myelin protein 2 [Source:HGNC Symbol;Acc:HGNC:9117]	4	412.25	588	2.64018	1.40064
Bru_10606	CCL4	Bru_10606:CCL4	641	0	C-C motif chemokine ligand 4 [Source:HGNC Symbol;Acc:HGNC:10630]	3	692	987	2.64015	1.40062
Bru_39808	MRGPRX3	Bru_39808:MRGPRX3	417	161	MAS related GPR family member X3 [Source:HGNC Symbol;Acc:HGNC:17980]	4	376	536.25	2.63995	1.40051
Bru_10801	CCRN4L	Bru_10801:CCRN4L	281	36	NA	4	526.25	750.5	2.63983	1.40044
Bru_68404	TPD52L2	Bru_68404:TPD52L2	258	10	TPD52 like 2 [Source:HGNC Symbol;Acc:HGNC:12007]	4	549.5	782.25	2.63509	1.39785
Bru_48838	PIEZO1	Bru_48838:PIEZO1	539	2335	piezo type mechanosensitive ion channel component 1 [Source:HGNC Symbol;Acc:HGNC:28993]	4	507.25	722	2.63471	1.39764
Bru_52030	PRSS16	Bru_52030:PRSS16	921	935	serine protease 16 [Source:HGNC Symbol;Acc:HGNC:9480]	4	843.5	1200.5	2.63447	1.39752
Bru_72940	XIRP2	Bru_72940:XIRP2	62	0	xin actin binding repeat containing 2 [Source:HGNC Symbol;Acc:HGNC:14303]	4	157	223.25	2.63214	1.39623
Bru_71120	URGCP	Bru_71120:URGCP	387	1451	upregulator of cell proliferation [Source:HGNC Symbol;Acc:HGNC:30890]	4	275.5	391.75	2.63211	1.39622
Bru_12185	CERK	Bru_12185:CERK	892	178	ceramide kinase [Source:HGNC Symbol;Acc:HGNC:19256]	4	578.25	822	2.63132	1.39579
Bru_18692	DRICH1	Bru_18692:DRICH1	487	1152	aspartate rich 1 [Source:HGNC Symbol;Acc:HGNC:28031]	4	315.25	448	2.63051	1.39534
Bru_52882	PTS	Bru_52882:PTS	332	37	6-pyruvoyltetrahydropterin synthase [Source:HGNC Symbol;Acc:HGNC:9689]	4	246	349.5	2.62984	1.39497
Bru_39132	MKL1	Bru_39132:MKL1	477	545	NA	4	488	692.75	2.62769	1.39379
Bru_50502	POU4F1	Bru_50502:POU4F1	817	262	POU class 4 homeobox 1 [Source:HGNC Symbol;Acc:HGNC:9218]	4	600	851.25	2.62617	1.39296
Bru_33944	KRT3	Bru_33944:KRT3	544	0	keratin 3 [Source:HGNC Symbol;Acc:HGNC:6440]	4	471.25	668.5	2.62583	1.39278
Bru_43614	NR5A2	Bru_43614:NR5A2	247	427	nuclear receptor subfamily 5 group A member 2 [Source:HGNC Symbol;Acc:HGNC:7984]	4	309.5	439	2.62555	1.39262
Bru_72452	WDR6	Bru_72452:WDR6	160	700	WD repeat domain 6 [Source:HGNC Symbol;Acc:HGNC:12758]	4	235.5	334	2.62526	1.39246
Bru_29856	HTR4	Bru_29856:HTR4	280	640	5-hydroxytryptamine receptor 4 [Source:HGNC Symbol;Acc:HGNC:5299]	4	323	458	2.6247	1.39215
Bru_40484	MTERF4	Bru_40484:MTERF4	701	1359	mitochondrial transcription termination factor 4 [Source:HGNC Symbol;Acc:HGNC:28785]	3	344	487.667	2.62411	1.39183
Bru_53534	RAC1	Bru_53534:RAC1	343	81	Rac family small GTPase 1 [Source:HGNC Symbol;Acc:HGNC:9801]	4	272.5	386.25	2.62373	1.39162
Bru_15337	CST9L	Bru_15337:CST9L	473	1311	cystatin 9 like [Source:HGNC Symbol;Acc:HGNC:16233]	4	444.25	629.25	2.62188	1.3906
Bru_01397	ADH6	Bru_01397:ADH6	549	68	alcohol dehydrogenase 6 (class V) [Source:HGNC Symbol;Acc:HGNC:255]	4	727.5	1030	2.62072	1.38996
Bru_59750	SLC25A17	Bru_59750:SLC25A17	231	750	solute carrier family 25 member 17 [Source:HGNC Symbol;Acc:HGNC:10987]	4	161.75	229	2.62064	1.38992
Bru_65216	TCEB3CL2	Bru_65216:TCEB3CL2	364	121	NA	4	235.75	333.75	2.62051	1.38985
Bru_47270	PBXIP1	Bru_47270:PBXIP1	144	1157	PBX homeobox interacting protein 1 [Source:HGNC Symbol;Acc:HGNC:21199]	4	258.75	366.25	2.62008	1.38961
Bru_66548	TMBIM1	Bru_66548:TMBIM1	176	3	transmembrane BAX inhibitor motif containing 1 [Source:HGNC Symbol;Acc:HGNC:23410]	4	578.75	818.5	2.61785	1.38838
Bru_25520	GJA1	Bru_25520:GJA1	438	2079	gap junction protein alpha 1 [Source:HGNC Symbol;Acc:HGNC:4274]	4	530.25	749.25	2.61555	1.38711
Bru_27304	GSTT2B	Bru_27304:GSTT2B	742	214	glutathione S-transferase theta 2B [Source:HGNC Symbol;Acc:HGNC:33437]	4	795.75	1123.75	2.61403	1.38627
Bru_51118	PPY	Bru_51118:PPY	425	1079	pancreatic polypeptide [Source:HGNC Symbol;Acc:HGNC:9327]	4	424	598.75	2.61395	1.38623
Bru_40866	MXD4	Bru_40866:MXD4	191	19	MAX dimerization protein 4 [Source:HGNC Symbol;Acc:HGNC:13906]	4	466	658	2.61371	1.3861
Bru_67024	TMEM180	Bru_67024:TMEM180	146	0	NA	4	217.5	307	2.61274	1.38556
Bru_52227	PSG5	Bru_52227:PSG5	250	92	pregnancy specific beta-1-glycoprotein 5 [Source:HGNC Symbol;Acc:HGNC:9522]	2	184	259.5	2.61058	1.38437
Bru_46062	OR7C2	Bru_46062:OR7C2	650	1952	olfactory receptor family 7 subfamily C member 2 [Source:HGNC Symbol;Acc:HGNC:8374]	4	827.5	1166.5	2.60936	1.38369
Bru_03153	AOC2	Bru_03153:AOC2	581	939	amine oxidase copper containing 2 [Source:HGNC Symbol;Acc:HGNC:549]	4	503.5	709.5	2.60837	1.38315
Bru_03361	APIP	Bru_03361:APIP	620	338	APAF1 interacting protein [Source:HGNC Symbol;Acc:HGNC:17581]	4	301.25	424.5	2.60836	1.38314
Bru_33524	KLHL23	Bru_33524:KLHL23	964	63	kelch like family member 23 [Source:HGNC Symbol;Acc:HGNC:27506]	4	517	728.5	2.60829	1.3831
Bru_37304	MAGIX	Bru_37304:MAGIX	518	14	MAGI family member, X-linked [Source:HGNC Symbol;Acc:HGNC:30006]	4	515.25	725.5	2.60637	1.38204
Bru_30536	IGSF6	Bru_30536:IGSF6	183	0	immunoglobulin superfamily member 6 [Source:HGNC Symbol;Acc:HGNC:5953]	4	364.5	513	2.60517	1.38138
Bru_20936	ETV6	Bru_20936:ETV6	693	2612	ETS variant transcription factor 6 [Source:HGNC Symbol;Acc:HGNC:3495]	4	702.25	987.75	2.60359	1.3805
Bru_45846	OR5J2	Bru_45846:OR5J2	203	10	olfactory receptor family 5 subfamily J member 2 [Source:HGNC Symbol;Acc:HGNC:19612]	4	345	485	2.60219	1.37973
Bru_61930	SOX9	Bru_61930:SOX9	83	0	SRY-box transcription factor 9 [Source:HGNC Symbol;Acc:HGNC:11204]	4	194.75	273.75	2.60192	1.37957
Bru_29876	HTRA2	Bru_29876:HTRA2	226	0	HtrA serine peptidase 2 [Source:HGNC Symbol;Acc:HGNC:14348]	4	219	307.75	2.60118	1.37917
Bru_69144	TRMT10A	Bru_69144:TRMT10A	201	675	tRNA methyltransferase 10A [Source:HGNC Symbol;Acc:HGNC:28403]	4	123.5	173.5	2.60046	1.37876
Bru_05133	ATP6V1B1	Bru_05133:ATP6V1B1	388	19	ATPase H+ transporting V1 subunit B1 [Source:HGNC Symbol;Acc:HGNC:853]	4	319.25	448.5	2.60045	1.37876
Bru_67352	TMEM257	Bru_67352:TMEM257	87	0	NA	4	336.25	472.25	2.59972	1.37836
Bru_15781	CUTC	Bru_15781:CUTC	126	8	cutC copper transporter [Source:HGNC Symbol;Acc:HGNC:24271]	4	248.5	349	2.59966	1.37832
Bru_73036	XRCC1	Bru_73036:XRCC1	292	889	X-ray repair cross complementing 1 [Source:HGNC Symbol;Acc:HGNC:12828]	4	494.5	694.25	2.59876	1.37782
Bru_26712	GPR45	Bru_26712:GPR45	897	0	G protein-coupled receptor 45 [Source:HGNC Symbol;Acc:HGNC:4503]	4	526.25	738.75	2.5985	1.37768
Bru_66696	TMEM106A	Bru_66696:TMEM106A	393	1333	transmembrane protein 106A [Source:HGNC Symbol;Acc:HGNC:28288]	4	604.5	847.5	2.59514	1.37581
Bru_26464	GPM6B	Bru_26464:GPM6B	689	127	glycoprotein M6B [Source:HGNC Symbol;Acc:HGNC:4461]	4	460	644.75	2.59448	1.37545
Bru_74028	ZIC2	Bru_74028:ZIC2	393	1404	Zic family member 2 [Source:HGNC Symbol;Acc:HGNC:12873]	4	339.25	475.25	2.5931	1.37468
Bru_21564	FAM13A	Bru_21564:FAM13A	417	307	family with sequence similarity 13 member A [Source:HGNC Symbol;Acc:HGNC:19367]	4	281	393.5	2.59212	1.37413
Bru_55578	RNF168	Bru_55578:RNF168	333	16	ring finger protein 168 [Source:HGNC Symbol;Acc:HGNC:26661]	4	486.25	680.25	2.58956	1.37271
Bru_42470	NFIC	Bru_42470:NFIC	439	9	nuclear factor I C [Source:HGNC Symbol;Acc:HGNC:7786]	3	389.333	544.333	2.58798	1.37182
Bru_34996	LDOC1	Bru_34996:LDOC1	899	3320	LDOC1 regulator of NFKB signaling [Source:HGNC Symbol;Acc:HGNC:6548]	3	865	1209.33	2.5879	1.37178
Bru_43442	NPR1	Bru_43442:NPR1	378	108	natriuretic peptide receptor 1 [Source:HGNC Symbol;Acc:HGNC:7943]	4	329.75	461	2.58781	1.37173
Bru_39432	MNT	Bru_39432:MNT	296	1624	MAX network transcriptional repressor [Source:HGNC Symbol;Acc:HGNC:7188]	3	492	687.333	2.58594	1.37069
Bru_47610	PCIF1	Bru_47610:PCIF1	631	3186	phosphorylated CTD interacting factor 1 [Source:HGNC Symbol;Acc:HGNC:16200]	4	621.75	868.25	2.58491	1.37011
Bru_36432	LRRC49	Bru_36432:LRRC49	159	340	leucine rich repeat containing 49 [Source:HGNC Symbol;Acc:HGNC:25965]	4	287	400.75	2.58469	1.36999
Bru_02329	ALMS1	Bru_02329:ALMS1	204	0	ALMS1 centrosome and basal body associated protein [Source:HGNC Symbol;Acc:HGNC:428]	4	278.5	388.75	2.58382	1.3695
Bru_25416	GID8	Bru_25416:GID8	277	432	GID complex subunit 8 homolog [Source:HGNC Symbol;Acc:HGNC:15857]	4	293.75	409.75	2.58201	1.3685
Bru_70256	U2AF1L4	Bru_70256:U2AF1L4	358	908	U2 small nuclear RNA auxiliary factor 1 like 4 [Source:HGNC Symbol;Acc:HGNC:23020]	4	232.25	323.75	2.5803	1.36754
Bru_57210	SAT1	Bru_57210:SAT1	126	5	spermidine/spermine N1-acetyltransferase 1 [Source:HGNC Symbol;Acc:HGNC:10540]	4	189.25	263.75	2.57973	1.36722
Bru_24684	GALM	Bru_24684:GALM	1039	1006	galactose mutarotase [Source:HGNC Symbol;Acc:HGNC:24063]	4	532.25	741.75	2.57964	1.36717
Bru_27652	H2BFM	Bru_27652:H2BFM	626	93	NA	4	779.25	1085	2.57733	1.36588
Bru_03726	ARGLU1	Bru_03726:ARGLU1	489	990	arginine and glutamate rich 1 [Source:HGNC Symbol;Acc:HGNC:25482]	3	237.333	330.333	2.57638	1.36535
Bru_32268	KCNE2	Bru_32268:KCNE2	475	3	potassium voltage-gated channel subfamily E regulatory subunit 2 [Source:HGNC Symbol;Acc:HGNC:6242]	4	323.5	450	2.57487	1.3645
Bru_74916	ZNF432	Bru_74916:ZNF432	218	14	zinc finger protein 432 [Source:HGNC Symbol;Acc:HGNC:20810]	4	324.25	451	2.57462	1.36436
Bru_30076	IDH3G	Bru_30076:IDH3G	297	65	isocitrate dehydrogenase (NAD(+)) 3 non-catalytic subunit gamma [Source:HGNC Symbol;Acc:HGNC:5386]	4	492	684.25	2.57434	1.3642
Bru_06475	BRCA1	Bru_06475:BRCA1	142	0	BRCA1 DNA repair associated [Source:HGNC Symbol;Acc:HGNC:1100]	2	210	292	2.57383	1.36392
Bru_75088	ZNF502	Bru_75088:ZNF502	312	1	zinc finger protein 502 [Source:HGNC Symbol;Acc:HGNC:23718]	2	563	782	2.57108	1.36237
Bru_05309	AUNIP	Bru_05309:AUNIP	100	649	aurora kinase A and ninein interacting protein [Source:HGNC Symbol;Acc:HGNC:28363]	3	156	216.667	2.5709	1.36227
Bru_47906	PDE8A	Bru_47906:PDE8A	460	377	phosphodiesterase 8A [Source:HGNC Symbol;Acc:HGNC:8793]	4	293.25	407.25	2.57063	1.36212
Bru_35028	LEKR1	Bru_35028:LEKR1	358	115	leucine, glutamate and lysine rich 1 [Source:HGNC Symbol;Acc:HGNC:33765]	4	426	591.5	2.57017	1.36186
Bru_16865	DDIT4	Bru_16865:DDIT4	629	7	DNA damage inducible transcript 4 [Source:HGNC Symbol;Acc:HGNC:24944]	4	723.75	1004.75	2.56972	1.36161
Bru_25340	GGN	Bru_25340:GGN	928	105	gametogenetin [Source:HGNC Symbol;Acc:HGNC:18869]	4	770.5	1069.25	2.56876	1.36107
Bru_55558	RNF152	Bru_55558:RNF152	868	140	ring finger protein 152 [Source:HGNC Symbol;Acc:HGNC:26811]	4	784.25	1088.25	2.56857	1.36096
Bru_15329	CST8	Bru_15329:CST8	451	142	cystatin 8 [Source:HGNC Symbol;Acc:HGNC:2480]	4	270.25	375	2.56852	1.36094
Bru_60042	SLC2A4RG	Bru_60042:SLC2A4RG	640	8	SLC2A4 regulator [Source:HGNC Symbol;Acc:HGNC:15930]	4	510.5	708.25	2.56807	1.36069
Bru_33664	KLK6	Bru_33664:KLK6	339	188	kallikrein related peptidase 6 [Source:HGNC Symbol;Acc:HGNC:6367]	4	502.5	696.25	2.56476	1.35882
Bru_09630	CASP1	Bru_09630:CASP1	636	647	caspase 1 [Source:HGNC Symbol;Acc:HGNC:1499]	3	530.333	734.667	2.56424	1.35853
Bru_08033	C20orf27	Bru_08033:C20orf27	183	168	chromosome 20 open reading frame 27 [Source:HGNC Symbol;Acc:HGNC:15873]	4	313	433.25	2.56219	1.35738
Bru_65576	TES	Bru_65576:TES	220	5	testin LIM domain protein [Source:HGNC Symbol;Acc:HGNC:14620]	4	335.5	464.25	2.56139	1.35693
Bru_16409	DACT3	Bru_16409:DACT3	952	568	dishevelled binding antagonist of beta catenin 3 [Source:HGNC Symbol;Acc:HGNC:30745]	4	828.75	1146.25	2.56019	1.35625
Bru_70916	UMPS	Bru_70916:UMPS	137	159	uridine monophosphate synthetase [Source:HGNC Symbol;Acc:HGNC:12563]	4	442.75	612.25	2.55969	1.35597
Bru_33952	KRT32	Bru_33952:KRT32	643	1895	keratin 32 [Source:HGNC Symbol;Acc:HGNC:6449]	4	404.5	559.25	2.5592	1.35569
Bru_20648	ERGIC1	Bru_20648:ERGIC1	430	1626	endoplasmic reticulum-golgi intermediate compartment 1 [Source:HGNC Symbol;Acc:HGNC:29205]	4	389	537.75	2.55887	1.3555
Bru_65520	TEKT4	Bru_65520:TEKT4	925	647	tektin 4 [Source:HGNC Symbol;Acc:HGNC:31012]	4	416.5	575.75	2.5588	1.35547
Bru_26916	GRAP	Bru_26916:GRAP	266	1347	GRB2 related adaptor protein [Source:HGNC Symbol;Acc:HGNC:4562]	4	269.5	372.25	2.55678	1.35433
Bru_26340	GPANK1	Bru_26340:GPANK1	275	54	G-patch domain and ankyrin repeats 1 [Source:HGNC Symbol;Acc:HGNC:13920]	4	305	421.25	2.55657	1.35421
Bru_49698	PLIN3	Bru_49698:PLIN3	546	2388	perilipin 3 [Source:HGNC Symbol;Acc:HGNC:16893]	4	447.75	618.25	2.55591	1.35384
Bru_70692	UCN	Bru_70692:UCN	188	0	urocortin [Source:HGNC Symbol;Acc:HGNC:12516]	4	264.75	365.5	2.55546	1.35358
Bru_48926	PIGW	Bru_48926:PIGW	132	970	phosphatidylinositol glycan anchor biosynthesis class W [Source:HGNC Symbol;Acc:HGNC:23213]	4	217.5	300.25	2.55529	1.35349
Bru_70388	UBE2E1	Bru_70388:UBE2E1	750	3010	ubiquitin conjugating enzyme E2 E1 [Source:HGNC Symbol;Acc:HGNC:12477]	4	615.75	850	2.55524	1.35346
Bru_49974	PNMAL1	Bru_49974:PNMAL1	489	678	NA	4	371.5	512.5	2.55359	1.35253
Bru_32836	KIAA0226L	Bru_32836:KIAA0226L	149	2	NA	4	342.5	472.25	2.55228	1.35179
Bru_68136	TNRC6C	Bru_68136:TNRC6C	383	126	trinucleotide repeat containing adaptor 6C [Source:HGNC Symbol;Acc:HGNC:29318]	4	513.5	708	2.55217	1.35173
Bru_10793	CCR9	Bru_10793:CCR9	273	2	C-C motif chemokine receptor 9 [Source:HGNC Symbol;Acc:HGNC:1610]	4	315	434.25	2.5518	1.35151
Bru_72836	WT1	Bru_72836:WT1	1065	1173	WT1 transcription factor [Source:HGNC Symbol;Acc:HGNC:12796]	4	676.5	932.5	2.55151	1.35135
Bru_10085	CCDC154	Bru_10085:CCDC154	291	25	coiled-coil domain containing 154 [Source:HGNC Symbol;Acc:HGNC:34454]	4	607.25	837	2.55138	1.35128
Bru_47046	PARD6B	Bru_47046:PARD6B	229	980	par-6 family cell polarity regulator beta [Source:HGNC Symbol;Acc:HGNC:16245]	4	185.25	255.25	2.55049	1.35078
Bru_05077	ATP5SL	Bru_05077:ATP5SL	478	1347	NA	4	323.5	445.5	2.54912	1.35
Bru_27792	HAS3	Bru_27792:HAS3	752	2815	hyaluronan synthase 3 [Source:HGNC Symbol;Acc:HGNC:4820]	4	560.5	771.5	2.54787	1.34929
Bru_26226	GOLGA8O	Bru_26226:GOLGA8O	140	0	golgin A8 family member O [Source:HGNC Symbol;Acc:HGNC:44406]	2	121	166.5	2.5471	1.34885
Bru_62318	SPDYE2	Bru_62318:SPDYE2	111	271	speedy/RINGO cell cycle regulator family member E2 [Source:HGNC Symbol;Acc:HGNC:33841]	2	98.5	135.5	2.54636	1.34844
Bru_56994	SAA2	Bru_56994:SAA2	181	0	serum amyloid A2 [Source:HGNC Symbol;Acc:HGNC:10514]	3	172.333	237	2.54563	1.34803
Bru_11789	CEACAM1	Bru_11789:CEACAM1	518	2	CEA cell adhesion molecule 1 [Source:HGNC Symbol;Acc:HGNC:1814]	4	449.5	618	2.54493	1.34763
Bru_61878	SOX14	Bru_61878:SOX14	435	331	SRY-box transcription factor 14 [Source:HGNC Symbol;Acc:HGNC:11193]	4	573.75	788.25	2.54307	1.34657
Bru_62026	SPAG16	Bru_62026:SPAG16	252	4	sperm associated antigen 16 [Source:HGNC Symbol;Acc:HGNC:23225]	4	241.5	331.75	2.54279	1.34641
Bru_38140	MCM3AP	Bru_38140:MCM3AP	453	13	minichromosome maintenance complex component 3 associated protein [Source:HGNC Symbol;Acc:HGNC:6946]	4	221.5	304.25	2.54257	1.34629
Bru_09586	CARS	Bru_09586:CARS	557	1249	NA	3	340	467	2.54246	1.34623
Bru_24728	GALNT2	Bru_24728:GALNT2	243	402	polypeptide N-acetylgalactosaminyltransferase 2 [Source:HGNC Symbol;Acc:HGNC:4124]	4	339.75	466.25	2.54025	1.34497
Bru_12209	CERS5	Bru_12209:CERS5	126	0	ceramide synthase 5 [Source:HGNC Symbol;Acc:HGNC:23749]	4	166	227.75	2.53961	1.34461
Bru_50926	PPP1R3A	Bru_50926:PPP1R3A	664	13	protein phosphatase 1 regulatory subunit 3A [Source:HGNC Symbol;Acc:HGNC:9291]	4	552.5	757.75	2.53869	1.34409
Bru_48106	PDZD4	Bru_48106:PDZD4	947	206	PDZ domain containing 4 [Source:HGNC Symbol;Acc:HGNC:21167]	4	644.75	884.25	2.53864	1.34405
Bru_55122	RIBC1	Bru_55122:RIBC1	679	1260	RIB43A domain with coiled-coils 1 [Source:HGNC Symbol;Acc:HGNC:26537]	4	614.25	842.25	2.53812	1.34376
Bru_53370	RAB3D	Bru_53370:RAB3D	701	1	RAB3D, member RAS oncogene family [Source:HGNC Symbol;Acc:HGNC:9779]	4	470	644.25	2.53731	1.3433
Bru_72124	VTI1A	Bru_72124:VTI1A	529	11	vesicle transport through interaction with t-SNAREs 1A [Source:HGNC Symbol;Acc:HGNC:17792]	4	549	752.5	2.53718	1.34322
Bru_02521	AMOTL2	Bru_02521:AMOTL2	334	1538	angiomotin like 2 [Source:HGNC Symbol;Acc:HGNC:17812]	4	282.75	387.5	2.5368	1.34301
Bru_18392	DOCK9	Bru_18392:DOCK9	560	960	dedicator of cytokinesis 9 [Source:HGNC Symbol;Acc:HGNC:14132]	4	526	720.5	2.53551	1.34228
Bru_18652	DRC1	Bru_18652:DRC1	171	329	dynein regulatory complex subunit 1 [Source:HGNC Symbol;Acc:HGNC:24245]	4	361.75	495.5	2.53543	1.34223
Bru_43270	NOXRED1	Bru_43270:NOXRED1	501	0	NADP dependent oxidoreductase domain containing 1 [Source:HGNC Symbol;Acc:HGNC:20487]	4	460.25	630.25	2.53475	1.34185
Bru_13101	CLCC1	Bru_13101:CLCC1	116	5	chloride channel CLIC like 1 [Source:HGNC Symbol;Acc:HGNC:29675]	4	122.75	168	2.53341	1.34108
Bru_44562	OLFM2	Bru_44562:OLFM2	205	269	olfactomedin 2 [Source:HGNC Symbol;Acc:HGNC:17189]	4	235.5	322	2.53094	1.33967
Bru_35268	LHX9	Bru_35268:LHX9	931	2351	LIM homeobox 9 [Source:HGNC Symbol;Acc:HGNC:14222]	4	724	988	2.52601	1.33686
Bru_50426	POTEB2	Bru_50426:POTEB2	475	648	POTE ankyrin domain family member B2 [Source:HGNC Symbol;Acc:HGNC:48327]	1	475	648	2.52521	1.33641
Bru_14113	COL3A1	Bru_14113:COL3A1	642	17	collagen type III alpha 1 chain [Source:HGNC Symbol;Acc:HGNC:2201]	4	466.25	636	2.52496	1.33626
Bru_11837	CEBPA	Bru_11837:CEBPA	1219	2960	CCAAT enhancer binding protein alpha [Source:HGNC Symbol;Acc:HGNC:1833]	4	738.25	1006.75	2.52427	1.33586
Bru_50910	PPP1R32	Bru_50910:PPP1R32	307	7	protein phosphatase 1 regulatory subunit 32 [Source:HGNC Symbol;Acc:HGNC:28869]	4	348.25	474.75	2.52343	1.33538
Bru_31724	ITGB4	Bru_31724:ITGB4	295	1970	integrin subunit beta 4 [Source:HGNC Symbol;Acc:HGNC:6158]	4	429.75	585.75	2.52298	1.33513
Bru_01517	ADRA2C	Bru_01517:ADRA2C	176	1	adrenoceptor alpha 2C [Source:HGNC Symbol;Acc:HGNC:283]	4	375.5	511.75	2.5227	1.33497
Bru_19036	DYNC2H1	Bru_19036:DYNC2H1	484	63	dynein cytoplasmic 2 heavy chain 1 [Source:HGNC Symbol;Acc:HGNC:2962]	4	461.75	629.25	2.52251	1.33486
Bru_56830	RWDD3	Bru_56830:RWDD3	121	16	RWD domain containing 3 [Source:HGNC Symbol;Acc:HGNC:21393]	4	331	451	2.52212	1.33464
Bru_21056	EXOC6	Bru_21056:EXOC6	174	11	exocyst complex component 6 [Source:HGNC Symbol;Acc:HGNC:23196]	4	216.75	295.25	2.52143	1.33424
Bru_22620	FBLN5	Bru_22620:FBLN5	901	3073	fibulin 5 [Source:HGNC Symbol;Acc:HGNC:3602]	4	605.25	824.25	2.52082	1.33389
Bru_59754	SLC25A18	Bru_59754:SLC25A18	255	31	solute carrier family 25 member 18 [Source:HGNC Symbol;Acc:HGNC:10988]	4	394.75	537.5	2.52042	1.33367
Bru_59382	SLC12A9	Bru_59382:SLC12A9	680	2152	solute carrier family 12 member 9 [Source:HGNC Symbol;Acc:HGNC:17435]	4	503.5	685.5	2.52014	1.3335
Bru_72168	VWA8	Bru_72168:VWA8	761	1988	von Willebrand factor A domain containing 8 [Source:HGNC Symbol;Acc:HGNC:29071]	4	504.25	686.5	2.52006	1.33346
Bru_32712	KDM4E	Bru_32712:KDM4E	191	0	lysine demethylase 4E [Source:HGNC Symbol;Acc:HGNC:37098]	4	211	287.25	2.51996	1.3334
Bru_47386	PCDHA3	Bru_47386:PCDHA3	600	1588	protocadherin alpha 3 [Source:HGNC Symbol;Acc:HGNC:8669]	4	581.5	791.5	2.51952	1.33315
Bru_65316	TCOF1	Bru_65316:TCOF1	158	0	treacle ribosome biogenesis factor 1 [Source:HGNC Symbol;Acc:HGNC:11654]	4	464.75	632.5	2.51917	1.33295
Bru_72752	WNT3	Bru_72752:WNT3	320	41	Wnt family member 3 [Source:HGNC Symbol;Acc:HGNC:12782]	3	262.333	357	2.51902	1.33286
Bru_54094	RBFOX3	Bru_54094:RBFOX3	1231	5554	RNA binding fox-1 homolog 3 [Source:HGNC Symbol;Acc:HGNC:27097]	4	1100.5	1496.5	2.51712	1.33177
Bru_34768	LBX2	Bru_34768:LBX2	391	1311	ladybird homeobox 2 [Source:HGNC Symbol;Acc:HGNC:15525]	4	342.75	466	2.51666	1.33151
Bru_22492	FANCL	Bru_22492:FANCL	509	18	FA complementation group L [Source:HGNC Symbol;Acc:HGNC:20748]	4	364.5	495.5	2.5163	1.33131
Bru_45170	OR2G6	Bru_45170:OR2G6	928	4825	olfactory receptor family 2 subfamily G member 6 [Source:HGNC Symbol;Acc:HGNC:27019]	4	955.75	1299	2.51583	1.33104
Bru_50270	POLR2M	Bru_50270:POLR2M	309	1160	RNA polymerase II subunit M [Source:HGNC Symbol;Acc:HGNC:14862]	4	224.5	305	2.51478	1.33043
Bru_47430	PCDHB11	Bru_47430:PCDHB11	461	3	protocadherin beta 11 [Source:HGNC Symbol;Acc:HGNC:8682]	4	302	410.25	2.51454	1.33029
Bru_34664	LAP3	Bru_34664:LAP3	519	51	leucine aminopeptidase 3 [Source:HGNC Symbol;Acc:HGNC:18449]	4	611.75	830.25	2.51219	1.32894
Bru_71768	VEZF1	Bru_71768:VEZF1	142	2	vascular endothelial zinc finger 1 [Source:HGNC Symbol;Acc:HGNC:12949]	4	592	803	2.51079	1.32814
Bru_22556	FASTKD2	Bru_22556:FASTKD2	224	4	FAST kinase domains 2 [Source:HGNC Symbol;Acc:HGNC:29160]	4	259	351.25	2.51035	1.32789
Bru_36564	LRRIQ3	Bru_36564:LRRIQ3	446	1380	leucine rich repeats and IQ motif containing 3 [Source:HGNC Symbol;Acc:HGNC:28318]	4	268.25	363.5	2.50831	1.32672
Bru_15445	CT47B1	Bru_15445:CT47B1	959	480	cancer/testis antigen family 47 member B1 [Source:HGNC Symbol;Acc:HGNC:33293]	3	848.333	1148.67	2.50637	1.3256
Bru_76426	ZYG11B	Bru_76426:ZYG11B	471	346	zyg-11 family member B, cell cycle regulator [Source:HGNC Symbol;Acc:HGNC:25820]	4	365.75	495	2.50517	1.32491
Bru_34756	LBP	Bru_34756:LBP	543	1688	lipopolysaccharide binding protein [Source:HGNC Symbol;Acc:HGNC:6517]	4	425	575	2.50435	1.32444
Bru_24912	GATAD2A	Bru_24912:GATAD2A	912	310	GATA zinc finger domain containing 2A [Source:HGNC Symbol;Acc:HGNC:29989]	4	448.25	606	2.50247	1.32335
Bru_59374	SLC12A7	Bru_59374:SLC12A7	626	26	solute carrier family 12 member 7 [Source:HGNC Symbol;Acc:HGNC:10915]	4	465.5	629	2.5012	1.32262
Bru_64664	TARP	Bru_64664:TARP	447	1206	TCR gamma alternate reading frame protein [Source:NCBI gene (formerly Entrezgene);Acc:445347]	4	300.5	406	2.50091	1.32245
Bru_09841	CBX5	Bru_09841:CBX5	305	8	chromobox 5 [Source:HGNC Symbol;Acc:HGNC:1555]	4	505.75	683.25	2.50069	1.32233
Bru_27004	GRID2IP	Bru_27004:GRID2IP	559	1909	Grid2 interacting protein [Source:HGNC Symbol;Acc:HGNC:18464]	4	604	815.25	2.49845	1.32103
Bru_19072	DYRK1B	Bru_19072:DYRK1B	729	571	dual specificity tyrosine phosphorylation regulated kinase 1B [Source:HGNC Symbol;Acc:HGNC:3092]	4	769.25	1038.25	2.49834	1.32097
Bru_12277	CFAP45	Bru_12277:CFAP45	493	1629	cilia and flagella associated protein 45 [Source:HGNC Symbol;Acc:HGNC:17229]	4	324.25	437.25	2.49613	1.31969
Bru_06185	BLK	Bru_06185:BLK	1050	2220	BLK proto-oncogene, Src family tyrosine kinase [Source:HGNC Symbol;Acc:HGNC:1057]	4	422.75	570	2.49579	1.3195
Bru_01797	AGXT	Bru_01797:AGXT	242	44	alanine--glyoxylate aminotransferase [Source:HGNC Symbol;Acc:HGNC:341]	4	280.75	378.5	2.49553	1.31935
Bru_10285	CCDC50	Bru_10285:CCDC50	324	23	coiled-coil domain containing 50 [Source:HGNC Symbol;Acc:HGNC:18111]	4	351.25	473.5	2.49529	1.31921
Bru_10101	CCDC159	Bru_10101:CCDC159	825	104	coiled-coil domain containing 159 [Source:HGNC Symbol;Acc:HGNC:26996]	4	517.75	697.75	2.49458	1.31879
Bru_28340	HHLA1	Bru_28340:HHLA1	430	141	HERV-H LTR-associating 1 [Source:HGNC Symbol;Acc:HGNC:4904]	4	540.25	728	2.49433	1.31865
Bru_69308	TRPV1	Bru_69308:TRPV1	235	1410	transient receptor potential cation channel subfamily V member 1 [Source:HGNC Symbol;Acc:HGNC:12716]	4	390	525.5	2.49416	1.31856
Bru_16613	DCAF4L2	Bru_16613:DCAF4L2	280	1941	DDB1 and CUL4 associated factor 4 like 2 [Source:HGNC Symbol;Acc:HGNC:26657]	4	424.25	571.5	2.49351	1.31818
Bru_12933	CIB4	Bru_12933:CIB4	579	1447	calcium and integrin binding family member 4 [Source:HGNC Symbol;Acc:HGNC:33703]	4	384.25	517.5	2.49295	1.31785
Bru_46602	P2RY11	Bru_46602:P2RY11	152	44	purinergic receptor P2Y11 [Source:HGNC Symbol;Acc:HGNC:8540]	4	347.75	468.25	2.49246	1.31757
Bru_19624	EHMT2	Bru_19624:EHMT2	867	1048	euchromatic histone lysine methyltransferase 2 [Source:HGNC Symbol;Acc:HGNC:14129]	4	602.5	811.25	2.49238	1.31753
Bru_68064	TNNC1	Bru_68064:TNNC1	460	558	troponin C1, slow skeletal and cardiac type [Source:HGNC Symbol;Acc:HGNC:11943]	4	351.75	473.5	2.49174	1.31715
Bru_04961	ATP2A1	Bru_04961:ATP2A1	864	329	ATPase sarcoplasmic/endoplasmic reticulum Ca2+ transporting 1 [Source:HGNC Symbol;Acc:HGNC:811]	4	551.5	742	2.49044	1.3164
Bru_52190	PSD4	Bru_52190:PSD4	805	2226	pleckstrin and Sec7 domain containing 4 [Source:HGNC Symbol;Acc:HGNC:19096]	4	499.5	672	2.49029	1.31632
Bru_37616	MAP7	Bru_37616:MAP7	297	36	microtubule associated protein 7 [Source:HGNC Symbol;Acc:HGNC:6869]	4	289.75	389.75	2.48989	1.31608
Bru_46666	P4HTM	Bru_46666:P4HTM	153	41	prolyl 4-hydroxylase, transmembrane [Source:HGNC Symbol;Acc:HGNC:28858]	4	255	343	2.48984	1.31605
Bru_28480	HIST1H1T	Bru_28480:HIST1H1T	211	3	NA	4	201	270.25	2.48878	1.31544
Bru_35228	LHFPL4	Bru_35228:LHFPL4	177	66	LHFPL tetraspan subfamily member 4 [Source:HGNC Symbol;Acc:HGNC:29568]	4	244.25	328.25	2.48764	1.31478
Bru_06149	BIRC3	Bru_06149:BIRC3	681	945	baculoviral IAP repeat containing 3 [Source:HGNC Symbol;Acc:HGNC:591]	4	327.25	439.75	2.48739	1.31463
Bru_38096	MCF2	Bru_38096:MCF2	443	1167	MCF.2 cell line derived transforming sequence [Source:HGNC Symbol;Acc:HGNC:6940]	4	550.5	739.5	2.48655	1.31415
Bru_51566	PRKRIP1	Bru_51566:PRKRIP1	180	3	PRKR interacting protein 1 [Source:HGNC Symbol;Acc:HGNC:21894]	4	394	529.25	2.48646	1.31409
Bru_50402	POR	Bru_50402:POR	613	1294	cytochrome p450 oxidoreductase [Source:HGNC Symbol;Acc:HGNC:9208]	4	614.25	825	2.48614	1.31391
Bru_01365	ADGRL3	Bru_01365:ADGRL3	431	206	adhesion G protein-coupled receptor L3 [Source:HGNC Symbol;Acc:HGNC:20974]	4	335.25	450.25	2.486	1.31383
Bru_37864	MAST3	Bru_37864:MAST3	602	1299	microtubule associated serine/threonine kinase 3 [Source:HGNC Symbol;Acc:HGNC:19036]	4	393.75	528.25	2.48334	1.31228
Bru_20112	EML1	Bru_20112:EML1	160	0	EMAP like 1 [Source:HGNC Symbol;Acc:HGNC:3330]	4	242	324.5	2.48208	1.31155
Bru_16629	DCAF8	Bru_16629:DCAF8	499	61	DDB1 and CUL4 associated factor 8 [Source:HGNC Symbol;Acc:HGNC:24891]	4	558.25	748.5	2.48188	1.31143
Bru_23656	FN3KRP	Bru_23656:FN3KRP	371	76	fructosamine 3 kinase related protein [Source:HGNC Symbol;Acc:HGNC:25700]	4	214.5	287.5	2.481	1.31092
Bru_11705	CDR1	Bru_11705:CDR1	247	3	cerebellar degeneration related protein 1 [Source:HGNC Symbol;Acc:HGNC:1798]	4	203.5	272.75	2.48095	1.31089
Bru_38784	MFSD11	Bru_38784:MFSD11	225	0	major facilitator superfamily domain containing 11 [Source:HGNC Symbol;Acc:HGNC:25458]	4	219.5	294	2.4793	1.30994
Bru_07661	C19orf73	Bru_07661:C19orf73	347	2177	chromosome 19 open reading frame 73 [Source:HGNC Symbol;Acc:HGNC:25534]	4	578.5	774.75	2.47899	1.30975
Bru_08369	C4orf17	Bru_08369:C4orf17	290	18	chromosome 4 open reading frame 17 [Source:HGNC Symbol;Acc:HGNC:25274]	4	222	297.25	2.47848	1.30946
Bru_65800	TFPI	Bru_65800:TFPI	380	1367	tissue factor pathway inhibitor [Source:HGNC Symbol;Acc:HGNC:11760]	4	259.75	347.5	2.47637	1.30823
Bru_30048	ID3	Bru_30048:ID3	732	18	inhibitor of DNA binding 3 [Source:HGNC Symbol;Acc:HGNC:5362]	4	638.25	853.75	2.47603	1.30803
Bru_69876	TTLL5	Bru_69876:TTLL5	202	0	tubulin tyrosine ligase like 5 [Source:HGNC Symbol;Acc:HGNC:19963]	4	305.25	408.25	2.47564	1.3078
Bru_68984	TRIM54	Bru_68984:TRIM54	668	149	tripartite motif containing 54 [Source:HGNC Symbol;Acc:HGNC:16008]	4	578.5	773.5	2.47499	1.30742
Bru_09329	CAMK2A	Bru_09329:CAMK2A	306	358	calcium/calmodulin dependent protein kinase II alpha [Source:HGNC Symbol;Acc:HGNC:1460]	4	249	332.75	2.47363	1.30663
Bru_75318	ZNF574	Bru_75318:ZNF574	549	354	zinc finger protein 574 [Source:HGNC Symbol;Acc:HGNC:26166]	4	279.25	373	2.47248	1.30596
Bru_45238	OR2T1	Bru_45238:OR2T1	360	1854	olfactory receptor family 2 subfamily T member 1 [Source:HGNC Symbol;Acc:HGNC:8277]	4	368.75	492.5	2.47224	1.30582
Bru_13117	CLCN3	Bru_13117:CLCN3	232	0	chloride voltage-gated channel 3 [Source:HGNC Symbol;Acc:HGNC:2021]	4	481	642	2.47062	1.30488
Bru_33280	KIR2DL1	Bru_33280:KIR2DL1	825	1360	killer cell immunoglobulin like receptor, two Ig domains and long cytoplasmic tail 1 [Source:HGNC Symbol;Acc:HGNC:6329]	3	464.333	619.667	2.47027	1.30467
Bru_03125	ANXA6	Bru_03125:ANXA6	307	263	annexin A6 [Source:HGNC Symbol;Acc:HGNC:544]	4	670	894	2.4699	1.30445
Bru_21520	FAM131C	Bru_21520:FAM131C	218	14	family with sequence similarity 131 member C [Source:HGNC Symbol;Acc:HGNC:26717]	4	348.75	465.25	2.46939	1.30415
Bru_48270	PEX14	Bru_48270:PEX14	368	81	peroxisomal biogenesis factor 14 [Source:HGNC Symbol;Acc:HGNC:8856]	4	750	1000.5	2.46929	1.3041
Bru_21716	FAM170B	Bru_21716:FAM170B	336	21	family with sequence similarity 170 member B [Source:HGNC Symbol;Acc:HGNC:19736]	4	508.25	678	2.46927	1.30409
Bru_22136	FAM43B	Bru_22136:FAM43B	414	4	family with sequence similarity 43 member B [Source:HGNC Symbol;Acc:HGNC:31791]	4	527.5	703	2.46689	1.30269
Bru_23872	FOXJ3	Bru_23872:FOXJ3	921	67	forkhead box J3 [Source:HGNC Symbol;Acc:HGNC:29178]	4	896.5	1193.75	2.46479	1.30147
Bru_08989	CA4	Bru_08989:CA4	366	1561	carbonic anhydrase 4 [Source:HGNC Symbol;Acc:HGNC:1375]	4	300.25	399.75	2.46446	1.30127
Bru_34632	LAMTOR1	Bru_34632:LAMTOR1	318	13	late endosomal/lysosomal adaptor, MAPK and MTOR activator 1 [Source:HGNC Symbol;Acc:HGNC:26068]	4	296	394	2.46389	1.30094
Bru_33900	KRT18	Bru_33900:KRT18	168	0	keratin 18 [Source:HGNC Symbol;Acc:HGNC:6430]	4	103.5	137.75	2.46359	1.30076
Bru_12525	CHD2	Bru_12525:CHD2	360	22	chromodomain helicase DNA binding protein 2 [Source:HGNC Symbol;Acc:HGNC:1917]	4	288.25	383.5	2.46271	1.30025
Bru_14109	COL2A1	Bru_14109:COL2A1	213	20	collagen type II alpha 1 chain [Source:HGNC Symbol;Acc:HGNC:2200]	4	258.5	343.75	2.4615	1.29954
Bru_14637	CPNE2	Bru_14637:CPNE2	339	18	copine 2 [Source:HGNC Symbol;Acc:HGNC:2315]	4	266.5	354.25	2.46053	1.29897
Bru_01141	ADAMTSL4	Bru_01141:ADAMTSL4	629	131	ADAMTS like 4 [Source:HGNC Symbol;Acc:HGNC:19706]	4	693.25	921.25	2.45983	1.29856
Bru_41206	MYO9A	Bru_41206:MYO9A	367	2121	myosin IXA [Source:HGNC Symbol;Acc:HGNC:7608]	4	492.75	654.75	2.45961	1.29843
Bru_63840	SULF2	Bru_63840:SULF2	702	2726	sulfatase 2 [Source:HGNC Symbol;Acc:HGNC:20392]	4	753.75	1001.25	2.45885	1.29798
Bru_25948	GNAI3	Bru_25948:GNAI3	530	89	G protein subunit alpha i3 [Source:HGNC Symbol;Acc:HGNC:4387]	4	468.25	622	2.45884	1.29798
Bru_11137	CD63	Bru_11137:CD63	494	989	CD63 molecule [Source:HGNC Symbol;Acc:HGNC:1692]	4	563.5	748.25	2.45793	1.29744
Bru_53598	RAD51C	Bru_53598:RAD51C	107	0	RAD51 paralog C [Source:HGNC Symbol;Acc:HGNC:9820]	4	286.25	380	2.45728	1.29706
Bru_68968	TRIM5	Bru_68968:TRIM5	460	147	tripartite motif containing 5 [Source:HGNC Symbol;Acc:HGNC:16276]	4	286.25	380	2.45728	1.29706
Bru_15969	CXorf65	Bru_15969:CXorf65	452	236	chromosome X open reading frame 65 [Source:HGNC Symbol;Acc:HGNC:33713]	4	652.75	866.5	2.45719	1.29701
Bru_50606	PPBP	Bru_50606:PPBP	196	4	pro-platelet basic protein [Source:HGNC Symbol;Acc:HGNC:9240]	4	359	476.5	2.45689	1.29683
Bru_46050	OR7A17	Bru_46050:OR7A17	620	14	olfactory receptor family 7 subfamily A member 17 [Source:HGNC Symbol;Acc:HGNC:8363]	4	407	540	2.45593	1.29627
Bru_42370	NEUROD1	Bru_42370:NEUROD1	1079	3178	neuronal differentiation 1 [Source:HGNC Symbol;Acc:HGNC:7762]	4	601.25	797.25	2.45446	1.29541
Bru_55518	RNF14	Bru_55518:RNF14	628	1791	ring finger protein 14 [Source:HGNC Symbol;Acc:HGNC:10058]	4	531.5	704.75	2.45442	1.29538
Bru_68509	TPSAB1	Bru_68509:TPSAB1	808	1599	tryptase alpha/beta 1 [Source:HGNC Symbol;Acc:HGNC:12019]	3	538	713	2.45315	1.29463
Bru_22200	FAM53B	Bru_22200:FAM53B	1113	478	family with sequence similarity 53 member B [Source:HGNC Symbol;Acc:HGNC:28968]	4	918.5	1216.5	2.4516	1.29372
Bru_12157	CEP85L	Bru_12157:CEP85L	275	1	centrosomal protein 85 like [Source:HGNC Symbol;Acc:HGNC:21638]	4	261.5	346.25	2.45095	1.29334
Bru_35784	LOC101927844	Bru_35784:LOC101927844	959	1529	NA	4	496.75	657.5	2.45005	1.29281
Bru_42358	NEURL2	Bru_42358:NEURL2	457	8	neuralized E3 ubiquitin protein ligase 2 [Source:HGNC Symbol;Acc:HGNC:16156]	4	417.25	552.25	2.44994	1.29275
Bru_63488	STK24	Bru_63488:STK24	279	155	serine/threonine kinase 24 [Source:HGNC Symbol;Acc:HGNC:11403]	4	279.25	369.5	2.44928	1.29236
Bru_30884	IL37	Bru_30884:IL37	268	5	interleukin 37 [Source:HGNC Symbol;Acc:HGNC:15563]	4	342.75	453.5	2.44916	1.29228
Bru_34313	KRTAP3-3	Bru_34313:KRTAP3-3	340	261	keratin associated protein 3-3 [Source:HGNC Symbol;Acc:HGNC:18890]	3	429.333	567.667	2.44746	1.29129
Bru_26828	GPRIN2	Bru_26828:GPRIN2	205	3	G protein regulated inducer of neurite outgrowth 2 [Source:HGNC Symbol;Acc:HGNC:23730]	4	405.25	535.75	2.44712	1.29109
Bru_37972	MBD4	Bru_37972:MBD4	333	111	methyl-CpG binding domain 4, DNA glycosylase [Source:HGNC Symbol;Acc:HGNC:6919]	4	501.25	662	2.44467	1.28964
Bru_72832	WSCD2	Bru_72832:WSCD2	125	2	WSC domain containing 2 [Source:HGNC Symbol;Acc:HGNC:29117]	4	386.75	510.75	2.44453	1.28956
Bru_31820	ITPR2	Bru_31820:ITPR2	749	1614	inositol 1,4,5-trisphosphate receptor type 2 [Source:HGNC Symbol;Acc:HGNC:6181]	4	656	866.25	2.44431	1.28943
Bru_06481	BRCC3	Bru_06481:BRCC3	669	1454	BRCA1/BRCA2-containing complex subunit 3 [Source:HGNC Symbol;Acc:HGNC:24185]	4	355.25	469	2.44374	1.28909
Bru_75020	ZNF474	Bru_75020:ZNF474	387	774	zinc finger protein 474 [Source:HGNC Symbol;Acc:HGNC:23245]	4	239.75	316.5	2.44361	1.28901
Bru_29784	HSPH1	Bru_29784:HSPH1	347	478	heat shock protein family H (Hsp110) member 1 [Source:HGNC Symbol;Acc:HGNC:16969]	4	243	320.75	2.4433	1.28883
Bru_64064	SVOP	Bru_64064:SVOP	1001	2311	SV2 related protein [Source:HGNC Symbol;Acc:HGNC:25417]	4	564.25	744.75	2.44318	1.28876
Bru_42714	NIT1	Bru_42714:NIT1	1280	3083	nitrilase 1 [Source:HGNC Symbol;Acc:HGNC:7828]	4	799.5	1055	2.44259	1.28841
Bru_74036	ZIC4	Bru_74036:ZIC4	174	1265	Zic family member 4 [Source:HGNC Symbol;Acc:HGNC:20393]	4	255.5	337	2.4415	1.28777
Bru_44218	NUPR1L	Bru_44218:NUPR1L	333	0	NA	3	276	364	2.44123	1.28761
Bru_47838	PDE2A	Bru_47838:PDE2A	429	1075	phosphodiesterase 2A [Source:HGNC Symbol;Acc:HGNC:8777]	4	265.25	349.75	2.44073	1.28731
Bru_54626	RERE	Bru_54626:RERE	256	1149	arginine-glutamic acid dipeptide repeats [Source:HGNC Symbol;Acc:HGNC:9965]	4	281.25	370.75	2.44009	1.28693
Bru_32532	KCNS2	Bru_32532:KCNS2	456	79	potassium voltage-gated channel modifier subfamily S member 2 [Source:HGNC Symbol;Acc:HGNC:6301]	4	435.25	573.75	2.44006	1.28692
Bru_29388	HPS1	Bru_29388:HPS1	329	603	HPS1 biogenesis of lysosomal organelles complex 3 subunit 1 [Source:HGNC Symbol;Acc:HGNC:5163]	4	234	308.25	2.4384	1.28593
Bru_11389	CDCP1	Bru_11389:CDCP1	331	10	CUB domain containing protein 1 [Source:HGNC Symbol;Acc:HGNC:24357]	4	192	252.75	2.43673	1.28494
Bru_50706	PPIG	Bru_50706:PPIG	560	746	peptidylprolyl isomerase G [Source:HGNC Symbol;Acc:HGNC:14650]	4	324.5	427	2.43573	1.28436
Bru_41918	NDN	Bru_41918:NDN	1203	2758	necdin, MAGE family member [Source:HGNC Symbol;Acc:HGNC:7675]	4	584	768	2.43425	1.28348
Bru_00313	ABHD11	Bru_00313:ABHD11	596	128	abhydrolase domain containing 11 [Source:HGNC Symbol;Acc:HGNC:16407]	4	494.25	649.75	2.43342	1.28298
Bru_71164	USH1C	Bru_71164:USH1C	1510	4074	USH1 protein network component harmonin [Source:HGNC Symbol;Acc:HGNC:12597]	4	809.5	1063.75	2.43243	1.2824
Bru_21184	F12	Bru_21184:F12	742	40	coagulation factor XII [Source:HGNC Symbol;Acc:HGNC:3530]	4	646	848.75	2.432	1.28215
Bru_34276	KRTAP22-2	Bru_34276:KRTAP22-2	422	1750	keratin associated protein 22-2 [Source:HGNC Symbol;Acc:HGNC:37091]	4	353	463.75	2.43179	1.28202
Bru_69404	TSGA13	Bru_69404:TSGA13	314	1966	testis specific 13 [Source:HGNC Symbol;Acc:HGNC:12369]	4	406.5	534	2.43163	1.28192
Bru_10061	CCDC149	Bru_10061:CCDC149	619	246	coiled-coil domain containing 149 [Source:HGNC Symbol;Acc:HGNC:25405]	4	470	617.25	2.43097	1.28153
Bru_42250	NEK2	Bru_42250:NEK2	262	840	NIMA related kinase 2 [Source:HGNC Symbol;Acc:HGNC:7745]	4	429.5	564	2.43071	1.28138
Bru_51998	PRRT1	Bru_51998:PRRT1	523	215	proline rich transmembrane protein 1 [Source:HGNC Symbol;Acc:HGNC:13943]	4	664.25	872.25	2.43067	1.28136
Bru_03637	ARAP3	Bru_03637:ARAP3	130	0	ArfGAP with RhoGAP domain, ankyrin repeat and PH domain 3 [Source:HGNC Symbol;Acc:HGNC:24097]	4	373.75	490.75	2.4305	1.28125
Bru_24232	FUBP3	Bru_24232:FUBP3	558	326	far upstream element binding protein 3 [Source:HGNC Symbol;Acc:HGNC:4005]	4	392.5	515.25	2.42994	1.28092
Bru_47630	PCMT1	Bru_47630:PCMT1	624	2438	protein-L-isoaspartate (D-aspartate) O-methyltransferase [Source:HGNC Symbol;Acc:HGNC:8728]	4	538	706	2.42907	1.2804
Bru_69472	TSPAN13	Bru_69472:TSPAN13	391	40	tetraspanin 13 [Source:HGNC Symbol;Acc:HGNC:21643]	4	288.5	378.5	2.42849	1.28006
Bru_36212	LRP1B	Bru_36212:LRP1B	403	0	LDL receptor related protein 1B [Source:HGNC Symbol;Acc:HGNC:6693]	4	470	616.5	2.42802	1.27978
Bru_48218	PER3	Bru_48218:PER3	1049	2928	period circadian regulator 3 [Source:HGNC Symbol;Acc:HGNC:8847]	4	646.5	847.75	2.42726	1.27933
Bru_22408	FAM91A1	Bru_22408:FAM91A1	339	66	family with sequence similarity 91 member A1 [Source:HGNC Symbol;Acc:HGNC:26306]	4	509.5	667.75	2.42598	1.27856
Bru_26936	GRB14	Bru_26936:GRB14	456	1026	growth factor receptor bound protein 14 [Source:HGNC Symbol;Acc:HGNC:4565]	3	532.667	697.667	2.42443	1.27764
Bru_09593	CASC1	Bru_09593:CASC1	250	0	NA	4	168	220	2.42399	1.27738
Bru_32572	KCTD11	Bru_32572:KCTD11	323	609	potassium channel tetramerization domain containing 11 [Source:HGNC Symbol;Acc:HGNC:21302]	4	405.25	530.5	2.42314	1.27688
Bru_65036	TBL3	Bru_65036:TBL3	245	9	transducin beta like 3 [Source:HGNC Symbol;Acc:HGNC:11587]	4	192.75	252.25	2.42244	1.27646
Bru_30060	IDH1	Bru_30060:IDH1	260	105	isocitrate dehydrogenase (NADP(+)) 1 [Source:HGNC Symbol;Acc:HGNC:5382]	4	689.5	902.25	2.4222	1.27632
Bru_07041	C11orf85	Bru_07041:C11orf85	301	447	NA	4	230.25	301.25	2.42183	1.2761
Bru_18448	DOT1L	Bru_18448:DOT1L	560	298	DOT1 like histone lysine methyltransferase [Source:HGNC Symbol;Acc:HGNC:24948]	4	418.75	547.75	2.42128	1.27577
Bru_49598	PLEKHG2	Bru_49598:PLEKHG2	350	660	pleckstrin homology and RhoGEF domain containing G2 [Source:HGNC Symbol;Acc:HGNC:29515]	4	262.25	343	2.421	1.27561
Bru_21488	FAM127A	Bru_21488:FAM127A	650	1219	NA	2	489	639.5	2.42074	1.27545
Bru_27392	GTF2IRD2B	Bru_27392:GTF2IRD2B	564	1143	GTF2I repeat domain containing 2B [Source:HGNC Symbol;Acc:HGNC:33125]	2	438.5	573	2.41881	1.2743
Bru_32912	KIAA0930	Bru_32912:KIAA0930	649	676	KIAA0930 [Source:HGNC Symbol;Acc:HGNC:1314]	4	440.75	575.5	2.41696	1.2732
Bru_67640	TMEM8C	Bru_67640:TMEM8C	357	2107	NA	4	442.5	577.75	2.41682	1.27311
Bru_03665	ARF4	Bru_03665:ARF4	267	2	ADP ribosylation factor 4 [Source:HGNC Symbol;Acc:HGNC:655]	4	249.75	326	2.41618	1.27273
Bru_41070	MYL5	Bru_41070:MYL5	280	111	myosin light chain 5 [Source:HGNC Symbol;Acc:HGNC:7586]	4	336.75	439.25	2.41447	1.2717
Bru_71616	VANGL2	Bru_71616:VANGL2	377	612	VANGL planar cell polarity protein 2 [Source:HGNC Symbol;Acc:HGNC:15511]	4	378.75	493.75	2.41308	1.27087
Bru_59578	SLC1A7	Bru_59578:SLC1A7	706	61	solute carrier family 1 member 7 [Source:HGNC Symbol;Acc:HGNC:10945]	4	567	739	2.41256	1.27056
Bru_66916	TMEM158	Bru_66916:TMEM158	1299	939	transmembrane protein 158 [Source:HGNC Symbol;Acc:HGNC:30293]	4	781.5	1018.25	2.41181	1.27011
Bru_03853	ARHGAP8	Bru_03853:ARHGAP8	234	1105	Rho GTPase activating protein 8 [Source:HGNC Symbol;Acc:HGNC:677]	4	217.25	283	2.41126	1.26978
Bru_01233	ADCY8	Bru_01233:ADCY8	183	20	adenylate cyclase 8 [Source:HGNC Symbol;Acc:HGNC:239]	4	380.5	495.5	2.41049	1.26933
Bru_29824	HTR2A	Bru_29824:HTR2A	229	0	5-hydroxytryptamine receptor 2A [Source:HGNC Symbol;Acc:HGNC:5293]	4	326	424.5	2.41033	1.26923
Bru_15937	CXorf40B	Bru_15937:CXorf40B	233	231	NA	3	443.667	577.667	2.41011	1.2691
Bru_35656	LNX2	Bru_35656:LNX2	300	1374	ligand of numb-protein X 2 [Source:HGNC Symbol;Acc:HGNC:20421]	4	327.25	426	2.40961	1.2688
Bru_52558	PTEN	Bru_52558:PTEN	420	723	phosphatase and tensin homolog [Source:HGNC Symbol;Acc:HGNC:9588]	4	474	617	2.40948	1.26872
Bru_47722	PCTP	Bru_47722:PCTP	868	127	phosphatidylcholine transfer protein [Source:HGNC Symbol;Acc:HGNC:8752]	4	772.5	1005.25	2.40875	1.26829
Bru_12937	CIC	Bru_12937:CIC	309	454	capicua transcriptional repressor [Source:HGNC Symbol;Acc:HGNC:14214]	4	425.5	553.25	2.40679	1.26711
Bru_27276	GSTM2	Bru_27276:GSTM2	157	19	glutathione S-transferase mu 2 [Source:HGNC Symbol;Acc:HGNC:4634]	3	376.667	489.667	2.40636	1.26685
Bru_70512	UBE4A	Bru_70512:UBE4A	457	681	ubiquitination factor E4A [Source:HGNC Symbol;Acc:HGNC:12499]	4	431.75	561.25	2.40625	1.26679
Bru_65348	TCP11X2	Bru_65348:TCP11X2	393	0	t-complex 11 family, X-linked 2 [Source:HGNC Symbol;Acc:HGNC:48335]	4	451.5	586.75	2.40554	1.26636
Bru_14797	CRAT	Bru_14797:CRAT	346	1454	carnitine O-acetyltransferase [Source:HGNC Symbol;Acc:HGNC:2342]	4	360	467.75	2.40507	1.26608
Bru_54278	RBMXL1	Bru_54278:RBMXL1	358	1916	RBMX like 1 [Source:HGNC Symbol;Acc:HGNC:25073]	4	392.25	509.5	2.40435	1.26565
Bru_11629	CDKL1	Bru_11629:CDKL1	441	4	cyclin dependent kinase like 1 [Source:HGNC Symbol;Acc:HGNC:1781]	4	379	492.25	2.40416	1.26553
Bru_02525	AMPD1	Bru_02525:AMPD1	360	30	adenosine monophosphate deaminase 1 [Source:HGNC Symbol;Acc:HGNC:468]	4	221.25	287.25	2.40322	1.26497
Bru_52622	PTGFRN	Bru_52622:PTGFRN	253	93	prostaglandin F2 receptor inhibitor [Source:HGNC Symbol;Acc:HGNC:9601]	4	187	242.75	2.40289	1.26477
Bru_29564	HSD17B12	Bru_29564:HSD17B12	107	470	hydroxysteroid 17-beta dehydrogenase 12 [Source:HGNC Symbol;Acc:HGNC:18646]	3	127.667	165.667	2.40201	1.26424
Bru_25357	GGT5	Bru_25357:GGT5	168	8	gamma-glutamyltransferase 5 [Source:HGNC Symbol;Acc:HGNC:4260]	3	158	205	2.40167	1.26404
Bru_63788	SUB1	Bru_63788:SUB1	848	2427	SUB1 regulator of transcription [Source:HGNC Symbol;Acc:HGNC:19985]	4	492.5	639	2.40166	1.26403
Bru_35420	LINC01272	Bru_35420:LINC01272	350	2	NA	4	276.75	359	2.40117	1.26374
Bru_61174	SMIM10L1	Bru_61174:SMIM10L1	282	72	small integral membrane protein 10 like 1 [Source:HGNC Symbol;Acc:HGNC:49847]	4	222.25	288.25	2.40074	1.26348
Bru_30468	IGFL3	Bru_30468:IGFL3	453	81	IGF like family member 3 [Source:HGNC Symbol;Acc:HGNC:32930]	4	856.25	1110.25	2.40014	1.26312
Bru_45478	OR4K17	Bru_45478:OR4K17	606	512	olfactory receptor family 4 subfamily K member 17 [Source:HGNC Symbol;Acc:HGNC:15355]	4	427	553.5	2.39942	1.26269
Bru_75758	ZNF71	Bru_75758:ZNF71	1074	541	zinc finger protein 71 [Source:HGNC Symbol;Acc:HGNC:13141]	4	673	872.25	2.39907	1.26248
Bru_17133	DEFB105A	Bru_17133:DEFB105A	190	52	defensin beta 105A [Source:HGNC Symbol;Acc:HGNC:18087]	4	285.5	370	2.3989	1.26237
Bru_66632	TMED10	Bru_66632:TMED10	324	47	transmembrane p24 trafficking protein 10 [Source:HGNC Symbol;Acc:HGNC:16998]	4	254.25	329.5	2.3989	1.26237
Bru_37276	MAGEE2	Bru_37276:MAGEE2	964	129	MAGE family member E2 [Source:HGNC Symbol;Acc:HGNC:24935]	4	602.5	780.5	2.39791	1.26178
Bru_48414	PGAP1	Bru_48414:PGAP1	510	1057	post-GPI attachment to proteins inositol deacylase 1 [Source:HGNC Symbol;Acc:HGNC:25712]	4	451.25	584.5	2.39764	1.26162
Bru_37656	MAPK14	Bru_37656:MAPK14	851	639	mitogen-activated protein kinase 14 [Source:HGNC Symbol;Acc:HGNC:6876]	4	911.25	1180.25	2.39747	1.26151
Bru_66936	TMEM163	Bru_66936:TMEM163	430	716	transmembrane protein 163 [Source:HGNC Symbol;Acc:HGNC:25380]	4	324	419.5	2.39665	1.26102
Bru_46746	PADI1	Bru_46746:PADI1	359	1622	peptidyl arginine deiminase 1 [Source:HGNC Symbol;Acc:HGNC:18367]	4	331.75	429.25	2.39506	1.26006
Bru_07565	C19orf12	Bru_07565:C19orf12	317	22	chromosome 19 open reading frame 12 [Source:HGNC Symbol;Acc:HGNC:25443]	4	303.75	393	2.39493	1.25998
Bru_16209	CYP2R1	Bru_16209:CYP2R1	359	202	cytochrome P450 family 2 subfamily R member 1 [Source:HGNC Symbol;Acc:HGNC:20580]	4	630.25	815.25	2.39439	1.25966
Bru_59050	SIGLEC15	Bru_59050:SIGLEC15	356	68	sialic acid binding Ig like lectin 15 [Source:HGNC Symbol;Acc:HGNC:27596]	4	285.5	369.25	2.39404	1.25945
Bru_09897	CCBL2	Bru_09897:CCBL2	297	46	NA	4	237.25	306.75	2.39329	1.259
Bru_04869	ATOH8	Bru_04869:ATOH8	187	2	atonal bHLH transcription factor 8 [Source:HGNC Symbol;Acc:HGNC:24126]	4	250.5	323.75	2.39232	1.25841
Bru_01697	AGK	Bru_01697:AGK	241	1038	acylglycerol kinase [Source:HGNC Symbol;Acc:HGNC:21869]	4	207.25	267.75	2.3914	1.25785
Bru_57802	SEC14L6	Bru_57802:SEC14L6	722	92	SEC14 like lipid binding 6 [Source:HGNC Symbol;Acc:HGNC:40047]	4	519.75	671.25	2.3906	1.25737
Bru_56902	S100A14	Bru_56902:S100A14	166	26	S100 calcium binding protein A14 [Source:HGNC Symbol;Acc:HGNC:18901]	4	220.5	284.5	2.38831	1.25599
Bru_32456	KCNK5	Bru_32456:KCNK5	1104	2034	potassium two pore domain channel subfamily K member 5 [Source:HGNC Symbol;Acc:HGNC:6280]	4	755.75	975	2.38805	1.25583
Bru_10665	CCND2	Bru_10665:CCND2	691	119	cyclin D2 [Source:HGNC Symbol;Acc:HGNC:1583]	4	693	894	2.38793	1.25576
Bru_13865	CNST	Bru_13865:CNST	259	479	consortin, connexin sorting protein [Source:HGNC Symbol;Acc:HGNC:26486]	4	357.75	461.5	2.38786	1.25572
Bru_15037	CRYAB	Bru_15037:CRYAB	280	201	crystallin alpha B [Source:HGNC Symbol;Acc:HGNC:2389]	4	267.25	344.75	2.38783	1.2557
Bru_75670	ZNF69	Bru_75670:ZNF69	439	672	zinc finger protein 69 [Source:HGNC Symbol;Acc:HGNC:13138]	3	271.333	350	2.38771	1.25563
Bru_44526	OGFRL1	Bru_44526:OGFRL1	168	253	opioid growth factor receptor like 1 [Source:HGNC Symbol;Acc:HGNC:21378]	4	272.5	351.5	2.38768	1.25561
Bru_15877	CXCL5	Bru_15877:CXCL5	583	43	C-X-C motif chemokine ligand 5 [Source:HGNC Symbol;Acc:HGNC:10642]	4	511.5	659.75	2.38754	1.25553
Bru_10397	CCDC79	Bru_10397:CCDC79	1120	370	NA	4	634.75	818.5	2.38689	1.25513
Bru_71988	VPS37D	Bru_71988:VPS37D	123	252	VPS37D subunit of ESCRT-I [Source:HGNC Symbol;Acc:HGNC:18287]	3	172	221.667	2.38555	1.25432
Bru_48722	PHOSPHO2	Bru_48722:PHOSPHO2	456	18	phosphatase, orphan 2 [Source:HGNC Symbol;Acc:HGNC:28316]	4	238.75	307.5	2.38407	1.25343
Bru_67340	TMEM255A	Bru_67340:TMEM255A	680	25	transmembrane protein 255A [Source:HGNC Symbol;Acc:HGNC:26086]	4	550.5	709	2.384	1.25338
Bru_08613	C6orf89	Bru_08613:C6orf89	420	15	chromosome 6 open reading frame 89 [Source:HGNC Symbol;Acc:HGNC:21114]	4	300.75	387.25	2.38343	1.25304
Bru_13777	CNNM2	Bru_13777:CNNM2	175	0	cyclin and CBS domain divalent metal cation transport mediator 2 [Source:HGNC Symbol;Acc:HGNC:103]	4	323.5	416.5	2.38318	1.25289
Bru_27560	GYPC	Bru_27560:GYPC	1106	96	glycophorin C (Gerbich blood group) [Source:HGNC Symbol;Acc:HGNC:4704]	4	983.25	1265.75	2.38287	1.2527
Bru_35204	LHB	Bru_35204:LHB	174	10	luteinizing hormone subunit beta [Source:HGNC Symbol;Acc:HGNC:6584]	3	415.667	534.667	2.38097	1.25155
Bru_64820	TBATA	Bru_64820:TBATA	224	310	thymus, brain and testes associated [Source:HGNC Symbol;Acc:HGNC:23511]	4	262.5	337.5	2.37991	1.25091
Bru_67816	TMTC4	Bru_67816:TMTC4	172	759	transmembrane O-mannosyltransferase targeting cadherins 4 [Source:HGNC Symbol;Acc:HGNC:25904]	4	253.75	326.25	2.37991	1.25091
Bru_33948	KRT31	Bru_33948:KRT31	322	6	keratin 31 [Source:HGNC Symbol;Acc:HGNC:6448]	4	327.5	421	2.37951	1.25066
Bru_49282	PLA1A	Bru_49282:PLA1A	586	1862	phospholipase A1 member A [Source:HGNC Symbol;Acc:HGNC:17661]	4	395	507.25	2.37707	1.24918
Bru_05849	BCL11B	Bru_05849:BCL11B	458	84	BAF chromatin remodeling complex subunit BCL11B [Source:HGNC Symbol;Acc:HGNC:13222]	4	529	679	2.37592	1.24848
Bru_49074	PIP4K2C	Bru_49074:PIP4K2C	246	150	phosphatidylinositol-5-phosphate 4-kinase type 2 gamma [Source:HGNC Symbol;Acc:HGNC:23786]	4	235	301.5	2.37485	1.24784
Bru_05861	BCL2L1	Bru_05861:BCL2L1	77	328	BCL2 like 1 [Source:HGNC Symbol;Acc:HGNC:992]	4	105.25	135	2.37426	1.24748
Bru_15297	CST1	Bru_15297:CST1	229	47	cystatin SN [Source:HGNC Symbol;Acc:HGNC:2473]	4	318.75	408.75	2.37369	1.24713
Bru_76082	ZNF835	Bru_76082:ZNF835	209	0	zinc finger protein 835 [Source:HGNC Symbol;Acc:HGNC:34332]	4	326	418	2.37343	1.24697
Bru_35788	LOC101928093	Bru_35788:LOC101928093	624	1	NA	4	483.25	619.5	2.37294	1.24667
Bru_49359	PLA2G5	Bru_49359:PLA2G5	77	0	phospholipase A2 group V [Source:HGNC Symbol;Acc:HGNC:9038]	3	256.667	329	2.3727	1.24653
Bru_00385	ABI1	Bru_00385:ABI1	563	307	abl interactor 1 [Source:HGNC Symbol;Acc:HGNC:11320]	4	616.25	789.75	2.37219	1.24622
Bru_00733	ACSL3	Bru_00733:ACSL3	99	13	acyl-CoA synthetase long chain family member 3 [Source:HGNC Symbol;Acc:HGNC:3570]	4	426.25	546	2.37107	1.24554
Bru_59618	SLC22A16	Bru_59618:SLC22A16	290	1162	solute carrier family 22 member 16 [Source:HGNC Symbol;Acc:HGNC:20302]	4	672.25	861	2.37077	1.24535
Bru_06701	BTC	Bru_06701:BTC	66	0	betacellulin [Source:HGNC Symbol;Acc:HGNC:1121]	4	293	375.25	2.37066	1.24529
Bru_35100	LFNG	Bru_35100:LFNG	429	669	LFNG O-fucosylpeptide 3-beta-N-acetylglucosaminyltransferase [Source:HGNC Symbol;Acc:HGNC:6560]	4	487.75	624.5	2.37002	1.2449
Bru_08877	C9orf24	Bru_08877:C9orf24	294	17	chromosome 9 open reading frame 24 [Source:HGNC Symbol;Acc:HGNC:19919]	4	239.5	306.5	2.36887	1.2442
Bru_09709	CATSPER2	Bru_09709:CATSPER2	431	277	cation channel sperm associated 2 [Source:HGNC Symbol;Acc:HGNC:18810]	4	223.5	286	2.36867	1.24408
Bru_66092	THSD4	Bru_66092:THSD4	735	2063	thrombospondin type 1 domain containing 4 [Source:HGNC Symbol;Acc:HGNC:25835]	4	538.25	688.75	2.36861	1.24404
Bru_49566	PLEKHA7	Bru_49566:PLEKHA7	553	1184	pleckstrin homology domain containing A7 [Source:HGNC Symbol;Acc:HGNC:27049]	4	258.75	331	2.36791	1.24361
Bru_60554	SLC5A1	Bru_60554:SLC5A1	522	482	solute carrier family 5 member 1 [Source:HGNC Symbol;Acc:HGNC:11036]	4	361	461.75	2.36764	1.24345
Bru_29976	IBSP	Bru_29976:IBSP	210	28	integrin binding sialoprotein [Source:HGNC Symbol;Acc:HGNC:5341]	4	371.75	475.25	2.3664	1.24269
Bru_32132	KATNBL1	Bru_32132:KATNBL1	772	151	katanin regulatory subunit B1 like 1 [Source:HGNC Symbol;Acc:HGNC:26199]	4	418.5	535	2.36633	1.24265
Bru_47122	PARP8	Bru_47122:PARP8	613	36	poly(ADP-ribose) polymerase family member 8 [Source:HGNC Symbol;Acc:HGNC:26124]	4	576.75	737.25	2.36616	1.24255
Bru_06281	BMP7	Bru_06281:BMP7	362	0	bone morphogenetic protein 7 [Source:HGNC Symbol;Acc:HGNC:1074]	4	626.5	800.75	2.36588	1.24238
Bru_19592	EHBP1L1	Bru_19592:EHBP1L1	477	430	EH domain binding protein 1 like 1 [Source:HGNC Symbol;Acc:HGNC:30682]	4	334	426.75	2.36507	1.24188
Bru_37288	MAGEL2	Bru_37288:MAGEL2	530	1178	MAGE family member L2 [Source:HGNC Symbol;Acc:HGNC:6814]	4	566.5	723.75	2.36486	1.24175
Bru_12765	CHRNA3	Bru_12765:CHRNA3	697	337	cholinergic receptor nicotinic alpha 3 subunit [Source:HGNC Symbol;Acc:HGNC:1957]	4	492.5	629	2.36408	1.24128
Bru_41242	MYOM3	Bru_41242:MYOM3	1245	1643	myomesin 3 [Source:HGNC Symbol;Acc:HGNC:26679]	4	681.5	870.25	2.36371	1.24106
Bru_10130	CCDC17	Bru_10130:CCDC17	482	1116	coiled-coil domain containing 17 [Source:HGNC Symbol;Acc:HGNC:26574]	3	292.667	373.667	2.36335	1.24083
Bru_61630	SNX17	Bru_61630:SNX17	369	301	sorting nexin 17 [Source:HGNC Symbol;Acc:HGNC:14979]	4	321.75	410.75	2.36307	1.24066
Bru_18988	DVL2	Bru_18988:DVL2	220	0	dishevelled segment polarity protein 2 [Source:HGNC Symbol;Acc:HGNC:3086]	4	275.25	351.25	2.36214	1.24009
Bru_74248	ZNF141	Bru_74248:ZNF141	940	3231	zinc finger protein 141 [Source:HGNC Symbol;Acc:HGNC:12926]	4	700.5	893.5	2.36104	1.23942
Bru_68912	TRIM41	Bru_68912:TRIM41	232	0	tripartite motif containing 41 [Source:HGNC Symbol;Acc:HGNC:19013]	4	404.75	516.25	2.36097	1.23938
Bru_07781	C1orf174	Bru_07781:C1orf174	539	45	chromosome 1 open reading frame 174 [Source:HGNC Symbol;Acc:HGNC:27915]	4	283.25	361.25	2.36078	1.23926
Bru_29236	HOXB2	Bru_29236:HOXB2	466	9	homeobox B2 [Source:HGNC Symbol;Acc:HGNC:5113]	4	471.25	601	2.3607	1.23921
Bru_64436	TACR1	Bru_64436:TACR1	176	8	tachykinin receptor 1 [Source:HGNC Symbol;Acc:HGNC:11526]	4	413.25	527	2.36056	1.23913
Bru_01781	AGTPBP1	Bru_01781:AGTPBP1	312	26	ATP/GTP binding carboxypeptidase 1 [Source:HGNC Symbol;Acc:HGNC:17258]	4	470	599.25	2.36008	1.23884
Bru_68772	TRIB1	Bru_68772:TRIB1	182	928	tribbles pseudokinase 1 [Source:HGNC Symbol;Acc:HGNC:16891]	4	215.75	275	2.35938	1.23841
Bru_42074	NDUFB3	Bru_42074:NDUFB3	292	156	NADH:ubiquinone oxidoreductase subunit B3 [Source:HGNC Symbol;Acc:HGNC:7698]	4	586.25	746.5	2.35702	1.23697
Bru_41502	NANOGNB	Bru_41502:NANOGNB	193	0	NANOG neighbor homeobox [Source:HGNC Symbol;Acc:HGNC:24958]	3	626.667	797.667	2.35614	1.23643
Bru_51690	PROM1	Bru_51690:PROM1	206	51	prominin 1 [Source:HGNC Symbol;Acc:HGNC:9454]	4	320.25	407.5	2.35535	1.23594
Bru_02386	ALPPL2	Bru_02386:ALPPL2	560	720	NA	2	574.5	731	2.35529	1.2359
Bru_73120	YBX2	Bru_73120:YBX2	324	181	Y-box binding protein 2 [Source:HGNC Symbol;Acc:HGNC:17948]	4	252.5	321.25	2.35504	1.23575
Bru_64248	SYNPR	Bru_64248:SYNPR	260	205	synaptoporin [Source:HGNC Symbol;Acc:HGNC:16507]	4	421.5	536.25	2.35498	1.23571
Bru_37612	MAP6D1	Bru_37612:MAP6D1	1281	1320	MAP6 domain containing 1 [Source:HGNC Symbol;Acc:HGNC:25753]	4	641.25	815.75	2.35476	1.23558
Bru_75458	ZNF615	Bru_75458:ZNF615	85	0	zinc finger protein 615 [Source:HGNC Symbol;Acc:HGNC:24740]	3	346	440	2.35393	1.23507
Bru_65532	TEN1	Bru_65532:TEN1	564	1762	TEN1 subunit of CST complex [Source:HGNC Symbol;Acc:HGNC:37242]	4	375.75	477.75	2.35352	1.23482
Bru_45918	OR5T3	Bru_45918:OR5T3	260	42	olfactory receptor family 5 subfamily T member 3 [Source:HGNC Symbol;Acc:HGNC:15297]	4	305.25	388	2.35284	1.2344
Bru_39328	MMP15	Bru_39328:MMP15	1053	219	matrix metallopeptidase 15 [Source:HGNC Symbol;Acc:HGNC:7161]	4	946	1202.25	2.35245	1.23416
Bru_14813	CRBN	Bru_14813:CRBN	268	62	cereblon [Source:HGNC Symbol;Acc:HGNC:30185]	4	805.75	1024	2.35243	1.23415
Bru_47702	PCSK4	Bru_47702:PCSK4	1201	3360	proprotein convertase subtilisin/kexin type 4 [Source:HGNC Symbol;Acc:HGNC:8746]	4	812.25	1032	2.35183	1.23379
Bru_32756	KEAP1	Bru_32756:KEAP1	464	28	kelch like ECH associated protein 1 [Source:HGNC Symbol;Acc:HGNC:23177]	4	527.75	670.5	2.35173	1.23372
Bru_34332	KRTAP4-4	Bru_34332:KRTAP4-4	572	1983	keratin associated protein 4-4 [Source:HGNC Symbol;Acc:HGNC:16928]	3	528.667	671	2.3494	1.23229
Bru_11541	CDK14	Bru_11541:CDK14	780	836	cyclin dependent kinase 14 [Source:HGNC Symbol;Acc:HGNC:8883]	4	735.5	933.5	2.34935	1.23226
Bru_17147	DEFB107A	Bru_17147:DEFB107A	267	11	defensin beta 107A [Source:HGNC Symbol;Acc:HGNC:18086]	4	461	585	2.34894	1.23201
Bru_24460	GAB2	Bru_24460:GAB2	210	0	GRB2 associated binding protein 2 [Source:HGNC Symbol;Acc:HGNC:14458]	4	274.5	348.25	2.34837	1.23166
Bru_07993	C20orf141	Bru_07993:C20orf141	1204	2961	chromosome 20 open reading frame 141 [Source:HGNC Symbol;Acc:HGNC:16134]	4	695	881.5	2.34776	1.23129
Bru_75546	ZNF649	Bru_75546:ZNF649	244	599	zinc finger protein 649 [Source:HGNC Symbol;Acc:HGNC:25741]	2	238.5	302.5	2.34776	1.23128
Bru_47334	PCDH17	Bru_47334:PCDH17	456	2	protocadherin 17 [Source:HGNC Symbol;Acc:HGNC:14267]	4	580.5	735.5	2.34529	1.22977
Bru_16569	DCAF10	Bru_16569:DCAF10	106	1044	DDB1 and CUL4 associated factor 10 [Source:HGNC Symbol;Acc:HGNC:23686]	4	226.75	287.25	2.34493	1.22954
Bru_06973	C11orf44	Bru_06973:C11orf44	303	13	NA	4	340.25	431	2.34475	1.22943
Bru_59010	SIAH2	Bru_59010:SIAH2	277	28	siah E3 ubiquitin protein ligase 2 [Source:HGNC Symbol;Acc:HGNC:10858]	4	655.75	830	2.34292	1.2283
Bru_69372	TSEN15	Bru_69372:TSEN15	326	17	tRNA splicing endonuclease subunit 15 [Source:HGNC Symbol;Acc:HGNC:16791]	4	336	425.25	2.34273	1.22819
Bru_10861	CCZ1B	Bru_10861:CCZ1B	95	14	CCZ1 homolog B, vacuolar protein trafficking and biogenesis associated [Source:HGNC Symbol;Acc:HGNC:21717]	3	248.667	314.667	2.34234	1.22795
Bru_34296	KRTAP27-1	Bru_34296:KRTAP27-1	223	126	keratin associated protein 27-1 [Source:HGNC Symbol;Acc:HGNC:33864]	4	267.75	338.75	2.34189	1.22767
Bru_08377	C4orf22	Bru_08377:C4orf22	399	227	NA	4	585.25	740	2.34049	1.22681
Bru_22268	FAM71C	Bru_22268:FAM71C	255	11	NA	4	397.5	502.5	2.34	1.22651
Bru_01769	AGRN	Bru_01769:AGRN	647	412	agrin [Source:HGNC Symbol;Acc:HGNC:329]	4	519	656	2.33966	1.2263
Bru_48782	PI3	Bru_48782:PI3	508	179	peptidase inhibitor 3 [Source:HGNC Symbol;Acc:HGNC:8947]	4	565.75	714.75	2.33855	1.22561
Bru_05405	AZIN2	Bru_05405:AZIN2	921	1815	antizyme inhibitor 2 [Source:HGNC Symbol;Acc:HGNC:29957]	4	781	986	2.33691	1.2246
Bru_01969	AKAP1	Bru_01969:AKAP1	177	0	A-kinase anchoring protein 1 [Source:HGNC Symbol;Acc:HGNC:367]	4	177.5	224	2.33597	1.22402
Bru_68212	TOMM5	Bru_68212:TOMM5	289	728	translocase of outer mitochondrial membrane 5 [Source:HGNC Symbol;Acc:HGNC:31369]	4	247.25	312	2.3358	1.22392
Bru_53410	RAB42	Bru_53410:RAB42	920	2241	RAB42, member RAS oncogene family [Source:HGNC Symbol;Acc:HGNC:28702]	4	567.25	715.75	2.33563	1.22381
Bru_12149	CEP83	Bru_12149:CEP83	404	273	centrosomal protein 83 [Source:HGNC Symbol;Acc:HGNC:17966]	4	258.25	325.75	2.33486	1.22334
Bru_54826	RGL4	Bru_54826:RGL4	352	269	ral guanine nucleotide dissociation stimulator like 4 [Source:HGNC Symbol;Acc:HGNC:31911]	4	297.5	375.25	2.3348	1.2233
Bru_45210	OR2L8	Bru_45210:OR2L8	533	1158	olfactory receptor family 2 subfamily L member 8 [Source:HGNC Symbol;Acc:HGNC:15014]	3	316.333	399	2.33477	1.22328
Bru_30500	IGLON5	Bru_30500:IGLON5	449	1668	IgLON family member 5 [Source:HGNC Symbol;Acc:HGNC:34550]	4	335.5	422.75	2.33243	1.22183
Bru_10245	CCDC34	Bru_10245:CCDC34	273	9	coiled-coil domain containing 34 [Source:HGNC Symbol;Acc:HGNC:25079]	4	253	318.75	2.3321	1.22163
Bru_46590	P2RX7	Bru_46590:P2RX7	710	33	purinergic receptor P2X 7 [Source:HGNC Symbol;Acc:HGNC:8537]	4	558.5	703.5	2.33162	1.22133
Bru_21676	FAM163B	Bru_21676:FAM163B	401	712	family with sequence similarity 163 member B [Source:HGNC Symbol;Acc:HGNC:33277]	4	680.5	856.75	2.33047	1.22062
Bru_52858	PTPRT	Bru_52858:PTPRT	275	1145	protein tyrosine phosphatase receptor type T [Source:HGNC Symbol;Acc:HGNC:9682]	4	259.25	326.25	2.32942	1.21997
Bru_52478	PSTK	Bru_52478:PSTK	153	0	phosphoseryl-tRNA kinase [Source:HGNC Symbol;Acc:HGNC:28578]	4	369	464.25	2.32885	1.21962
Bru_76394	ZUFSP	Bru_76394:ZUFSP	190	9	NA	4	236.25	297	2.32703	1.21849
Bru_23508	FLG	Bru_23508:FLG	766	694	filaggrin [Source:HGNC Symbol;Acc:HGNC:3748]	4	576	724	2.32666	1.21826
Bru_05269	ATXN2	Bru_05269:ATXN2	522	81	ataxin 2 [Source:HGNC Symbol;Acc:HGNC:10555]	4	355.25	446.5	2.32651	1.21816
Bru_51102	PPT1	Bru_51102:PPT1	590	1025	palmitoyl-protein thioesterase 1 [Source:HGNC Symbol;Acc:HGNC:9325]	4	472.25	593.5	2.3263	1.21804
Bru_63040	SSH1	Bru_63040:SSH1	344	845	slingshot protein phosphatase 1 [Source:HGNC Symbol;Acc:HGNC:30579]	4	428.25	538	2.32542	1.21749
Bru_01805	AHCTF1	Bru_01805:AHCTF1	378	582	AT-hook containing transcription factor 1 [Source:HGNC Symbol;Acc:HGNC:24618]	4	291	365.5	2.32494	1.21719
Bru_33836	KRBOX1	Bru_33836:KRBOX1	278	55	KRAB box domain containing 1 [Source:HGNC Symbol;Acc:HGNC:38708]	4	202.5	254.25	2.32409	1.21667
Bru_68800	TRIM14	Bru_68800:TRIM14	199	27	tripartite motif containing 14 [Source:HGNC Symbol;Acc:HGNC:16283]	4	260.25	326.75	2.32403	1.21663
Bru_68656	TRAPPC11	Bru_68656:TRAPPC11	318	357	trafficking protein particle complex subunit 11 [Source:HGNC Symbol;Acc:HGNC:25751]	3	318.333	399.667	2.32398	1.2166
Bru_22132	FAM43A	Bru_22132:FAM43A	631	27	family with sequence similarity 43 member A [Source:HGNC Symbol;Acc:HGNC:26888]	4	469.75	589.75	2.3239	1.21655
Bru_48446	PGC	Bru_48446:PGC	724	494	progastricsin [Source:HGNC Symbol;Acc:HGNC:8890]	4	949.75	1191.75	2.3227	1.2158
Bru_46518	OXA1L	Bru_46518:OXA1L	318	391	OXA1L mitochondrial inner membrane protein [Source:HGNC Symbol;Acc:HGNC:8526]	4	233.75	293.25	2.32222	1.2155
Bru_09365	CAMKMT	Bru_09365:CAMKMT	359	15	calmodulin-lysine N-methyltransferase [Source:HGNC Symbol;Acc:HGNC:26276]	4	513	643.5	2.32192	1.21532
Bru_59570	SLC1A5	Bru_59570:SLC1A5	917	275	solute carrier family 1 member 5 [Source:HGNC Symbol;Acc:HGNC:10943]	4	639	801	2.32032	1.21433
Bru_65264	TCF4	Bru_65264:TCF4	162	472	transcription factor 4 [Source:HGNC Symbol;Acc:HGNC:11634]	3	130.333	163.333	2.31972	1.21395
Bru_12817	CHST1	Bru_12817:CHST1	492	210	carbohydrate sulfotransferase 1 [Source:HGNC Symbol;Acc:HGNC:1969]	4	504.25	631.5	2.31816	1.21298
Bru_52166	PSAPL1	Bru_52166:PSAPL1	447	5	prosaposin like 1 [Source:HGNC Symbol;Acc:HGNC:33131]	4	414.25	518.75	2.31799	1.21288
Bru_22264	FAM71B	Bru_22264:FAM71B	1041	2177	NA	4	838.25	1049.5	2.31753	1.21259
Bru_03401	APOA1BP	Bru_03401:APOA1BP	190	0	NA	4	276	345.5	2.31716	1.21236
Bru_51426	PRIM2	Bru_51426:PRIM2	89	9	DNA primase subunit 2 [Source:HGNC Symbol;Acc:HGNC:9370]	4	296	370.5	2.31693	1.21222
Bru_46815	PAGE5	Bru_46815:PAGE5	570	324	PAGE family member 5 [Source:HGNC Symbol;Acc:HGNC:29992]	3	517.667	647.667	2.31589	1.21157
Bru_24916	GATAD2B	Bru_24916:GATAD2B	171	0	GATA zinc finger domain containing 2B [Source:HGNC Symbol;Acc:HGNC:30778]	4	312.25	390.5	2.31492	1.21096
Bru_44770	OR10G8	Bru_44770:OR10G8	357	27	olfactory receptor family 10 subfamily G member 8 [Source:HGNC Symbol;Acc:HGNC:14845]	4	270.5	338.25	2.31466	1.2108
Bru_16941	DDX23	Bru_16941:DDX23	85	85	DEAD-box helicase 23 [Source:HGNC Symbol;Acc:HGNC:17347]	4	199	248.75	2.31381	1.21027
Bru_29940	HYLS1	Bru_29940:HYLS1	290	1722	HYLS1 centriolar and ciliogenesis associated [Source:HGNC Symbol;Acc:HGNC:26558]	4	385	481.25	2.31381	1.21027
Bru_40568	MTMR1	Bru_40568:MTMR1	261	96	myotubularin related protein 1 [Source:HGNC Symbol;Acc:HGNC:7449]	4	361	451.25	2.31381	1.21027
Bru_08653	C7orf50	Bru_08653:C7orf50	485	21	chromosome 7 open reading frame 50 [Source:HGNC Symbol;Acc:HGNC:22421]	4	568.75	710.25	2.31157	1.20887
Bru_36236	LRP5L	Bru_36236:LRP5L	552	113	LDL receptor related protein 5 like (pseudogene) [Source:HGNC Symbol;Acc:HGNC:25323]	4	303	378.25	2.31075	1.20836
Bru_72104	VSTM5	Bru_72104:VSTM5	217	4	V-set and transmembrane domain containing 5 [Source:HGNC Symbol;Acc:HGNC:34443]	4	286.25	357	2.30855	1.20699
Bru_45302	OR2V2	Bru_45302:OR2V2	239	0	olfactory receptor family 2 subfamily V member 2 [Source:HGNC Symbol;Acc:HGNC:15341]	4	415	517.5	2.30823	1.20679
Bru_56926	S100A6	Bru_56926:S100A6	1261	2376	S100 calcium binding protein A6 [Source:HGNC Symbol;Acc:HGNC:10496]	4	999.5	1246	2.30756	1.20636
Bru_36504	LRRC73	Bru_36504:LRRC73	390	717	leucine rich repeat containing 73 [Source:HGNC Symbol;Acc:HGNC:21375]	4	250.5	312.25	2.30734	1.20623
Bru_25632	GLB1L	Bru_25632:GLB1L	300	19	galactosidase beta 1 like [Source:HGNC Symbol;Acc:HGNC:28129]	4	419.75	523	2.30636	1.20562
Bru_16401	DACT1	Bru_16401:DACT1	465	12	dishevelled binding antagonist of beta catenin 1 [Source:HGNC Symbol;Acc:HGNC:17748]	4	434.5	541.25	2.30582	1.20528
Bru_40240	MS4A8	Bru_40240:MS4A8	166	1028	membrane spanning 4-domains A8 [Source:HGNC Symbol;Acc:HGNC:13380]	4	207	257.75	2.30486	1.20468
Bru_10117	CCDC168	Bru_10117:CCDC168	241	593	coiled-coil domain containing 168 [Source:HGNC Symbol;Acc:HGNC:26851]	4	162.25	202	2.30454	1.20448
Bru_01229	ADCY7	Bru_01229:ADCY7	454	1335	adenylate cyclase 7 [Source:HGNC Symbol;Acc:HGNC:238]	4	323.5	402.75	2.30451	1.20446
Bru_15789	CUX2	Bru_15789:CUX2	446	510	cut like homeobox 2 [Source:HGNC Symbol;Acc:HGNC:19347]	4	574.25	714.75	2.30393	1.2041
Bru_16497	DAZ3	Bru_16497:DAZ3	387	1389	deleted in azoospermia 3 [Source:HGNC Symbol;Acc:HGNC:15965]	4	442	549.75	2.30229	1.20307
Bru_02913	ANKRD46	Bru_02913:ANKRD46	267	3	ankyrin repeat domain 46 [Source:HGNC Symbol;Acc:HGNC:27229]	3	182	226.333	2.30194	1.20285
Bru_47938	PDGFRA	Bru_47938:PDGFRA	247	852	platelet derived growth factor receptor alpha [Source:HGNC Symbol;Acc:HGNC:8803]	4	230.25	286.25	2.30124	1.20241
Bru_51918	PRR3	Bru_51918:PRR3	447	13	proline rich 3 [Source:HGNC Symbol;Acc:HGNC:21149]	4	331.25	411.75	2.30088	1.20219
Bru_73692	ZDBF2	Bru_73692:ZDBF2	261	138	zinc finger DBF-type containing 2 [Source:HGNC Symbol;Acc:HGNC:29313]	4	267.75	332.75	2.30041	1.20189
Bru_40188	MS4A1	Bru_40188:MS4A1	252	40	membrane spanning 4-domains A1 [Source:HGNC Symbol;Acc:HGNC:7315]	4	254.5	316.25	2.30017	1.20174
Bru_25488	GINS4	Bru_25488:GINS4	529	31	GINS complex subunit 4 [Source:HGNC Symbol;Acc:HGNC:28226]	4	285.5	354.75	2.30003	1.20165
Bru_64524	TAF4B	Bru_64524:TAF4B	230	10	TATA-box binding protein associated factor 4b [Source:HGNC Symbol;Acc:HGNC:11538]	4	285.5	354.5	2.29841	1.20063
Bru_50118	POLD1	Bru_50118:POLD1	211	567	DNA polymerase delta 1, catalytic subunit [Source:HGNC Symbol;Acc:HGNC:9175]	3	157.333	195.333	2.29812	1.20045
Bru_12049	CEP131	Bru_12049:CEP131	608	2135	centrosomal protein 131 [Source:HGNC Symbol;Acc:HGNC:29511]	4	448.5	556.75	2.29781	1.20026
Bru_06933	C10orf95	Bru_06933:C10orf95	297	10	chromosome 10 open reading frame 95 [Source:HGNC Symbol;Acc:HGNC:25880]	4	421.5	523	2.29679	1.19962
Bru_44702	OPRL1	Bru_44702:OPRL1	218	122	opioid related nociceptin receptor 1 [Source:HGNC Symbol;Acc:HGNC:8155]	4	444.5	551.5	2.29663	1.19952
Bru_17736	DISP1	Bru_17736:DISP1	809	171	dispatched RND transporter family member 1 [Source:HGNC Symbol;Acc:HGNC:19711]	4	530	657.5	2.29634	1.19934
Bru_74988	ZNF461	Bru_74988:ZNF461	802	1300	zinc finger protein 461 [Source:HGNC Symbol;Acc:HGNC:21629]	4	680.75	844.5	2.2963	1.19931
Bru_39756	MRC1	Bru_39756:MRC1	518	9	mannose receptor C-type 1 [Source:HGNC Symbol;Acc:HGNC:7228]	4	718.25	891	2.29625	1.19928
Bru_59626	SLC22A18	Bru_59626:SLC22A18	676	2594	solute carrier family 22 member 18 [Source:HGNC Symbol;Acc:HGNC:10964]	4	626.25	776.75	2.29589	1.19905
Bru_60074	SLC30A2	Bru_60074:SLC30A2	283	0	solute carrier family 30 member 2 [Source:HGNC Symbol;Acc:HGNC:11013]	4	551.25	683.25	2.29429	1.19805
Bru_44574	OLFML1	Bru_44574:OLFML1	412	11	olfactomedin like 1 [Source:HGNC Symbol;Acc:HGNC:24473]	4	422.75	523.75	2.29328	1.19741
[truncated: 17,107 more rows]
