# Supplementary material for: MAPL regulates gasdermin-mediated release of mtDNA from lysosomes to drive pyroptotic cell death
Source: Nat Cell Biol. 2025 Oct 13;27(10):1708–24. doi: 10.1038/s41556-025-01774-y (PMC12527936; doi:10.1038/s41556-025-01774-y)
Supplement: Supplementary file 9 — RNA-seq dataset of LPS/IFNγ-treated BMDMs. RNA-seq dataset of mRNA expression in primary bone marrow-derived macrophages (BDMD) cells from WT or MAPL−/− mice treated with LPS/IFNγ for 0, 4.5 or 24 h. [file 41556_2025_1774_MOESM9_ESM.xlsx]

## Sheet: samples
Sample #	Seq file	Sample_name_full	Genotype	Sex	Treatment
S15	9-5	WT_0min_9-5_S15	WT	Male	0min
S9	2-5	WT_0min_2-5_S9	WT	Male	0min
S3	1-5	WT_0min_1-5_S3	WT	Male	0min
S16	9-5	WT_4_5h_9-5_S16	WT	Male	4_5h
S10	2-5	WT_4_5h_2-5_S10	WT	Male	4_5h
S4	1-5	WT_4_5h_1-5_S4	WT	Male	4_5h
S17	9-5	WT_24h_9-5_S17	WT	Male	24h
S5	1-5	WT_24h_1-5_S5	WT	Male	24h
S11	2-5	WT_24h_2-5_S11	WT	Male	24h
S18	9-5	KO_0min_9-5_S18	KO	Male	0min
S12	2-5	KO_0min_2-5_S12	KO	Male	0min
S6	1-5	KO_0min_1-5_S6	KO	Male	0min
S19	9-5	KO_4_5h_9-5_S19	KO	Male	4_5h
S13	2-5	KO_4_5h_2-5_S13	KO	Male	4_5h
S7	1-5	KO_4_5h_1-5_S7	KO	Male	4_5h
S20	9-5	KO_24h_9-5_S20	KO	Male	24h
S14	2-5	KO_24h_2-5_S14	KO	Male	24h
S8	1-5	KO_24h_1-5_S8	KO	Male	24h

## Sheet: diff exp and norm reads
ncbi_id	gene	description	KO_vs_C_0h_baseMean	KO_vs_C_0h_log2FoldChange	KO_vs_C_0h_pvalue	KO_vs_C_0h_padj	KO_vs_C_4h30min_baseMean	KO_vs_C_4h30min_log2FoldChange	KO_vs_C_4h30min_pvalue	KO_vs_C_4h30min_padj	KO_vs_C_24h_baseMean	KO_vs_C_24h_log2FoldChange	KO_vs_C_24h_pvalue	KO_vs_C_24h_padj	C_4h30min_vs_C_0_baseMean	C_4h30min_vs_C_0_log2FoldChange	C_4h30min_vs_C_0_pvalue	C_4h30min_vs_C_0_padj	C_24h_vs_C_0_baseMean	C_24h_vs_C_0_log2FoldChange	C_24h_vs_C_0_pvalue	C_24h_vs_C_0_padj	C_4h30min_vs_C_24hn_baseMean	C_4h30min_vs_C_24hn_log2FoldChange	C_4h30min_vs_C_24hn_pvalue	C_4h30min_vs_C_24hn_padj	KO_4h30min_vs_KO_0h_baseMean	KO_4h30min_vs_KO_0h_log2FoldChange	KO_4h30min_vs_KO_0h_pvalue	KO_4h30min_vs_KO_0h_padj	KO_24h_vs_KO_0h_baseMean	KO_24h_vs_KO_0h_log2FoldChange	KO_24h_vs_KO_0h_pvalue	KO_24h_vs_KO_0h_padj	KO_4h30min_vs_KO_24h_baseMean	KO_4h30min_vs_KO_24h_log2FoldChange	KO_4h30min_vs_KO_24h_pvalue	KO_4h30min_vs_KO_24h_padj	gene2	normreads__WT_0min_9-5_S15	normreads__WT_0min_2-5_S9	normreads__WT_0min_1-5_S3	normreads__WT_4_5h_9-5_S16	normreads__WT_4_5h_2-5_S10	normreads__WT_4_5h_1-5_S4	normreads__WT_24h_9-5_S17	normreads__WT_24h_1-5_S5	normreads__WT_24h_2-5_S11	normreads__KO_0min_9-5_S18
14825	Cxcl1	C-X-C motif chemokine ligand 1	64.8324	2.43189	1.03504092790684e-07	0.00136356	1306.26	0.313748	0.492318	0.999977	6913.37	0.521649	0.276237	0.999983	772.473	6.59086	1.0364767688335e-117	2.02311119893044e-115	3482.49	8.57831	1.04559747514326e-102	5.55044963705049e-100	3225.73	-2.02779	3.28498527007225e-10	3.93368091726702e-09	932.02	4.4249	6.82862660245781e-15	5.178830415304e-13	4538.84	6.66736	1.85464861677809e-42	4.3174267536892e-40	4513.55	-2.25873	6.37920378867736e-05	0.000424608	Cxcl1	15.4305	19.7305	10.8464	1341.94	1731.54	1290.95	3435.2	6268.15	7896.02	117.668
68350	Mul1	mitochondrial ubiquitin ligase activator of NFKB 1	328.397	-0.702244	3.21026404220971e-06	0.021146	504.09	-1.01396	1.32487334410722e-08	0.000175599	360.838	-0.478503	0.00180961	0.999983	602.938	1.47109	2.11236396161975e-22	2.92056321485197e-21	439.625	0.493026	0.00291604	0.00893529	559.774	0.939252	4.45356530528922e-09	4.44284996019379e-08	300.445	1.12246	9.70503715486048e-10	2.00631235388331e-08	267.518	0.718745	4.65418617974154e-06	3.03322182804472e-05	318.524	0.380462	0.0441506	0.107096	Mul1	282.378	336.123	303.062	918.168	782.235	829.028	391.024	453.669	457.74	203.33
11847	Arg2	arginase type II	54.5611	1.52188	6.51176988517349e-05	0.285954	226.979	-0.160696	0.726672	0.999977	1696.72	0.152215	0.752306	0.999983	168.143	3.8246	4.40788035435394e-31	9.76724473177627e-30	995.815	6.27629	9.45199268106625e-45	8.5331561136347e-43	864.495	-2.49038	2.45091910519742e-09	2.57881004661057e-08	162.3	2.11333	3.46313836418103e-05	0.000230969	1017.65	4.91289	2.74466891648724e-34	3.40364596755786e-32	933.333	-2.8241	1.65957958261968e-08	2.54091982516794e-07	Arg2	20.0597	26.7771	17.2267	235.428	392.413	268.993	1026.83	1178.75	2779.41	44.2431
384009	Glipr2	GLI pathogenesis-related 2	116.164	1.89511	0.00017899	0.522483	996.775	-0.177943	0.478038	0.999977	684.046	0.172887	0.578106	0.999983	716.077	5.17505	9.7034519336344e-41	3.18009672876863e-39	415.602	4.15598	1.26128551662396e-21	3.59195710109796e-20	872.056	0.973856	0.00280816	0.00875851	646.097	3.0578	6.28053740702998e-17	7.8637068364247e-15	473.894	2.43332	4.10754089635809e-12	7.51764967638283e-11	836.972	0.601937	0.00929371	0.0305543	Glipr2	20.8312	57.7821	32.5393	1695.08	1245.88	1032.98	856.726	416.028	723.462	178.855
245126	Tarm1	T cell-interacting, activating receptor on myeloid cells 1	58.9793	4.5294	0.000198301	0.522483	1331.03	-0.039961	0.923233	0.999977	2671	0.112005	0.656747	0.999983	892.108	8.84631	2.32072573403731e-60	1.42606447536469e-58	1573.25	9.47025	7.91914583025999e-104	4.56934714406001e-101	1909.38	-0.669228	0.0605626	0.120147	849.57	4.20515	8.82951695004775e-05	0.000512622	1576.23	5.055	0.000134561	0.000637901	1977.39	-0.847929	0.0154768	0.0462491	Tarm1	3.85763	2.11398	5.1042	2510.25	1595.55	966.831	2057.8	2823.05	3080.05	238.159
14362	Fzd1	frizzled class receptor 1	182.69	1.73594	0.000583483	0.999944	2286.75	-0.00126196	0.996012	0.999977	1468.15	0.274353	0.508515	0.999983	1540.28	5.50757	1.33423189564085e-72	1.120839237395e-70	851.303	4.42492	2.46954012931287e-34	1.43114703301795e-32	1855.74	1.0434	0.00192257	0.00629377	1515.59	3.71823	8.1718111427128e-15	6.0253487492269e-13	1000.42	2.961	1.25007209671902e-08	1.27889025839357e-07	1969.54	0.742485	0.0344045	0.0878769	Fzd1	67.1227	78.9219	45.2998	3790.38	2515.07	2288.65	894.065	1944.44	1280.12	370.889
12444	Ccnd2	cyclin D2	440.397	2.5439	0.000649644	0.999944	6402.11	-0.317679	0.408771	0.999977	359.129	0.574414	0.287105	0.999983	4739.89	6.5389	3.19906298234648e-44	1.19272929676081e-42	234.343	1.61208	0.00114296	0.00389329	4014.89	4.883	1.65999092932885e-31	1.63146367780261e-29	3803.27	3.60656	7.19254737113661e-07	7.6983458636875e-06	542.554	-0.366248	0.632576	0.739008	3271.7	3.96445	8.5053835731994e-16	3.75909602656836e-14	Ccnd2	45.52	140.227	105.274	13822.5	5971.66	6930.98	183.584	446.735	263.783	1267.05
330122	Cxcl3	C-X-C motif chemokine ligand 3	46.7524	1.05138	0.000750772	0.999944	556.523	1.09666	0.0868093	0.999977	25533.8	0.197793	0.680041	0.999983	244.479	4.27621	6.2112203837737e-20	7.5220372403128e-19	14561.2	10.0531	1.10640642475064e-98	5.24397130816634e-96	11061.1	-5.81383	2.59243144208396e-28	1.9432983261904e-26	489.71	4.29063	4.59017562430573e-11	1.30172672832875e-09	15070.7	9.20665	5.55685007986604e-197	7.37338437097424e-193	12901.5	-4.93515	2.62425805622983e-16	1.22950662782867e-14	Cxcl3	28.5464	19.0258	21.6928	359.027	733.022	234.818	18605.3	12307.5	42885	48.9498
14609	Gja1	gap junction protein, alpha 1	295.051	2.07105	0.0010757	0.999944	2803.13	-0.371612	0.683819	0.999977	3441.28	0.441622	0.402426	0.999983	2141.6	5.56051	1.09116441671939e-18	1.22529824899463e-17	1836.23	5.13316	4.24395519126873e-29	1.88366318874004e-27	3062.73	0.378036	0.67415	0.773058	1683.78	3.04147	1.24180024667213e-05	9.51568872623126e-05	2379.59	3.49834	1.09061053117905e-07	9.5520205532771e-07	3130.47	-0.46516	0.371264	0.529368	Gja1	57.0929	117.678	81.6672	8382.69	2127.83	1417.73	1490.45	2771.54	4786.88	729.54
19225	Ptgs2	prostaglandin-endoperoxide synthase 2	3559.81	4.44074	0.00108713	0.999944	101054	-0.172769	0.421442	0.999977	148866	0.179292	0.510626	0.999983	70618.2	9.17151	2.1454614988462e-54	1.0994868908952e-52	85593.5	9.25071	1.58950059226589e-55	2.08854082771887e-53	122228	-0.124355	0.55731	0.676028	61210	4.47648	6.2316737919416e-06	5.15949934913592e-05	89969.4	4.9752	5.32593061384769e-05	0.000276486	123770	-0.500433	0.0742932	0.160086	Ptgs2	53.2352	415.749	237.345	165388	118730	118013	124560	166721	141662	14016.6
20306	Ccl7	C-C motif chemokine ligand 7	265.605	2.22809	0.00155305	0.999944	3187.88	-0.525445	0.141798	0.999977	823.298	0.137191	0.835149	0.999983	2520.15	6.08811	9.42905524134933e-28	1.75528541680827e-26	521.78	3.51951	6.36939355455162e-08	4.83294578973439e-07	2413.88	2.52486	1.24587904755807e-06	8.22813499402714e-06	1777.58	3.27163	6.24255637596673e-09	1.06492555555052e-07	653.192	1.4223	0.03917	0.0853186	1804.98	1.83327	0.000478318	0.00245815	Ccl7	27.0034	128.248	55.5081	7367.41	3112.1	3674.4	296.639	1329.31	802.985	588.339
14313	Fst	follistatin	33.1357	2.95478	0.0016052	0.999944	552.885	-0.157235	0.70182	0.999977	22.4569	0.526849	0.569365	0.999983	387.088	7.01037	2.2225157620866e-37	6.31679908140801e-36	14.6203	1.73567	0.0784495	0.148857	326.937	5.24098	8.5765473895117e-24	4.18358936632505e-22	345.524	3.85133	3.87126512094651e-09	6.87810317070978e-08	38.4683	-0.701103	0.434973	0.564852	294.553	4.53729	3.40377798694046e-12	9.34382863951212e-11	Fst	0.771525	9.16057	7.01827	975.553	442.921	772.804	5.18599	20.8014	31.0332	88.4861
18788	Serpinb2	serine (or cysteine) peptidase inhibitor, clade B, member 2	285.242	2.63853	0.00175648	0.999944	3821.38	-0.20002	0.714305	0.999977	555.922	0.325013	0.517426	0.999983	2738.96	6.45778	5.65954542485928e-20	6.87904271283491e-19	337.291	3.09519	4.37904820875113e-07	2.89414087541515e-06	2461.39	3.31199	2.04946124169165e-08	1.84229347932011e-07	2374.36	3.53409	1.82127535477223e-06	1.75286196581124e-05	540.761	0.77186	0.300998	0.431044	2197.55	2.75723	3.04306131220603e-10	6.34284266715714e-09	Serpinb2	16.202	90.1964	71.4588	10435.3	2682.13	2290.85	248.928	593.335	687.58	837.794
64292	Ptges	prostaglandin E synthase	159.337	2.15847	0.00179816	0.999944	2080.96	-0.294402	0.588111	0.999977	12967.5	-0.0629798	0.808183	0.999983	1537.84	6.04655	7.79065970978434e-31	1.7007471435521e-29	8133.81	8.2766	4.73705392665192e-191	1.25730885321195e-187	7309.83	-2.27333	3.65009981924123e-06	2.2215378165914e-05	1246.77	3.52364	1.56609834805482e-06	1.53170650518671e-05	7101.3	6.049	1.13221984370273e-21	5.69069132806496e-20	6819.9	-2.5318	1.25053423563868e-10	2.7820190319351e-09	Ptges	46.2915	52.1448	33.8153	4905.72	2704.15	1015.34	14964.7	9950.99	16198.4	422.662
170625	Snx18	sorting nexin 18	1732.83	0.246605	0.00200073	0.999944	2455.01	-0.139667	0.58733	0.999977	4485.14	0.100643	0.62461	0.999983	2318.47	1.44319	2.39879015661625e-09	1.28125318908521e-08	3360.89	1.89513	4.61931325265745e-31	2.31331721418932e-29	3382.48	-0.492331	0.0553395	0.111536	2147.58	1.01658	1.73034324665518e-09	3.3623888096058e-08	3319.97	1.75181	1.72873375825221e-22	9.40105255665926e-21	3386.11	-0.757425	0.000361017	0.00191622	Snx18	1213.61	1189.47	1191.83	4206.8	3078.43	2381.25	3879.12	4307.87	5237.83	1485.44
14745	Lpar1	lysophosphatidic acid receptor 1	145.266	2.11426	0.00218985	0.999944	2319.78	-0.128643	0.630802	0.999977	416.503	0.0860969	0.76715	0.999983	1618.12	6.22233	2.08973030377952e-89	2.37068293350988e-87	271.791	3.33866	1.08109241213997e-26	4.2073834022022e-25	1508.28	2.84227	2.93442701053938e-22	1.25189638507513e-20	1457.29	3.91739	3.83250121577e-09	6.82751089069792e-08	332.496	1.30433	0.0449159	0.0953583	1392.57	2.60363	3.08416287976995e-22	2.94193637574603e-20	Lpar1	40.1193	52.1448	31.2632	4094.97	2521.54	2488.19	476.074	474.47	302.574	388.774
20364	Selenow	selenoprotein W	261.407	0.422326	0.00232768	0.999944	434.789	-0.0112462	0.964142	0.999977	847.715	-0.0173771	0.902287	0.999983	374.289	1.70669	4.32221904288146e-31	9.59344704952603e-30	622.344	2.37916	4.98904770359632e-58	7.19670131243769e-56	627.669	-0.710276	3.32925238159414e-06	2.04581221050212e-05	380.445	1.23929	3.02192992695696e-06	2.7376828662507e-05	585.678	1.94229	3.76554529657491e-38	6.32468614433575e-36	620.032	-0.725003	0.00410734	0.0156133	Selenow	178.994	168.414	159.506	506.169	564.66	564.444	887.842	813.236	944.574	242.866
227929	Cytip	cytohesin 1 interacting protein	1993.34	0.728481	0.00275745	0.999944	9365.76	-0.208973	0.302726	0.999977	1763.27	0.469692	0.090687	0.999983	7184.7	3.48133	3.8415458985809e-52	1.87458965852442e-50	1579.45	0.423641	0.096114	0.174946	6154.37	3.0196	2.00859576116984e-59	1.15869776344354e-56	6298.37	2.50804	7.9995793549347e-24	5.89835651103852e-21	2135.13	0.167424	0.558592	0.676027	5626.45	2.31985	1.05027423975253e-15	4.52129420288271e-14	Cytip	1245.24	1340.26	819.862	12009.7	13863.9	11770.6	1489.42	1295.63	1801.87	2307.23
328830	A530064D06Rik	RIKEN cDNA A530064D06 gene	308.966	0.873147	0.00280727	0.999944	145.988	1.00568	0.00477086	0.999977	1176.88	0.436864	0.080822	0.999983	149.973	-0.430338	0.107306	0.165516	710.337	2.64018	2.72770396702043e-21	7.57308772935734e-20	510.38	-3.10964	1.11735889931954e-27	7.80269361903772e-26	270.013	-0.327967	0.387722	0.518525	907.829	2.20938	1.19372061959404e-16	3.82596108729308e-15	725.601	-2.56421	1.49347837223871e-16	7.28015799173273e-15	A530064D06Rik	201.368	155.73	139.089	142.728	98.4269	123.472	1378.44	830.075	895.115	246.632
15937	Ier3	immediate early response 3	353.441	1.33245	0.00290754	0.999944	2090.16	-0.0814724	0.840171	0.999977	4990.32	0.283875	0.479855	0.999983	1499.67	4.16174	4.29045797911393e-16	4.11766079224723e-15	2844.02	4.92782	1.14985160183607e-30	5.56922649925786e-29	3229.95	-0.806736	0.0817009	0.152894	1441.83	2.7035	6.22530274201351e-15	4.88888863858008e-13	3226.85	3.8837	5.22495293767331e-21	2.51195291775316e-19	3604.55	-1.19781	0.000186858	0.00108592	Ier3	222.199	152.911	82.3052	4565.82	2157.62	1364.81	3156.2	3952.27	6849.62	549.743
80885	Hcar2	hydroxycarboxylic acid receptor 2	57.5191	3.05078	0.0032217	0.999944	2171.24	-0.298841	0.256289	0.999977	1454.79	0.0560934	0.891941	0.999983	1577.14	8.33827	3.26352362174344e-196	2.40648605730004e-193	878.355	7.29578	3.33519633347579e-81	9.22112302949109e-79	1957.63	1.00476	0.000298269	0.00120653	1240.35	4.92309	1.97615050387799e-07	2.42174233494632e-06	859.728	4.29185	0.000372383	0.00157864	1730.31	0.628613	0.11597	0.225967	Hcar2	9.2583	9.86523	8.93235	2778.05	3332.27	2866.32	967.707	1516.52	1938.61	206.154
16175	Il1a	interleukin 1 alpha	40.9668	3.17492	0.0032851	0.999944	1574.35	0.333967	0.433528	0.999977	9589.91	0.109744	0.909182	0.999983	917.71	8.16769	7.45753096547357e-80	7.02012826274685e-78	5647.2	10.593	1.60705395639389e-56	2.19868175827869e-54	4965.51	-2.46907	8.25255536492993e-06	4.71960795611596e-05	1109.45	5.25025	3.41277190081146e-08	4.92865165044284e-07	5519.73	7.51616	1.78753653876963e-09	2.12534250295109e-08	5504.37	-2.26751	0.000300925	0.0016386	Il1a	6.1722	9.16057	3.19012	1686.25	2307.85	1224.8	2434.31	10922.7	15231.5	145.908
668212	Efr3b	EFR3 homolog B	411.011	-0.805733	0.00333821	0.999944	30.7631	1.26574	0.139769	0.999977	35.2096	-0.0133491	0.990552	0.999983	216.784	-4.11209	2.86882455401615e-29	5.76938004628126e-28	256.076	-3.43826	2.93953769079213e-05	0.000142012	26.1083	-0.714792	0.452026	0.582336	139.976	-2.08615	0.00841414	0.0242713	140.422	-2.64946	0.000263785	0.00116092	39.4162	0.537983	0.605168	0.73452	Efr3b	286.236	392.495	504.039	19.1285	31.0822	17.6389	90.2363	14.8581	4.84894	272.989
21825	Thbs1	thrombospondin 1	16690.2	1.61211	0.00359013	0.999944	73726.7	-0.426632	0.399888	0.999977	328825	0.265129	0.611486	0.999983	59166.8	4.10123	5.78330105399375e-11	3.67105475321181e-10	186406	5.62126	4.34088862047399e-22	1.27169829762274e-20	182586	-1.56058	0.00498154	0.0143935	48143.4	2.02174	2.33076385489097e-05	0.000164717	208131	4.28226	3.88449422697177e-18	1.43574801943422e-16	198212	-2.27992	8.05117089307015e-07	8.63801572654886e-06	Thbs1	10395.5	6102.35	2258.61	189344	84825.9	44114.9	171513	228191	526593	23899.7
109246	Tspan9	tetraspanin 9	25.803	1.22566	0.00409117	0.999944	14.1466	0.889745	0.214011	0.999977	7.88522	-0.163578	0.804246	0.999983	12.6292	0.0894454	0.875455	0.910223	12.0871	-0.446175	0.436363	0.566132	9.22063	0.498132	0.463936	0.593473	24.9429	-0.272575	0.631494	0.739987	18.6577	-1.82661	0.000588253	0.00235745	13.3399	1.53334	0.0367142	0.0925287	Tspan9	13.1159	11.2746	10.8464	16.1856	7.77055	13.2292	8.29759	6.9338	10.6677	20.7095
17474	Clec4d	C-type lectin domain family 4, member d	17938.4	0.372595	0.00415473	0.999944	17750.4	0.00224741	0.992851	0.999977	33738	0.0122827	0.94646	0.999983	17836.2	0.924289	0.000125908	0.000368101	27585.9	1.54818	1.23100856827601e-18	2.72278578493183e-17	25028.7	-0.663613	0.006986	0.0193266	18569.4	0.515561	0.00547526	0.0169586	26866.1	1.1917	4.05591530826719e-13	8.47526617722793e-12	25095.5	-0.698326	0.000392897	0.00206559	Clec4d	13273.3	11266.8	10951.7	28909	20590.7	17111.9	30442.8	33218.8	40528.4	15791
19124	Procr	protein C receptor, endothelial	1414.88	2.12069	0.0045173	0.999944	27595.9	-0.0604024	0.770395	0.999977	40022.5	0.026805	0.813196	0.999983	18733	6.48349	8.31851715414643e-82	8.05924658299165e-80	24500.4	6.67707	8.08595383253419e-85	2.617285202721e-82	33492.3	-0.236179	0.125105	0.215963	17528.3	4.23606	1.46258959477357e-08	2.28639447607006e-07	23212.9	4.57454	5.12056699520095e-11	7.80974752405993e-10	33088.7	-0.345983	0.079865	0.169673	Procr	209.855	480.578	504.678	39459.1	34137.3	32117.1	40044.2	37860.5	45084.5	3934.81
100043424	Morrbid	myeloid RNA regulator of BCL2L11 induced cell death	23.642	1.33865	0.00483017	0.999944	199.792	0.0941124	0.826124	0.999977	179.384	-0.0291302	0.948841	0.999983	131.796	4.58249	7.35770782183786e-35	1.86728213994749e-33	116.879	4.20226	1.27293783185474e-17	2.60696882199756e-16	187.91	0.350559	0.374845	0.505966	140.233	3.31284	7.02312083185211e-12	2.47243659629552e-10	111.65	2.83436	1.08157046518895e-12	2.14840696146589e-11	192.864	0.452886	0.349501	0.507315	Morrbid	7.71525	8.45591	14.0365	178.042	277.149	267.891	103.72	276.361	181.35	24.4749
71994	Cnn3	calponin 3, acidic	265.426	2.08477	0.00534039	0.999944	4438.95	-0.0125604	0.962862	0.999977	1242.05	0.205261	0.42529	0.999983	2972.13	6.21422	2.68679322006227e-25	4.32788912741341e-24	751.465	3.96222	2.43458324607428e-10	2.46597178295137e-09	2961.52	2.20603	1.33687175845295e-18	4.11545579841155e-17	2892.01	4.06103	1.29197960190046e-15	1.1451182270847e-13	907.813	2.07588	3.81612480557189e-06	2.53180800225667e-05	2996.65	1.96765	9.88169599107123e-12	2.5640197093075e-10	Cnn3	13.8875	112.041	102.084	6462.49	5065.1	5205.68	1579.65	1061.86	938.755	541.271
12702	Socs3	suppressor of cytokine signaling 3	306.873	3.59526	0.00565922	0.999944	7766.31	-0.24005	0.337144	0.999977	6357.09	0.0190176	0.894921	0.999983	5559.58	8.23024	4.51031642815565e-99	6.43714300547418e-97	3885.79	7.52308	8.92861954627378e-112	6.58287277769996e-109	7479.85	0.670372	0.0101131	0.0265022	4605.94	4.3231	1.67570019309571e-05	0.000123761	3760.04	3.93425	0.00172557	0.00608466	6773.97	0.388073	0.0047281	0.0175799	Socs3	54.7783	31.005	21.0548	14090.3	9772.76	7730.24	7369.3	5687.7	6535.41	1177.62
100861638	NA	NA	128.259	-0.655913	0.00569459	0.999944	67.6253	-0.238795	0.47574	0.999977	4.56515	-0.00188562	0.99841	0.999983	109.987	-0.359814	0.141908	0.210499	73.2891	-4.6719	6.32752155545639e-22	1.83747349151995e-20	42.1277	4.27513	1.13129492767017e-16	2.92593003905026e-15	75.8614	0.0193586	0.953217	0.970101	42.8653	-4.02674	8.25758013295173e-14	1.89567181287433e-12	35.441	4.01759	2.61718848288472e-11	6.32082005365547e-10	NA	138.103	104.994	112.93	101.528	93.2466	80.4774	7.26039	3.96217	2.90937	90.3688
117167	Steap4	STEAP family member 4	15.8348	6.55522	0.00591384	0.999944	277.534	0.041524	0.914936	0.999977	1.13066	-0.354453	0.862453	0.999983	180.862	10.4295	1.17056812629774e-16	1.17171574210783e-15	0.920008	2.38448	0.382465	0.513995	150.236	7.99305	2.26044630067871e-21	8.87325488680627e-20	185.196	3.83288	0.0422227	0.0902674	13.3312	-4.5349	0.0238423	0.0565439	151.956	8.33884	2.39555418547072e-20	1.78441870478406e-18	Steap4	0	0.704659	0	537.069	230.526	262.378	0	2.97163	0.969789	70.6006
667977	H2-T26	histocompatibility 2, T region locus 26	12.9603	3.70439	0.00594179	0.999944	3.21759	-0.549609	0.631569	0.999977	6.49988	0.167642	0.812617	0.999983	3.24199	1.78404	0.109148	0.16793	4.56338	2.17458	0.0299825	0.0668407	4.88226	-0.434044	0.619209	0.727665	10.9149	-2.53402	0.0509529	0.104698	13.6091	-1.36209	0.238412	0.362911	4.56375	-1.17329	0.237914	0.385024	H2-T26	1.54305	0.704659	1.91407	5.88569	5.18036	3.30729	6.22319	5.94326	6.78852	48.9498
211323	Nrg1	neuregulin 1	29.8903	2.94944	0.00611605	0.999944	489.357	0.0319454	0.909696	0.999977	148.339	0.208991	0.371472	0.999983	321.838	6.89576	8.1209979099824e-52	3.91963655487987e-50	87.2624	4.78161	5.63572925439915e-28	2.35936160678647e-26	327.396	2.07126	9.74927594376887e-11	1.27066201593247e-09	324.849	3.90533	1.11285907526877e-05	8.67285123133711e-05	109.282	2.03126	0.0216735	0.0523073	339.464	1.8713	3.82468861690382e-26	5.1746475889314e-24	Nrg1	4.62915	7.04659	3.82815	843.125	545.233	431.05	161.803	108.96	156.136	100.724
50766	Crim1	cysteine rich transmembrane BMP regulator 1	369.364	0.437474	0.00617939	0.999944	691.604	-0.194661	0.341503	0.999977	719.748	0.216293	0.462382	0.999983	608.302	1.97278	6.04633345985104e-24	9.17176960144032e-23	548.685	1.53006	1.22979603058254e-08	1.02839465166106e-07	707.178	0.404239	0.119489	0.208137	558.405	1.30935	6.20637543356023e-12	2.20833819716385e-10	598.391	1.31274	2.15589500883909e-08	2.1316371737918e-07	703.109	-0.0278477	0.914923	0.948996	Crim1	275.435	205.056	232.241	899.039	814.612	1053.92	914.809	612.155	539.203	335.118
18452	P4ha2	procollagen-proline, 2-oxoglutarate 4-dioxygenase (proline 4-hydroxylase), alpha II polypeptide	407.945	0.568271	0.00675929	0.999944	443.853	0.616611	0.0897148	0.999977	1342.09	0.428171	0.0752182	0.999983	360.343	0.833061	0.00640944	0.0135964	848.166	2.24537	1.40429834007347e-43	1.21806818765458e-41	714.096	-1.45134	3.67971409709633e-07	2.66789325903137e-06	513.824	0.846863	0.0108155	0.0298569	1045.91	2.10939	3.36983916443889e-14	8.01333259371678e-13	994.781	-1.28614	0.000128066	0.000782139	P4ha2	280.064	236.061	230.327	575.326	461.052	280.017	1077.65	1186.67	1284.97	344.531
12399	Runx3	runt related transcription factor 3	125.115	0.65109	0.00679399	0.999944	417.34	-0.0794432	0.845143	0.999977	536.253	0.214716	0.166412	0.999983	321.823	2.88593	2.91809699796476e-11	1.90797544108307e-10	347.654	2.79723	5.19636987715707e-49	5.47309719363107e-47	461.483	0.046254	0.909271	0.942442	307.254	2.11327	1.22720340306559e-18	2.26214493965091e-16	379.417	2.36313	9.30177602621844e-30	8.01462766830471e-28	482.489	-0.272126	0.145879	0.268325	Runx3	81.0102	70.4659	69.5447	904.925	413.134	296.554	563.199	451.687	525.625	126.14
13844	Ephb2	Eph receptor B2	12.34	1.59311	0.00709403	0.999944	5.12288	0.683676	0.557862	0.999977	0.968928	0.0411923	0.981978	0.999983	4.9419	0.105599	0.925092	0.947215	3.333	-2.21764	0.0723929	0.139357	2.56878	2.2815	0.153229	0.254035	10.9111	-0.833108	0.154586	0.253793	8.04114	-3.74583	0.000378201	0.00160024	3.8539	2.89665	0.0289346	0.0766901	Ephb2	3.0861	5.63728	5.1042	0	9.06564	5.51215	1.0372	0.990543	0.969789	15.0615
13003	Vcan	versican	1344.94	1.87306	0.00744192	0.999944	12529.6	-0.608414	0.265953	0.999977	1257.93	-0.0209546	0.92977	0.999983	10248.1	5.45503	5.65679462042981e-19	6.42830779083603e-18	1035.8	1.576	0.000434016	0.00163029	8860.22	3.8386	1.11865471866771e-14	2.30113345849351e-13	6914.88	2.9157	4.9151114705765e-05	0.000311228	1546.78	-0.316932	0.610545	0.720887	5918.09	3.22235	1.80250368820639e-16	8.65920159490163e-15	Vcan	742.207	360.081	213.1	35949.8	7951.86	13144.3	1472.82	1464.02	993.064	3329.53
80910	Gpr84	G protein-coupled receptor 84	76.2104	2.55263	0.00852844	0.999944	2010.63	0.147595	0.577496	0.999977	286.733	0.200451	0.811077	0.999983	1263.22	7.17177	7.93725519288627e-86	8.42809505401435e-84	173.257	4.03802	1.58140461240133e-07	1.12109084461421e-06	1162.97	3.09926	4.36264999634589e-07	3.12041186800632e-06	1354.33	4.70013	4.3599837250729e-08	6.09754520539173e-07	222.119	1.67536	0.0827503	0.157602	1281.36	3.02172	4.71158155892104e-07	5.35770668008011e-06	Gpr84	8.48678	28.1864	13.3985	2669.16	2156.33	2333.85	48.7483	496.262	281.239	250.397
12916	Crem	cAMP responsive element modulator	542.799	0.731339	0.0090688	0.999944	2961.25	-0.327552	0.0439111	0.999977	1754.59	0.132424	0.735593	0.999983	2328.67	3.75565	3.67078006471018e-100	5.35409492295585e-98	1207.58	2.48163	3.17285620006649e-14	4.82325024411024e-13	2563.62	1.23529	9.53464022398108e-05	0.00043176	1875.6	2.65284	2.19677093857837e-18	3.59944986380397e-16	1286.42	1.88369	3.99754726094581e-07	3.17625476679581e-06	2257.01	0.752203	0.0105232	0.0338987	Crem	345.643	301.594	278.817	4752.69	3889.16	3728.42	1109.8	1553.17	2528.24	731.422
286940	Flnb	filamin, beta	1732.05	0.815613	0.00947224	0.999944	12017.5	-0.446871	0.00873761	0.999977	819.845	-0.217986	0.465456	0.999983	9611.93	4.20717	9.3191693150236e-148	3.1716239568797e-145	1103.82	-0.063633	0.834779	0.89169	7971.3	4.23292	3.81853059124232e-47	1.0555054975959e-44	7108.26	2.90142	1.92257901722801e-16	2.09151382923362e-14	1312.67	-1.09735	0.000766676	0.00297718	5833.82	3.98065	2.08343529516851e-132	2.76242685786393e-128	Flnb	1010.7	997.798	839.002	19659.7	15690	16682	927.256	1232.24	574.115	2472.9
11898	Ass1	argininosuccinate synthetase 1	293.497	0.966022	0.00959947	0.999944	2551.09	0.0143646	0.959733	0.999977	8580.98	0.196725	0.346979	0.999983	1747.61	4.41815	2.93646180762528e-130	7.08648319502007e-128	4982.78	5.77711	5.71066871700522e-243	2.52620948477921e-239	5037.46	-1.39841	1.29307414265013e-13	2.38948575552674e-12	1725.26	3.42092	8.01691505283062e-15	5.94416182017699e-13	5211.71	5.00758	9.7772783603103e-41	2.1267984682452e-38	5580.92	-1.60367	1.06649038729301e-07	1.36624116377951e-06	Ass1	142.732	162.776	144.832	3647.66	3175.56	2702.06	7163.93	8316.6	9319.67	430.193
100504139	Gm16685	predicted gene, 16685	10.2629	3.58756	0.0102357	0.999944	214.867	-0.0158596	0.955715	0.999977	165.992	-0.113942	0.763255	0.999983	142.78	7.86691	4.71621074587e-30	1.00157224367892e-28	106.311	7.24328	1.00599459881166e-20	2.65947297227681e-19	196.669	0.582709	0.0954759	0.17308	138.75	4.18089	1.22994054651663e-05	9.45209666089676e-05	95.6487	3.52495	0.000141855	0.000668896	188.17	0.654754	0.0379478	0.0948646	Gm16685	1.54305	1.40932	0.638025	313.413	255.133	242.535	103.72	250.607	180.381	38.595
83554	Fstl3	follistatin-like 3	24.6511	1.47702	0.0104539	0.999944	8.03781	1.73102	0.0727947	0.999977	27.1769	0.763955	0.107577	0.999983	7.54908	-1.0733	0.193922	0.273531	18.2111	1.07575	0.0749002	0.143293	11.2294	-2.18543	0.00281017	0.00876271	21.2426	-0.848862	0.219958	0.334511	33.4687	0.365646	0.432953	0.562725	22.3349	-1.24194	0.0739794	0.159573	Fstl3	7.71525	15.5025	6.38025	2.94284	6.47546	4.40972	17.6324	15.8487	29.0937	19.7682
433470	AA467197	expressed sequence AA467197	154.036	2.58679	0.010838	0.999944	4920.26	0.0154912	0.955792	0.999977	3041.45	0.225096	0.460207	0.999983	3231.58	7.53915	6.48174355447104e-227	6.14515587132101e-224	1735.65	6.44161	1.74390659559899e-82	5.14297431782094e-80	3951.5	1.05947	8.40811626883471e-06	4.80236274881184e-05	3150.66	4.90106	7.69389523770748e-07	8.13075990088686e-06	1915.47	4.07148	0.000785819	0.00304173	4170.11	0.829289	0.0141887	0.0431783	AA467197	22.3742	45.0982	31.9012	6050.49	6243.63	6055.65	2505.87	2312.92	3881.09	541.271
238130	Dock4	dedicator of cytokinesis 4	1977.02	0.417605	0.0113756	0.999944	5794.15	-0.142223	0.528644	0.999977	4680.87	0.0251018	0.847459	0.999983	4669.85	2.5863	5.91512977706408e-30	1.24819582720145e-28	3600.9	1.89979	1.36351129699936e-34	7.97143542840464e-33	5439.8	0.64746	0.00194544	0.00634984	4252.59	1.98819	1.23858187039347e-20	4.22994086238514e-18	3518.69	1.50991	1.79833472407594e-18	6.81774384393245e-17	5136.93	0.456871	0.0122627	0.0383641	Dock4	1475.16	1160.57	1207.78	9680.49	6483.23	6669.7	4906.99	5026.01	4458.12	2024.83
20620	Plk2	polo like kinase 2	3701	-0.575029	0.0115021	0.999944	1125.99	0.0382036	0.908126	0.999977	611.796	-0.267868	0.527386	0.999983	2463.1	-1.25573	0.000462892	0.00122414	2395.7	-2.27974	1.21102331819328e-10	1.26846807069794e-09	911.102	0.986027	0.0156502	0.0385602	1825.48	-0.677027	6.02326572429241e-06	5.01510556416618e-05	1507.67	-1.97251	5.65200407275206e-09	6.16747056261078e-08	869.707	1.27193	0.000211182	0.00120719	Plk2	2410.25	3617.72	3994.03	766.611	1791.11	1597.42	1012.31	613.146	449.012	2247.92
209590	Il23r	interleukin 23 receptor	14.8782	4.47142	0.0115739	0.999944	178.247	-0.373091	0.624985	0.999977	175.906	0.281943	0.351606	0.999983	134.228	8.07165	1.1383855839752e-13	9.12978359885365e-13	97.787	7.44535	3.88355262975038e-21	1.06046557509089e-19	182.751	0.602836	0.374495	0.505782	106.238	3.11558	0.0159219	0.0408417	118.031	3.20143	0.0366035	0.0807333	171.822	-0.0818909	0.880433	0.927217	Il23r	1.54305	1.40932	0	576.798	106.197	77.1701	127.575	195.137	169.713	63.0699
12364	Casp12	caspase 12	21.5325	1.23052	0.0117849	0.999944	44.7698	0.209984	0.66533	0.999977	33.166	-0.312106	0.3841	0.999983	32.3364	2.42326	6.19251200622799e-09	3.18825492081707e-08	28.2872	1.95585	5.10912208455134e-06	2.84887223462524e-05	39.4785	0.427758	0.235201	0.354666	40.8601	1.37153	0.00789084	0.0230018	28.4874	0.415121	0.329285	0.459398	39.3882	0.93033	0.0686288	0.150779	Casp12	7.71525	10.5699	10.8464	52.9712	60.8693	41.8924	44.5996	32.6879	36.852	19.7682
56619	Clec4e	C-type lectin domain family 4, member e	2901.38	1.72288	0.0118038	0.999944	47817.1	-0.215488	0.485444	0.999977	51334	-0.199488	0.366638	0.999983	34369.3	5.99517	2.09175359188011e-129	4.87085007456575e-127	34194.9	5.79209	2.94232119963645e-153	3.54977678548866e-150	53104.4	0.16376	0.566468	0.684076	28914.2	3.99026	1.01656794184881e-07	1.30735365544743e-06	28167.6	3.86381	2.06425497539156e-08	2.0532683109798e-07	45743.4	0.121065	0.644643	0.765335	Clec4e	1034.62	1054.88	970.436	84043.2	62449.3	46458.6	46889.7	72933.7	50305.8	7783.01
12047	Bcl2a1d	B cell leukemia/lymphoma 2 related protein A1d	92.4389	2.54876	0.0120909	0.999944	2702.94	-0.141135	0.644841	0.999977	110.849	-0.296311	0.705398	0.999983	1869.61	7.4627	2.25538924824893e-39	6.96180964930419e-38	86.8514	2.63098	0.00244502	0.00766728	1601.68	4.79508	3.72782862202748e-17	1.00123137969758e-15	1647.85	4.70688	1.0304674504653e-08	1.66784926860676e-07	119.121	-0.225668	0.804374	0.871996	1433.78	4.92843	1.75801767492297e-20	1.32440661089794e-18	Bcl2a1d	4.62915	40.1656	15.9506	2867.8	3964.27	3786.85	25.93	209.005	143.529	294.64
13614	Edn1	endothelin 1	13.3881	3.00185	0.0124286	0.999944	327.129	-0.330834	0.125159	0.999977	21.32	-0.278578	0.698341	0.999983	240.475	7.63058	1.14933904327148e-52	5.67106956183729e-51	15.6175	3.41985	0.000352918	0.00135559	209.456	4.21774	5.45307490909585e-30	4.75996038775551e-28	187.994	4.30757	1.56231372179759e-11	5.05732383309696e-10	20.3075	0.142358	0.872655	0.918915	165.308	4.14395	1.41141561238791e-19	9.49947188053367e-18	Edn1	0	2.11398	4.46617	464.969	433.855	467.43	12.4464	39.6217	20.3656	37.6537
320528	Vps13c	vacuolar protein sorting 13C	3313.52	-0.246628	0.0126128	0.999944	600.288	0.30403	0.46905	0.999977	1275.13	-0.203883	0.525253	0.999983	1768.66	-2.00145	5.5811742170733e-26	9.38896392689657e-25	2451.68	-0.952037	5.20571925759648e-05	0.000239214	917.643	-1.08915	4.94264355944618e-05	0.000238991	1553.06	-1.49165	0.000772055	0.00324366	1878.89	-0.906561	0.000965769	0.0036687	900.557	-0.607541	0.185226	0.31978	Vps13c	2918.68	2567.78	2673.32	822.525	581.496	614.054	1865.92	1236.2	1133.68	2417.37
192656	Ripk2	receptor (TNFRSF)-interacting serine-threonine kinase 2	356.146	0.544453	0.0140377	0.999944	2351.98	-0.18528	0.509442	0.999977	947.083	0.0681104	0.814105	0.999983	1755.73	3.85143	5.00846528239181e-111	8.74702101226139e-109	695.97	2.12155	1.10219992001849e-16	2.10767941477887e-15	1787.15	1.694	5.04180720873372e-11	6.77757832274357e-10	1518.45	3.08441	7.12905915231807e-20	1.89233746139131e-17	705.723	1.6453	3.20418818993948e-09	3.64321963087463e-08	1632.68	1.41892	5.7813804883688e-06	5.07987567231822e-05	Ripk2	209.855	235.356	211.186	2661.8	3103.04	3613.77	683.514	1201.53	981.426	410.425
12044	Bcl2a1a	B cell leukemia/lymphoma 2 related protein A1a	23.4061	2.78752	0.0143582	0.999944	677.498	-0.114729	0.742977	0.999977	99.5178	-0.255687	0.764635	0.999983	464.288	7.64354	1.62098429198131e-75	1.43435496716453e-73	68.953	4.64543	1.49022276989864e-09	1.39962819386588e-08	433.374	2.95981	1.93403421050005e-07	1.45965676364703e-06	417.346	4.67482	8.05839483236788e-07	8.4609496365519e-06	66.6807	1.59187	0.147729	0.250663	392.833	3.0797	2.84793909514236e-06	2.68569164029108e-05	Bcl2a1a	3.85763	6.34194	3.19012	748.954	1099.53	789.34	25.93	193.156	116.375	81.8967
326623	Tnfsf15	tumor necrosis factor (ligand) superfamily, member 15	99.0723	3.01245	0.0147728	0.999944	3867.88	-0.668463	0.0952617	0.999977	84.9723	-0.582925	0.339126	0.999983	3117.3	8.5034	2.61156551683582e-111	4.74839850752902e-109	72.2088	2.66903	2.38037189023645e-05	0.000117785	2635.24	5.80078	3.74232201335243e-26	2.19704108288319e-24	1913.91	4.75689	0.00178956	0.00661773	109.398	-0.935861	0.432407	0.562346	1645.23	5.69462	2.58548833871013e-49	1.80426262541882e-46	Tnfsf15	19.2881	16.9118	13.3985	3521.11	5969.07	8283.66	75.7155	201.08	38.7915	382.185
19157	Cyth1	cytohesin 1	1854.92	0.500419	0.0150655	0.999944	1309.08	-0.271206	0.299545	0.999977	2363.61	0.154643	0.523447	0.999983	1548.59	0.639224	0.0141962	0.0278325	2060.05	0.98587	0.000371748	0.00142011	1804.92	-0.387433	0.187478	0.298007	1548.94	-0.166065	0.475579	0.602594	2251.09	0.645518	0.000104886	0.000509981	1780.57	-0.836573	3.18280895905562e-05	0.000231111	Cyth1	1393.37	1145.07	951.933	2326.32	1591.67	1460.72	2703.98	1579.92	2658.19	1509.91
16870	Lhx2	LIM homeobox protein 2	14.2568	5.44574	0.0152107	0.999944	392.318	-0.449576	0.131514	0.999977	6.28097	-0.836778	0.321305	0.999983	298.513	10.2586	3.23596486688933e-22	4.44167132142937e-21	5.2069	4.12458	0.00293993	0.00899189	251.08	6.07432	2.14009994814572e-47	6.04145661957392e-45	215.391	4.24331	0.0357518	0.0786633	13.8671	-2.18357	0.209591	0.328188	181.03	6.44931	1.65310687504215e-35	5.21870096575807e-33	Lhx2	0.771525	0.704659	0	709.226	437.741	554.522	5.18599	13.8676	5.81873	64.0112
16184	Il2ra	interleukin 2 receptor, alpha chain	12.2701	2.21476	0.0165872	0.999944	114.167	-0.141959	0.848739	0.999977	21.3221	0.447351	0.611047	0.999983	81.1771	5.54501	1.22405914644721e-10	7.51824944506888e-10	12.9716	2.50832	0.00580204	0.0163549	73.8342	2.99136	0.000678455	0.00250187	74.3697	3.11894	3.79211434220904e-05	0.000249524	21.7851	0.7361	0.407977	0.539408	69.6067	2.37153	0.000241672	0.00136645	Il2ra	3.0861	3.5233	3.19012	308.999	116.558	26.4583	4.1488	16.8392	34.9124	32.947
17167	Marco	macrophage receptor with collagenous structure	246.163	1.95534	0.0167036	0.999944	5067.95	0.69161	0.0567874	0.999977	13814.8	0.649399	0.164299	0.999983	2588.3	5.99533	7.29508161004264e-32	1.67521830813315e-30	6629.8	7.17747	2.00195089854453e-41	1.5268902514129e-39	7020.19	-1.21393	0.00186816	0.00614295	4004.61	4.6791	5.36929834548801e-10	1.16032840990059e-08	9464.28	5.87065	1.58515133119154e-15	4.47518574757032e-14	11105.4	-1.19583	0.0063813	0.02253	Marco	139.646	55.6681	35.0914	5475.16	6048.08	3011.84	6648.45	16640.1	10045.1	690.003
54519	Apbb1ip	amyloid beta precursor protein binding family B member 1 interacting protein	4197.61	-0.261992	0.0167745	0.999944	1870.34	0.0348142	0.893458	0.999977	992.231	-0.176528	0.235324	0.999983	3015.71	-0.564559	0.00588655	0.0125869	2700.42	-1.67386	3.80338392883935e-33	2.06019216814804e-31	1490.19	1.06895	1.02564306743104e-06	6.86590929297432e-06	2608.34	-0.309089	0.189512	0.297995	2057.05	-1.58664	2.40976477852009e-29	2.02374486368247e-27	1446.83	1.25588	3.42465615568024e-08	4.87205106954553e-07	Apbb1ip	3315.24	3493	3569.11	2931.07	2035.88	1973.35	1114.99	1185.68	964.94	3063.13
74202	Fblim1	filamin binding LIM protein 1	1490.52	-1.00571	0.0176968	0.999944	198.409	-0.153044	0.751141	0.999977	815.309	-0.666578	0.170667	0.999983	916.814	-2.51046	3.64780281436077e-10	2.13480100330734e-09	1504.89	-0.543799	0.0776528	0.147598	571.157	-2.00305	2.35928379493613e-07	1.76255503328899e-06	486.826	-1.68662	0.00103057	0.00415738	747.217	-0.201728	0.721038	0.809841	389.95	-1.51378	0.00601385	0.0214815	Fblim1	1079.36	1435.39	1988.72	136.842	265.494	379.236	1306.87	1018.28	778.74	488.556
13435	Dnmt3a	DNA methyltransferase 3A	3607.4	-0.283696	0.0180248	0.999944	979.827	0.0706629	0.766535	0.999977	617.653	-0.181631	0.609965	0.999983	2183.94	-1.30898	2.03414348941783e-25	3.2845725711731e-24	2180.49	-2.14652	4.12329333816312e-18	8.84010111320884e-17	821.824	0.798151	0.00108424	0.00378473	1846.99	-0.993107	4.86742695291121e-05	0.000308983	1634.41	-2.04281	2.63020309298777e-11	4.22009248377929e-10	806.238	1.02576	0.00360893	0.014016	Dnmt3a	2725.03	3275.26	2975.75	1219.81	1207.02	1158.65	880.582	656.73	499.441	2534.09
21928	Tnfaip2	tumor necrosis factor, alpha-induced protein 2	6252.18	0.461043	0.0184876	0.999944	25375.4	-0.141737	0.507181	0.999977	22497.5	-0.0755978	0.560935	0.999983	19580	3.08208	9.53620977185258e-59	5.43236533484117e-57	16493.4	2.57964	7.35185123658698e-56	9.75664177607459e-54	25079.3	0.462438	0.00914343	0.0242485	17598.6	2.43745	5.79343729237818e-23	3.66145236878301e-20	15012.5	2.04416	8.61505498243199e-26	5.89243116298403e-24	23053.4	0.372614	0.0558182	0.128066	Tnfaip2	3851.45	4553.51	3523.81	38922.1	32613	28372.1	25251.6	24769.5	21586.5	6724.94
56620	Clec4n	C-type lectin domain family 4, member n	1097.35	1.29035	0.0187296	0.999944	1761.27	0.462031	0.341948	0.999977	35433	0.120337	0.631642	0.999983	1225.79	1.95914	0.000133754	0.000388811	21061.7	6.1803	5.95661888994446e-42	4.7909266235426e-40	16328.9	-4.26288	3.24084196109723e-28	2.4022062089295e-26	1837.72	1.10281	0.0527215	0.107455	20984.2	5.01766	1.9626951326915e-35	2.77053209741314e-33	18017.1	-3.94445	4.7416049077447e-21	3.76460715399922e-19	Clec4n	540.839	704.659	200.34	2298.36	2324.69	935.963	36643.2	24168.3	44547.2	775.665
23832	Xcr1	chemokine (C motif) receptor 1	9.08082	6.72894	0.019633	0.999944	227.072	-0.0590338	0.874395	0.999977	3.68619	-0.127232	0.935187	0.999983	152.532	11.1476	1.80129728610141e-19	2.1123197351718e-18	2.34999	4.93564	0.0875015	0.162387	128.302	6.17807	1.49619463577653e-06	9.75025070112132e-06	144.419	4.28841	0.0247646	0.0583898	9.35781	-1.92604	0.27875	0.407933	121.745	6.24519	6.14814332697479e-24	6.62749856685844e-22	Xcr1	0	0	0	357.556	186.493	326.319	0	10.896	0.969789	41.419
20656	Sod2	superoxide dismutase 2, mitochondrial	1756.48	0.933507	0.0199322	0.999944	20193.3	-0.117604	0.619151	0.999977	20566.7	-0.0383051	0.904451	0.999983	14289.4	4.86447	5.55211402380691e-225	4.60582558987432e-222	13295.4	4.55617	3.64326942990148e-64	6.36181955318717e-62	20978.2	0.270503	0.308881	0.437267	12818.7	3.76307	7.99478173113306e-16	7.36852382886097e-14	12127	3.58169	4.63549224582862e-16	1.40110128951936e-14	19749.8	0.168014	0.570894	0.707975	Sod2	836.333	984.409	914.927	28660.4	27248.7	22925	14254.2	26690.2	23655.1	3016.06
72333	Palld	palladin, cytoskeletal associated protein	242.792	0.552009	0.0200143	0.999944	389.943	0.375316	0.204524	0.999977	432.803	0.330367	0.128022	0.999983	300.633	1.52495	8.24283619711336e-14	6.6711685880662e-13	323.246	1.40699	1.84440461007241e-09	1.71288268581323e-08	360.299	0.0805682	0.731401	0.816966	379.93	1.31806	6.32443341715059e-05	0.000386099	382.435	1.18895	2.41848129755302e-07	1.99321915138081e-06	458.475	0.102817	0.724798	0.824123	Palld	151.99	164.186	130.795	454.67	463.643	354.983	332.941	489.328	366.58	197.682
19332	Rab20	RAB20, member RAS oncogene family	221.554	0.667152	0.0203153	0.999944	1374.37	-0.175575	0.402642	0.999977	790.24	-0.0450577	0.844621	0.999983	1024.57	3.83346	6.76830667781416e-65	4.58345584360344e-63	567.9	2.67659	1.80394855628757e-22	5.42861707267399e-21	1161.72	1.11805	3.75105994691156e-09	3.79048464399258e-08	899.155	2.95097	2.46443873704746e-27	3.63422565756599e-24	539.097	1.96511	4.81680182466398e-16	1.44602134415082e-14	1053.22	0.965652	0.000115312	0.000712398	Rab20	103.384	169.823	114.206	1802.49	1916.73	1746.25	658.621	912.29	917.42	256.986
20312	Cx3cl1	C-X3-C motif chemokine ligand 1	53.6515	0.837516	0.0204922	0.999944	213.36	0.140014	0.602399	0.999977	5.13844	0.529494	0.590058	0.999983	148.514	3.13999	1.09173611650756e-27	2.02382869754258e-26	19.8543	-2.74704	0.00011383	0.000488879	112.714	5.85386	2.69656288131479e-34	3.37528267068723e-32	163.74	2.40565	5.11856075020489e-16	5.10778483283603e-14	31.1443	-3.04399	9.99247162427016e-10	1.23800285697891e-08	123.393	5.42669	2.02178857303005e-29	3.72317981802854e-27	Cx3cl1	20.8312	39.4609	26.797	272.213	257.723	231.51	5.18599	6.9338	0.969789	51.7738
240913	Adamts4	ADAM metallopeptidase with thrombospondin type 1 motif 4	19.8995	2.63014	0.0207444	0.999944	149.455	-0.799198	0.110715	0.999977	6.23258	0.218387	0.809246	0.999983	127.808	5.86167	1.57786317057229e-11	1.05612596384297e-10	6.00108	0.514987	0.695385	0.787008	106.559	5.29529	7.32208643873545e-17	1.9237513439434e-15	80.1309	2.37251	1.14574726449267e-05	8.89260683879927e-05	17.5824	-1.89969	0.0169436	0.0424999	61.7752	4.24622	2.77867914266083e-14	1.00662586755573e-12	Adamts4	0	9.86523	2.5521	426.712	119.148	169.774	6.22319	2.97163	8.7281	43.3017
64214	Rgs18	regulator of G-protein signaling 18	779.463	-0.342697	0.0208923	0.999944	87.4389	0.775851	0.242073	0.999977	6.84454	-0.356299	0.636797	0.999983	385.059	-3.02079	8.52889286776399e-24	1.28203844885426e-22	396.16	-6.37132	6.02461170017328e-79	1.56769846809803e-76	38.7989	3.31623	2.31800945302776e-10	2.86362657567712e-09	328.007	-1.94096	0.00258521	0.00905061	281.38	-6.36541	3.89408892531482e-53	1.3965044851352e-50	62.0134	4.42838	2.91976566054792e-08	4.23557690297647e-07	Rgs18	651.939	687.043	636.749	104.471	90.6564	47.4045	7.26039	9.90543	6.78852	599.635
78749	Filip1l	filamin A interacting protein 1-like	648.289	0.444014	0.021033	0.999944	1571.89	0.113648	0.65056	0.999977	2716.74	0.0314076	0.925684	0.999983	1209.13	2.19897	3.04124978284819e-27	5.49952430078257e-26	1891.11	2.7354	1.36718995031551e-20	3.55068059307968e-19	2050.65	-0.573467	0.0309475	0.0685725	1288.84	1.83649	4.84433472741055e-12	1.77118486231936e-10	1816.44	2.32686	3.6357378067339e-17	1.2433661071534e-15	2139.78	-0.514033	0.115085	0.224564	Filip1l	452.885	326.257	467.672	2114.43	1761.32	1790.35	1851.4	2991.44	3488.33	521.503
18392	Orc1	origin recognition complex, subunit 1	37.1725	-0.925165	0.0211957	0.999944	7.80962	1.13298	0.203022	0.999977	5.29684	-0.273658	0.729188	0.999983	22.43	-2.59219	7.49179269790619e-06	2.64042922143677e-05	25.4196	-2.62265	6.47516635708021e-07	4.17145304489376e-06	5.34982	0.0106646	0.990288	0.994787	16.2969	-0.557118	0.375613	0.506037	13.0586	-1.97231	0.00217308	0.00741237	7.93515	1.39243	0.101192	0.20366	Orc1	45.52	32.4143	32.5393	8.82853	6.47546	3.30729	5.18599	7.92434	4.84894	26.3576
73420	Ccsap	centriole, cilia and spindle associated protein	266.57	-0.41905	0.0212229	0.999944	11.9919	3.44201	0.00595871	0.999977	13.7398	0.0010518	0.999089	0.999983	121.029	-6.48699	4.0013353392167e-24	6.12568903776508e-23	145.28	-4.03197	1.87911368814331e-15	3.22609544053685e-14	7.3999	-2.50459	0.0172267	0.0417456	99.6558	-2.67	0.00337251	0.0113135	99.8105	-3.60754	8.51062739796142e-11	1.23959950541767e-09	18.0985	0.909957	0.430954	0.58871	Ccsap	199.054	226.9	264.78	1.47142	3.88527	2.20486	28.0044	6.9338	7.75831	173.207
108956	Apol7c	apolipoprotein L 7c	27.9496	2.22997	0.0215759	0.999944	1217.93	-0.0446023	0.942679	0.999977	29.7265	0.476343	0.670382	0.999983	812.038	7.71853	5.49882949384995e-39	1.67015935633571e-37	19.6368	1.7886	0.0619274	0.122225	685.008	5.89474	1.13437341220548e-09	1.25528494021204e-08	758.265	5.39696	8.21850853970628e-10	1.7123398012399e-08	37.787	0.0309182	0.978001	0.986782	663.723	5.35337	1.47272096118777e-05	0.000117349	Apol7c	8.48678	11.2746	2.5521	616.526	1947.82	2058.24	4.1488	49.5271	23.2749	72.4833
78610	Uvrag	UV radiation resistance associated gene	1983.36	0.207077	0.0217395	0.999944	2044.55	-0.114869	0.470522	0.999977	1458.24	0.0421193	0.77441	0.999983	2120.67	0.947058	5.77670611016269e-24	8.77279407324821e-23	1706.94	0.0876147	0.505993	0.629456	1816.38	0.821324	2.03178023569769e-09	2.17400485219653e-08	2012.32	0.593562	0.000234522	0.00117367	1674.49	-0.0734898	0.58362	0.698543	1737.34	0.642877	0.000283214	0.00156475	Uvrag	1445.07	1386.07	1346.87	2630.9	2660.12	2680.01	1436.52	1374.87	1645.73	1540.98
22164	Tnfsf4	tumor necrosis factor (ligand) superfamily, member 4	17.7764	3.08823	0.0218321	0.999944	178.722	-0.328796	0.628801	0.999977	95.0809	0.235719	0.64385	0.999983	133.485	6.49467	4.1749066411976e-17	4.30563604107348e-16	55.1017	4.99847	2.53981148568144e-14	3.88763993384987e-13	148.976	1.44684	0.0230255	0.0534748	109.501	2.99089	0.0100575	0.028078	69.6793	2.13624	0.0515614	0.106768	132.354	0.853441	0.152259	0.276737	Tnfsf4	2.31458	4.22796	1.91407	509.112	101.017	141.111	127.575	44.5744	98.9184	64.0112
16763	Lad1	ladinin	13.7049	3.73546	0.0221404	0.999944	565.946	0.0653285	0.851068	0.999977	23.7032	0.51553	0.641017	0.999983	363.626	8.95798	3.04207372034382e-47	1.24621742253468e-45	12.8086	3.80458	0.00422999	0.012425	310.502	5.08508	1.08451512500833e-13	2.01531466086983e-12	367.675	5.1895	1.7894353513184e-06	1.72654542946416e-05	25.7749	0.572616	0.665335	0.765484	325.631	4.61399	6.34845001697812e-12	1.69705844304663e-10	Lad1	1.54305	2.81864	0	613.583	734.317	724.297	3.1116	47.546	9.69789	54.5978
60533	Cd274	CD274 antigen	2755.35	1.26025	0.0225988	0.999944	45535.7	-0.300039	0.198969	0.999977	80409.2	-0.0352067	0.78181	0.999983	33634.5	5.69355	0	0	50536.4	6.09448	0	0	64612.9	-0.439839	0.00223835	0.00718918	26657.2	4.07895	3.19392946562991e-11	9.35757877877266e-10	45384.2	4.79445	6.26655100417874e-18	2.25953438245782e-16	58444.5	-0.725678	0.00244091	0.0100902	Cd274	1137.23	1388.18	1152.91	59374.8	63687.4	65339.9	91865.7	74920.7	85708	6050.94
54199	Ccrl2	C-C motif chemokine receptor-like 2	682.701	1.6521	0.0228066	0.999944	14671.7	-0.500164	0.0127481	0.999977	4329.28	-0.0758111	0.65164	0.999983	11413.1	6.44768	4.12758542628483e-172	2.19141765452314e-169	2866.78	4.20024	2.24788790871906e-68	4.32343774443633e-66	11405.7	2.2085	1.05322913828795e-43	2.32904070113409e-41	7882.07	4.23142	1.46690427528909e-08	2.29044159313374e-07	2746.21	2.46496	0.00045871	0.00189851	8484.65	1.76127	7.83747163592624e-17	3.95121811485726e-15	Ccrl2	184.395	315.687	245.639	19902.5	24079.6	20441.3	4089.68	4939.84	4748.09	1846.91
69538	Antxr1	anthrax toxin receptor 1	154.804	0.675503	0.0230256	0.999944	119.731	0.672245	0.11054	0.999977	561.709	0.00708251	0.978386	0.999983	107.411	0.370768	0.169278	0.24454	396.507	2.67794	1.16633241632782e-20	3.06502920734386e-19	306.011	-2.34375	5.10328738173555e-17	1.35545198929508e-15	162.272	0.338202	0.449517	0.578717	387.377	2.01318	2.37053631724554e-14	5.75511463780878e-13	337.472	-1.70256	1.51008074174602e-05	0.000119965	Antxr1	88.7254	108.518	73.3728	95.6425	130.804	119.062	411.768	675.55	649.758	122.374
217166	Nr1d1	nuclear receptor subfamily 1, group D, member 1	93.3055	0.568703	0.0234743	0.999944	42.2119	0.466269	0.264124	0.999977	136.393	-0.142477	0.81048	0.999983	52.748	-0.3438	0.279372	0.372524	121.406	1.37245	0.00648673	0.0180095	84.8199	-1.76195	0.00111035	0.0038677	72.1377	-0.478317	0.13625	0.229773	116.473	0.667415	0.14298	0.244421	85.9805	-1.17015	0.0167126	0.0491881	Nr1d1	57.0929	54.2588	59.3363	30.8999	51.8036	49.6094	265.523	71.3191	107.647	68.7179
218630	Ccno	cyclin O	2.45874	3.79824	0.0235329	0.999944	11.2102	-0.130912	0.848667	0.999977	37.2558	0.642306	0.569845	0.999983	7.85847	5.88112	4.67340472120034e-05	0.000145988	17.9181	6.89467	6.05971018709526e-05	0.000274841	19.6688	-1.05041	0.311514	0.440167	8.33222	1.91142	0.00511159	0.0159814	26.9258	3.74263	3.13533913705907e-05	0.000170994	26.5681	-1.85426	0.0231902	0.0641249	Ccno	0	0	0.638025	22.0713	7.77055	14.3316	1.0372	38.6312	50.429	3.76537
19201	Pstpip2	proline-serine-threonine phosphatase-interacting protein 2	715.503	0.539747	0.0235614	0.999944	2628.98	-0.11568	0.664667	0.999977	4400.97	-0.143638	0.351056	0.999983	2024.79	2.96559	2.37314440357739e-41	7.97436599207159e-40	3089.85	3.43037	1.1077602196488e-52	1.33646235226902e-50	3601.04	-0.500127	0.00296292	0.00915298	1875.7	2.27507	4.51084544273863e-13	2.13053169807926e-11	2649.52	2.75046	1.52623412534504e-44	3.97090208023594e-42	3278.54	-0.49492	0.066132	0.146433	Pstpip2	557.813	411.521	356.018	3173.86	3825.7	3247.76	4468.25	5440.06	4417.39	799.199
12524	Cd86	CD86 antigen	594.261	1.73293	0.0236597	0.999944	10150.3	-0.316946	0.143331	0.999977	5425.76	0.150752	0.584427	0.999983	7510.12	6.08972	4.2622654146699e-50	1.95754494286898e-48	3270.68	4.66725	2.12205415489531e-28	9.23337071790679e-27	8494.19	1.38819	3.68179500525904e-14	7.18383178379072e-13	5929.55	3.98932	5.64983778631702e-08	7.72241473738409e-07	3520.03	3.08385	1.05211019925427e-05	6.34277611717622e-05	7496.49	0.898817	0.00265505	0.0108003	Cd86	340.243	186.03	100.17	14952.6	13322.6	13968.9	4330.31	5392.51	6224.1	1605.93
106878	Smim3	small integral membrane protein 3	450.634	0.374483	0.0239064	0.999944	666.454	-0.00728202	0.976619	0.999977	903.733	0.295102	0.259524	0.999983	594.484	1.5109	1.38440848724565e-11	9.3275400259957e-11	672.98	1.49431	1.53755482601913e-16	2.90254482163583e-15	735.626	-0.022867	0.925285	0.953232	600.915	1.08937	7.94639803924085e-07	8.36757338705647e-06	754.868	1.41727	1.25723604450987e-07	1.08963194478128e-06	814.282	-0.350144	0.192261	0.32897	Smim3	299.352	295.957	294.767	1075.61	722.661	712.17	693.886	867.715	955.242	412.308
56318	Acp3	acid phosphatase 3	554.121	0.936004	0.0239104	0.999944	733.66	0.518156	0.224201	0.999977	15968.5	0.24835	0.577753	0.999983	545.65	1.39542	0.000267084	0.000737313	9102.5	5.70341	7.12569263097998e-39	4.87448798483171e-37	6989.03	-4.33917	1.92574096244273e-30	1.72640074930339e-28	805.15	0.953403	0.0534479	0.108698	9856.44	5.02353	9.50332987824556e-33	1.0421461500367e-30	8405.63	-4.09298	7.1822118651161e-18	4.05229562210955e-16	Acp3	432.826	253.677	179.923	526.769	800.366	931.554	8042.44	16183.5	21026	541.271
20296	Ccl2	C-C motif chemokine ligand 2	335.219	1.39844	0.0240735	0.999944	4288.82	-0.293242	0.189828	0.999977	2623.18	-0.0355393	0.903035	0.999983	3181.88	5.42961	1.13191401094498e-41	3.8922006910033e-40	1707.81	4.29741	3.94966604222302e-25	1.37214706927596e-23	3791.44	1.08988	3.5804401270796e-05	0.000178995	2562.04	3.679	1.4412904800995e-11	4.6999526417397e-10	1626.22	2.85796	8.05444150325683e-08	7.23168035205737e-07	3267.88	0.807077	0.00209233	0.00883793	Ccl2	75.6095	224.082	116.759	7405.67	4763.34	5570.58	2138.7	3508.5	2584.49	690.003
22337	Vdr	vitamin D (1,25-dihydroxyvitamin D3) receptor	51.4901	1.44821	0.0250307	0.999944	314.992	-0.0273436	0.930694	0.999977	19.1601	0.564025	0.363913	0.999983	220.598	4.27776	3.26452618949839e-16	3.174363085217e-15	21.8102	-0.389883	0.54749	0.665178	180.885	4.62153	7.19941819092937e-31	6.82299146837507e-29	220.529	2.75546	1.82533909712903e-13	9.1764774610214e-12	43.0924	-1.27491	0.0414434	0.089373	178.598	4.00839	3.65491022751526e-20	2.61948403819594e-18	Vdr	8.48678	35.9376	17.8647	573.855	357.445	264.583	14.5208	17.8298	15.5166	64.0112
380711	Rap1gap2	RAP1 GTPase activating protein 2	50.9862	0.80512	0.0254185	0.999944	110.122	0.564166	0.154585	0.999977	41.8685	0.518757	0.367383	0.999983	73.0556	1.99668	6.32903044384521e-13	4.79755688641676e-12	37.774	0.338416	0.455319	0.583619	64.2257	1.62041	4.5587163151859e-05	0.00022229	105.295	1.72586	0.000134084	0.00073118	53.3545	0.0572572	0.912646	0.944904	93.3953	1.6461	0.00225871	0.00942065	Rap1gap2	27.7749	31.005	25.521	126.542	108.788	98.1163	20.744	33.6785	52.3686	45.1844
223775	Pim3	proviral integration site 3	139.049	0.422203	0.0254791	0.999944	365.341	-0.189417	0.431063	0.999977	644.12	0.108333	0.618451	0.999983	302.761	2.45322	9.90340345571029e-34	2.41632121447872e-32	432.741	2.82964	2.82208071087477e-59	4.30480840391023e-57	495.693	-0.415686	0.0320212	0.0705509	270.126	1.80336	9.49935997263901e-15	6.96549754457817e-13	432.947	2.51756	1.59315455390024e-26	1.15516763801652e-24	490.086	-0.736246	0.00467318	0.0174098	Pim3	84.8678	94.4244	89.9615	548.841	507.676	404.592	575.645	649.796	697.278	128.964
225845	Plaat3	phospholipase A and acyltransferase 3	131.083	0.800629	0.0255542	0.999944	1780.64	-0.0897226	0.839299	0.999977	837.828	-0.307758	0.540192	0.999983	1239.32	5.00265	7.12761793694939e-56	3.78419491508517e-54	610.213	3.72641	1.08490011828434e-17	2.23220301856613e-16	1423.11	1.24403	0.00528308	0.0151182	1129.49	4.07497	1.42891548849819e-15	1.23951414139529e-13	480.492	2.61475	3.96371600793335e-09	4.43835845647828e-08	1275.58	1.44156	0.00358006	0.0139121	Plaat3	58.6359	80.3312	77.201	1394.91	2770.2	2704.26	524.823	1602.7	743.828	184.503
238871	Pde4d	phosphodiesterase 4D, cAMP specific	79.9707	1.11659	0.0268098	0.999944	35.4456	0.43745	0.483971	0.999977	240.23	0.24196	0.708659	0.999983	39.6372	-0.011232	0.980865	0.987037	157.372	2.56742	5.22276266597001e-06	2.90979359110361e-05	116.888	-2.61501	1.20897705135564e-05	6.70598140358971e-05	65.9694	-0.712078	0.26192	0.383357	187.645	1.70162	0.00422759	0.0130577	141.073	-2.44146	7.39751057975599e-05	0.000483409	Pde4d	40.8908	45.8029	28.0731	27.957	58.2791	26.4583	96.4595	159.477	426.707	45.1844
13845	Ephb3	Eph receptor B3	6.70545	1.96853	0.0268394	0.999944	0.666819	1.42264	0.707938	0.999977	1.29606	0.781397	0.685874	0.999983	1.27813	-2.13417	0.284858	0.37847	1.79107	-1.04585	0.519263	0.641275	0.62778	-1.13226	0.695121	0.789088	4.65362	-2.75474	0.0418048	0.0895325	5.23486	-2.22804	0.0371198	0.081682	1.27669	-0.509922	0.845552	0.904929	Ephb3	0.771525	2.11398	3.19012	0	1.29509	0	1.0372	0	1.93958	9.41342
270118	Maml2	mastermind like transcriptional coactivator 2	532.569	0.320227	0.027066	0.999944	534.553	-0.172201	0.34905	0.999977	162.494	-0.334134	0.0891409	0.999983	559.091	0.9982	1.02769171697222e-08	5.14155754216821e-08	324.052	-0.939648	1.04032164871597e-08	8.82179463265793e-08	392.129	1.89922	9.28354599239637e-25	4.88786064393314e-23	532.65	0.473042	0.002958	0.0101234	317.967	-1.58984	1.74992612162091e-16	5.4893072595243e-15	336.88	2.03917	1.0913205281591e-23	1.16692087765012e-21	Maml2	377.276	373.47	324.755	810.754	624.234	691.224	181.51	182.26	198.807	413.249
17079	Cd180	CD180 antigen	8204.17	-0.356332	0.0270785	0.999944	5539.68	-0.317778	0.071107	0.999977	2889.74	-0.251721	0.5463	0.999983	7651.66	0.158562	0.360695	0.458888	6057.76	-1.10461	0.000542661	0.00199438	4790.28	1.22405	7.74848801715212e-05	0.000358462	5761.16	0.158788	0.353665	0.483552	4364.77	-0.999789	0.00391493	0.0122266	3870.36	1.13525	0.000994527	0.0046513	Cd180	5867.45	7253.06	7744.98	7076.07	7199.41	8772.04	4406.02	3382.7	1957.03	6052.83
14284	Fosl2	fos-like antigen 2	1800.07	0.482486	0.0271288	0.999944	2673.74	-0.384103	0.397321	0.999977	3807.22	0.0952344	0.74595	0.999983	2593.01	1.75641	5.0763531992035e-05	0.000157243	2928.35	1.73691	6.91041532182437e-09	5.9970541604957e-08	3336.32	-0.0223986	0.958316	0.973704	2217.49	0.84648	0.0167264	0.0423961	3017.03	1.35484	3.66217178199207e-09	4.12857751701383e-08	3050.41	-0.529634	0.131824	0.249159	Fosl2	1435.81	1089.4	888.13	6436	2827.18	2132.1	2824.29	3454.02	5138.91	1700.06
237887	Slfn10-ps	schlafen 10, pseudogene	581.546	-0.406893	0.0272949	0.999944	672.461	-0.198793	0.333055	0.999977	913.51	-0.0778768	0.675452	0.999983	732.262	0.858488	9.41421235273204e-10	5.26569071040086e-09	871.613	0.947384	1.72325245127345e-09	1.60598899444171e-08	820.757	-0.12796	0.393819	0.52402	575.806	1.02874	4.71805261939933e-05	0.000300759	692.619	1.27742	8.40035297436018e-09	8.88161622444504e-08	745.777	-0.270841	0.262458	0.412865	Slfn10-ps	445.17	532.018	524.456	894.625	850.875	949.193	1040.31	876.63	993.064	429.252
72397	Rbm12b1	RNA binding motif protein 12 B1	90.0705	-0.500789	0.0273783	0.999944	39.4195	0.213646	0.579126	0.999977	46.2234	-0.335864	0.351322	0.999983	65.5274	-0.796924	0.00791127	0.0164329	79.0931	-0.585908	0.0367101	0.0793841	43.4824	-0.24564	0.521341	0.644392	54.1296	-0.111842	0.685893	0.783632	52.5739	-0.415046	0.210774	0.329806	41.5139	0.28146	0.446203	0.603198	Rbm12b1	82.5532	76.8079	80.3911	39.7284	59.5742	37.4826	40.4508	63.3947	56.2477	48.9498
433791	Zfp992	zinc finger protein 992	257.312	-0.397068	0.0274463	0.999944	185.467	-0.124588	0.722636	0.999977	223.437	-0.351561	0.260276	0.999983	241.606	0.142293	0.56471	0.65418	284.649	0.222915	0.463815	0.591741	219.704	-0.116832	0.739628	0.823409	193.341	0.382538	0.241587	0.360143	198.074	0.271284	0.200383	0.316968	185.819	0.0880259	0.778829	0.861082	Zfp992	213.713	218.444	230.965	172.156	297.871	253.559	163.877	272.399	340.396	175.09
18035	Nfkbia	nuclear factor of kappa light polypeptide gene enhancer in B cells inhibitor, alpha	1147.26	0.648195	0.0275061	0.999944	6612.91	-0.201894	0.42027	0.999977	4531.66	0.124303	0.508871	0.999983	5011.99	3.72994	1.49773408728112e-48	6.47538258647633e-47	3055.41	2.72501	7.35585193772408e-60	1.16213703649448e-57	5843.7	0.964577	0.0002834	0.00115095	4321.2	2.8308	1.34717202336871e-17	1.92254484883328e-15	3174.34	2.20032	3.45338799479422e-12	6.37081626269771e-11	5483.47	0.61373	0.000308097	0.00166873	Nfkbia	656.568	684.224	685.238	11837.6	8302.83	6433.78	3933.06	5245.91	4267.07	1586.16
230857	Ece1	endothelin converting enzyme 1	687.826	0.302075	0.0276191	0.999944	1276.52	0.0973473	0.70129	0.999977	516.618	0.0845169	0.606871	0.999983	1052.96	1.74044	6.63454742424115e-30	1.39556811350163e-28	584.066	0.147745	0.42288	0.553963	902.245	1.55449	1.80370590652015e-23	8.63955594502143e-22	1101.55	1.50612	6.02865161899467e-08	8.18958692807546e-07	600.093	-0.065576	0.632974	0.739282	956.426	1.54703	1.58067654847251e-08	2.42852727186524e-07	Ece1	530.038	461.552	407.698	1567.06	1498.42	1559.94	586.017	467.536	502.351	579.866
329416	Nostrin	nitric oxide synthase trafficker	500.445	-0.258126	0.027655	0.999944	90.9124	0.496573	0.165591	0.999977	45.818	0.241998	0.662775	0.999983	263.679	-2.11084	5.81356793654519e-25	9.17520656620265e-24	270.444	-3.25465	2.45610832471942e-18	5.30863413311913e-17	60.387	1.10214	0.0161318	0.0395777	237.848	-1.39452	1.30116720467134e-06	1.29745237718993e-05	211.77	-2.75373	1.90969808707379e-14	4.65804851422466e-13	80.0312	1.33314	0.00375656	0.0144833	Nostrin	407.365	410.112	417.906	77.9854	116.558	88.1944	71.5667	29.7163	29.0937	374.654
66425	Pcp4l1	Purkinje cell protein 4-like 1	941.527	-0.610101	0.028064	0.999944	308.613	-0.376999	0.32485	0.999977	1.81088	-1.34919	0.384465	0.999983	675.774	-0.963016	0.000127941	0.000372977	512.267	-8.33827	1.06086413098525e-48	1.10856125057522e-46	191.523	7.33664	5.0362982733138e-36	6.88882530828119e-34	447.879	-0.770709	0.0754914	0.143501	302.066	-9.05957	4.43577410913936e-24	2.68759299790732e-22	145.233	8.26946	3.61766635797993e-18	2.10379992282701e-16	Pcp4l1	773.84	744.825	1059.12	409.055	350.97	547.908	4.1488	2.97163	0.969789	637.288
242125	Mab21l3	mab-21-like 3	12.4035	3.90469	0.0283337	0.999944	474.372	-0.124266	0.698949	0.999977	10.4642	0.107049	0.889301	0.999983	325.78	9.0647	3.38971528586988e-40	1.07893743379738e-38	6.85249	3.14419	0.00149869	0.00495866	274.619	5.88524	2.84243408313736e-62	2.09518974528147e-59	289.615	4.96337	0.00610378	0.0185929	15.4797	-0.658021	0.675207	0.773156	250.329	5.63494	3.02053349972273e-27	4.4999161430139e-25	Mab21l3	1.54305	0.704659	1.27605	665.083	514.151	676.892	13.4836	11.8865	5.81873	51.7738
19739	Rgs9	regulator of G-protein signaling 9	36.6208	2.95683	0.0284279	0.999944	1386.35	-0.0833344	0.77716	0.999977	225.065	0.24912	0.600077	0.999983	939.681	8.1579	3.13221030375046e-134	8.6612140336833e-132	129.576	5.06903	1.88282046027218e-27	7.73588555054864e-26	872.014	3.05172	2.56072658186666e-25	1.42157825473669e-23	856.456	5.04781	0.000996729	0.00403557	161.308	2.35145	0.129856	0.226778	839.252	2.69764	2.49111963522691e-09	4.38060414369677e-08	Rgs9	7.71525	4.22796	7.01827	1665.65	1664.19	2017.45	128.613	258.532	250.205	142.143
207425	Wdr11	WD repeat domain 11	1932.66	-0.189489	0.0286581	0.999944	564.633	0.139374	0.541311	0.999977	866.056	-0.0291825	0.87696	0.999983	1163	-1.1978	2.68242311908309e-19	3.11767093341418e-18	1461.01	-0.789713	9.78803350752025e-06	5.21674669390768e-05	693.082	-0.446584	0.0246876	0.0567391	1046.82	-0.904937	2.85718375854874e-05	0.000196378	1202.76	-0.626531	5.38842571556249e-06	3.46432632984134e-05	711.947	-0.300803	0.184454	0.318862	Wdr11	1661.87	1498.11	1512.76	609.169	679.923	725.399	1082.84	845.923	785.529	1437.43
16950	Loxl3	lysyl oxidase-like 3	462.837	0.526701	0.0289058	0.999944	203.399	0.949104	0.00109753	0.999977	169.402	0.256541	0.627221	0.999983	240.671	-0.714933	0.00563989	0.0120993	265.295	-0.853851	0.0530565	0.107433	146.352	0.099288	0.816119	0.87906	371.137	-0.320392	0.26563	0.387297	322.351	-1.11752	0.00467858	0.0142288	229.139	0.772829	0.0730829	0.158128	Loxl3	365.703	274.113	222.671	157.442	190.378	171.979	270.709	104.007	104.737	401.012
81703	Jdp2	Jun dimerization protein 2	205.993	0.896732	0.0291427	0.999944	1316.92	-0.244541	0.329696	0.999977	788.946	0.0970357	0.683877	0.999983	995.463	4.04971	2.12221316045396e-45	8.26045022835936e-44	531.448	2.85037	1.43924751804385e-19	3.46647074627222e-18	1127.94	1.16073	4.98407377152926e-06	2.96674252133918e-05	844.097	2.86847	3.6503792481987e-13	1.76816910153625e-11	558.265	2.0527	4.84135665647923e-09	5.35333012290191e-08	1023.92	0.797249	0.0011206	0.0051696	Jdp2	144.275	107.108	75.9249	1908.43	2011.28	1436.47	1021.64	694.37	649.758	296.523
53605	Nap1l1	nucleosome assembly protein 1-like 1	4748.68	-0.189574	0.029399	0.999944	2189.24	0.08589	0.577394	0.999977	1933.65	-0.0465061	0.658443	0.999983	3382.81	-0.512142	6.80308445435704e-05	0.000207247	3475.17	-0.918636	4.82749084289104e-17	9.50528649495653e-16	2056.08	0.369119	0.011095	0.0287195	3065.29	-0.271405	0.0152662	0.0394573	2842.74	-0.773332	1.21236418236277e-13	2.71737505671817e-12	2087.98	0.478951	0.000163259	0.000968092	Nap1l1	3711.04	3724.13	4037.42	2399.89	2618.67	2942.39	1940.6	2051.41	2101.53	3486.73
67338	Rffl	ring finger and FYVE like domain containing protein	302.939	0.385663	0.0294297	0.999944	810.293	-0.100318	0.760703	0.999977	1294.99	0.0496581	0.74561	0.999983	653.338	2.41213	7.10929637607293e-29	1.41048865171324e-27	896.908	2.72236	6.86175280177355e-58	9.79164746584266e-56	1038.34	-0.346084	0.0768202	0.145545	611.347	1.89446	3.04913242704089e-08	4.44704237051503e-07	865.233	2.38962	1.76841431995831e-43	4.51251723298594e-41	1025.86	-0.51838	0.109602	0.216348	Rffl	212.941	215.626	167.8	891.682	1271.78	976.753	1222.86	1366.95	1356.73	271.106
56312	Nupr1	nuclear protein transcription regulator 1	135.585	1.02449	0.0296966	0.999944	840.317	-0.557608	0.301158	0.999977	447.183	-0.085446	0.604366	0.999983	697.847	4.23774	1.38109900850224e-16	1.37829527367295e-15	321.893	2.8125	1.55223762169492e-46	1.49273517952995e-44	757.907	1.38084	0.00437239	0.0128319	487.1	2.59248	3.78974291709447e-06	3.339805311798e-05	313.092	1.70104	0.000125079	0.000598296	564.782	0.879608	0.0180405	0.0523109	Nupr1	70.9803	62.01	69.5447	2395.48	616.463	760.677	439.772	540.836	447.073	240.983
67434	Ankrd33b	ankyrin repeat domain 33B	776.197	0.659898	0.029722	0.999944	1217.59	-0.147918	0.61104	0.999977	2123.75	0.246225	0.176578	0.999983	1081.06	1.82907	3.65106903019173e-07	1.52912552498191e-06	1459.79	2.13418	2.95177905101925e-12	3.73076759867395e-11	1586.9	-0.344759	0.218332	0.334713	1069.81	0.982566	6.42165272123443e-05	0.000390955	1655.4	1.72578	9.7509250111232e-19	3.76119255734284e-17	1678.41	-0.763751	0.000308624	0.00167091	Ankrd33b	609.505	468.599	290.301	2188.01	1467.34	1154.24	1929.19	1727.51	2370.16	843.442
107817	Jmjd6	jumonji domain containing 6	447.575	0.332842	0.0297309	0.999944	1026.73	0.0321287	0.891507	0.999977	733.18	0.0689949	0.803713	0.999983	824.066	2.103	1.8056100404574e-18	1.99715517224925e-17	615.775	1.30039	1.98541538087706e-08	1.60781391446848e-07	881.139	0.762662	0.00382417	0.0114479	828.229	1.76233	1.42040726985825e-26	1.45012656042759e-23	615.725	1.03755	1.69093144332237e-05	9.81924259144182e-05	903.847	0.702231	0.00568713	0.020513	Jmjd6	258.461	324.143	314.546	1614.15	1204.43	994.392	576.683	890.498	751.586	385.95
78334	Cdk19	cyclin dependent kinase 19	1681.43	-0.328241	0.029797	0.999944	334.969	0.260536	0.529979	0.999977	811.65	-0.0612709	0.752339	0.999983	936.132	-1.87582	1.56177258122887e-20	1.98747914387831e-19	1347.8	-0.728744	0.000150129	0.000626724	545.419	-1.18731	5.26011325588157e-08	4.37836779667734e-07	788.053	-1.32905	0.00211924	0.00765139	1040.92	-0.460235	0.00702546	0.0201278	560.636	-0.889972	0.0316888	0.0824979	Cdk19	1335.51	1279.66	1627.6	457.612	330.248	357.187	1008.16	757.765	805.894	1199.27
13601	Ecm1	extracellular matrix protein 1	1193.02	0.627553	0.0298166	0.999944	1082.26	0.440742	0.12539	0.999977	1028.38	0.0451969	0.9195	0.999983	974.986	0.710177	0.0190559	0.0361481	1041.57	0.554321	0.171717	0.277944	965.096	0.1147	0.775003	0.849251	1314.57	0.481975	0.125542	0.215382	1162.03	-0.0245877	0.94671	0.967948	1149.84	0.486518	0.162679	0.290069	Ecm1	932.003	580.639	618.884	1536.16	903.974	1010.93	1710.34	703.285	729.281	1398.83
75423	Arl5a	ADP-ribosylation factor-like 5A	2116.85	0.239225	0.0298549	0.999944	3569.21	-0.274277	0.0854254	0.999977	3050.98	0.00817585	0.958768	0.999983	3332.63	1.75128	1.05189740653346e-39	3.30067004182475e-38	2733.76	1.09397	2.91382789479229e-13	4.11212837151125e-12	3522.75	0.617964	0.000271468	0.00110758	2857.06	1.20134	1.83994977461726e-14	1.24590884738369e-12	2613.83	0.865186	1.21299099455419e-09	1.4861659747682e-08	3144.97	0.313121	0.0470054	0.112641	Arl5a	1411.89	1500.22	1489.79	5476.63	4563.9	4622.49	2921.79	2897.34	3617.31	1830.91
171166	Mcoln3	mucolipin 3	191.371	-1.11034	0.0299533	0.999944	32.7338	-0.388907	0.542282	0.999977	28.3951	-0.939838	0.0313166	0.999983	126.435	-2.06828	0.000489174	0.00128749	139.953	-2.35836	3.3642517144653e-06	1.93276989189043e-05	37.2691	0.255644	0.601174	0.712877	63.0097	-1.38377	0.00390897	0.0127594	59.644	-2.1898	1.05848926356725e-07	9.29523099819579e-07	24.177	0.77799	0.228234	0.373047	Mcoln3	74.0664	237.47	278.817	20.5999	53.0987	65.0434	37.3392	41.6028	36.852	76.2487
244152	Tsku	tsukushi, small leucine rich proteoglycan	425.148	0.781332	0.0302844	0.999944	161.054	0.827505	0.00396771	0.999977	365.687	0.184675	0.456091	0.999983	199.98	-0.692356	0.0289459	0.0525795	350.463	0.574766	0.0381375	0.0820295	219.876	-1.30641	4.98891347527907e-09	4.93240715275728e-08	328.803	-0.676334	0.05328	0.108439	431.481	-0.0166856	0.962211	0.977568	289.008	-0.68493	0.0215665	0.0605955	Tsku	317.868	222.672	170.991	172.156	146.345	117.96	324.643	387.302	350.094	365.241
14312	Brd2	bromodomain containing 2	5251.38	0.144047	0.0308532	0.999944	8290.51	-0.155043	0.382454	0.999977	9867.89	0.0119425	0.910753	0.999983	7704.64	1.54993	1.14712739932202e-39	3.58254634616499e-38	8255.37	1.42393	2.07178070950696e-46	1.97802890617747e-44	9256.53	0.0872341	0.495272	0.621985	6920.36	1.21544	6.1500263874526e-12	2.1941707046847e-10	7693.21	1.29419	1.5199927057565e-35	2.16868636695517e-33	8775.53	-0.102059	0.567437	0.705187	Brd2	3720.3	3867.17	3726.06	11992.1	10308.9	10475.3	9750.71	10596.8	10129.4	4323.58
18227	Nr4a2	nuclear receptor subfamily 4, group A, member 2	74.2109	1.57661	0.0309649	0.999944	855.091	-0.313076	0.262579	0.999977	270.208	0.234518	0.510318	0.999983	639.338	5.41711	4.62468900306312e-60	2.79015896080258e-58	168.691	3.18466	1.60333296883365e-15	2.76694822228757e-14	631.375	2.18844	4.20769121340793e-09	4.20705704743756e-08	512.351	3.46391	2.98911557260773e-07	3.51075591855307e-06	206.3	1.83773	0.00545394	0.0162297	545.068	1.61862	2.34442254974016e-11	5.70361441963392e-10	Nr4a2	34.7186	28.1864	21.6928	1640.64	923.4	997.699	376.503	161.458	232.749	185.444
170942	Erdr1x	erythroid differentiation regulator 1 x	17.358	-1.08353	0.0310617	0.999944	25.6432	-1.87674	0.00792684	0.999977	34.4973	-0.576108	0.620726	0.999983	35.8369	1.52506	0.0111334	0.0223798	35.7905	1.25501	0.181916	0.290892	40.8987	0.227587	0.811852	0.876456	10.9445	0.688139	0.290777	0.415856	19.8187	1.7582	0.0685287	0.134772	18.6163	-1.10552	0.267157	0.418358	Erdr1x	16.202	21.8444	15.3126	63.2712	16.8362	71.658	11.4092	8.91488	107.647	10.3548
12042	Bcl10	B cell leukemia/lymphoma 10	1489.99	0.172011	0.0310837	0.999944	2005.96	-0.0728822	0.692692	0.999977	1271.9	0.0735754	0.762996	0.999983	1902.53	1.29425	1.08678942915252e-35	2.87349722970944e-34	1388.09	0.268966	0.131618	0.22454	1688.2	0.987873	3.36257534933332e-08	2.90838655377799e-07	1802.24	1.01463	1.71311778211245e-07	2.12689421928872e-06	1357.53	0.172847	0.426165	0.556573	1652.77	0.819287	0.00110496	0.00511011	Bcl10	1086.31	1056.99	1034.88	2701.53	2473.62	2538.9	1040.31	1440.25	1362.55	1265.16
27357	Gyg1	glycogenin 1	2118.34	-0.247734	0.0316645	0.999944	1618.51	-0.289933	0.320599	0.999977	1144.49	-0.100174	0.352776	0.999983	2077.33	0.377818	0.173355	0.249478	1757.4	-0.510855	8.12280866412381e-05	0.000360287	1514.17	0.846212	0.00188458	0.00618925	1628.69	0.291444	0.148981	0.246591	1392.42	-0.361827	0.00170859	0.00603442	1290.99	0.631972	0.00109117	0.00505693	Gyg1	1597.83	1825.07	1788.38	3135.6	1651.24	1907.2	1305.83	1189.64	1178.29	1597.46
13433	Dnmt1	DNA methyltransferase 1	2890.11	-0.211448	0.0317455	0.999944	376.857	0.829621	0.0544211	0.999977	1738.73	-0.193427	0.545072	0.999983	1398.87	-2.77623	1.52325590603703e-71	1.25578730688382e-69	2529.71	-0.296238	0.248065	0.36886	996.445	-2.518	1.89475656497391e-20	6.8314212239331e-19	1307.61	-1.77154	9.49082494875224e-05	0.000546474	1977.18	-0.274789	0.2798	0.40911	1003.43	-1.51948	0.000929079	0.00439168	Dnmt1	2539.09	2305.65	2194.17	328.127	382.052	307.578	2611.67	1672.04	1473.11	2077.54
100041194	Ahnak2	AHNAK nucleoprotein 2	2041.99	-0.262589	0.0320729	0.999944	1048.63	-0.215406	0.349934	0.999977	1301.55	-0.256187	0.659591	0.999983	1614.61	-0.242043	0.135105	0.201693	1867.41	-0.205727	0.603943	0.713707	1263.17	-0.0769186	0.844904	0.899693	1297.77	-0.232408	0.261926	0.383357	1404.64	-0.197736	0.689386	0.784314	1067.15	-0.0594639	0.9046	0.942932	Ahnak2	1520.68	1815.91	1710.54	1322.81	1624.04	1276.61	2435.34	1119.31	843.716	1432.72
22323	Vasp	vasodilator-stimulated phosphoprotein	1901.72	0.335278	0.0323445	0.999944	5649.42	-0.131575	0.462618	0.999977	3137.18	-0.0770422	0.732575	0.999983	4545.05	2.55333	9.00218300078439e-68	6.56516345985776e-66	2727.13	1.38312	2.27431526573801e-11	2.59745592870991e-10	4694.23	1.13278	1.70018360546168e-08	1.54719040310463e-07	4127.26	2.04884	7.43813401858229e-21	2.74219207485067e-18	2542.27	0.97273	2.38535711446841e-06	1.64850539332716e-05	4308.74	1.05492	7.12183569837963e-07	7.72736657322549e-06	Vasp	1365.6	1309.96	1140.15	8107.54	7252.51	6800.89	2779.69	4099.86	3106.23	1917.51
22329	Vcam1	vascular cell adhesion molecule 1	180.598	1.911	0.0324468	0.999944	4412.19	-0.109199	0.669074	0.999977	424.083	-0.184906	0.866312	0.999983	3034.52	6.66554	1.63024210719193e-28	3.15425706833214e-27	310.031	3.02343	0.000411345	0.00155614	2703.06	3.60253	5.65965936637189e-09	5.55408976372794e-08	2727.99	4.58211	4.41988570383179e-11	1.25881379959776e-09	334.829	0.918008	0.278016	0.407253	2472.9	3.65611	1.43755615058133e-09	2.62188412878331e-08	Vcam1	13.8875	115.564	41.4716	5138.21	6641.23	5377.66	73.6411	664.654	659.456	466.905
14071	F9	coagulation factor IX	49.3803	-0.756728	0.0325028	0.999944	33.1183	-0.470138	0.36054	0.999977	4.37009	-0.341702	0.757095	0.999983	49.6376	0.0581061	0.890095	0.921906	30.7833	-3.23041	3.63323453920066e-09	3.25348553102105e-08	23.2407	3.24688	3.81131102378724e-07	2.75277488642401e-06	31.0893	0.301142	0.504703	0.62896	17.0466	-2.82187	0.000351407	0.00149887	16.7509	3.09358	0.000267043	0.00148707	F9	45.52	38.0516	56.7842	54.4426	27.1969	62.8385	7.26039	4.95271	2.90937	34.8296
67102	D16Ertd472e	DNA segment, Chr 16, ERATO Doi 472, expressed	76.6654	0.881004	0.032573	0.999944	447.435	-0.221264	0.554204	0.999977	1083.62	0.0270487	0.940033	0.999983	339.478	3.90506	3.83422722055194e-20	4.70348409412069e-19	681.126	4.76192	1.00282471613966e-41	7.92171833802944e-40	753.185	-0.895891	0.0271085	0.0613571	291.596	2.75694	1.23147531190702e-14	8.83467045385404e-13	643.473	3.90987	1.45027989909603e-24	8.99241307528284e-23	723.751	-1.17217	0.000211229	0.00120719	D16Ertd472e	50.9207	42.9842	28.7111	963.782	446.806	402.387	696.998	1314.45	1316	104.489
20723	Serpinb9	serine (or cysteine) peptidase inhibitor, clade B, member 9	668.878	0.630387	0.0330186	0.999944	5481.47	-0.0526776	0.879219	0.999977	16042.4	0.0632125	0.806964	0.999983	3864.73	4.15047	1.09701385210288e-72	9.3337595249753e-71	9838.76	5.34885	3.99407515088676e-106	2.65026856637091e-103	10204.9	-1.23428	1.81503453433988e-06	1.16675766480724e-05	3623.87	3.42915	3.65370607531361e-16	3.75906876213661e-14	9370.18	4.78125	1.46439071577017e-53	5.55171440215841e-51	10417.3	-1.3723	0.000112381	0.000695638	Serpinb9	323.269	433.366	431.943	5261.81	7635.86	8005.85	12607.2	20136.7	15900.7	797.316
100503677	NA	NA	31.802	-0.784567	0.0337912	0.999944	60.8752	-0.195633	0.586383	0.999977	43.4536	-0.0554876	0.859125	0.999983	58.5671	1.42663	8.71489044860696e-06	3.041618220467e-05	45.1697	0.583215	0.0881285	0.163345	55.6949	0.804854	0.0164359	0.0401975	43.8083	1.9825	1.6983478680733e-07	2.11250917573279e-06	32.9389	1.31451	0.000194736	0.00088765	50.1668	0.642708	0.0733242	0.15852	NA	25.4603	33.8237	31.9012	97.1139	82.8858	63.941	36.302	52.4988	48.4894	16.0028
12985	Csf3	colony stimulating factor 3 (granulocyte)	6.44858	6.23441	0.0343809	0.999944	301.934	0.0773706	0.847261	0.999977	1054.38	0.532585	0.656844	0.999983	193.139	11.4873	1.1473284895075e-20	1.47277476220822e-19	527.171	12.7447	1.21264428670529e-12	1.60608805677304e-11	553.326	-1.294	0.0456841	0.095196	195.832	5.25948	0.00376018	0.0123436	692.849	7.03584	0.000434697	0.00180928	737.822	-1.77219	0.0168831	0.0495799	Csf3	0	0	0	400.227	462.347	239.227	162.84	864.744	1643.79	29.1816
13007	Csrp1	cysteine and glycine-rich protein 1	1179.36	0.366758	0.0356834	0.999944	3900.67	-0.351819	0.0806648	0.999977	592.585	-0.0808622	0.664785	0.999983	3281.95	2.82846	3.04316684691747e-65	2.08205946181111e-63	835.714	-0.312032	0.101394	0.18243	2665.97	3.10134	8.43414146883475e-56	3.85876513822412e-53	2615.86	2.0736	6.95965365634251e-19	1.35836063716144e-16	854.791	-0.757714	7.57039108130456e-05	0.000379205	2113.38	2.80798	3.51289398843069e-44	1.8630984557041e-41	Csrp1	771.525	851.933	712.674	6291.8	5234.76	4888.18	648.249	720.125	520.777	1128.67
22634	Plagl1	pleiomorphic adenoma gene-like 1	12.2261	1.7939	0.0356984	0.999944	321.719	-0.531468	0.347235	0.999977	4.6943	-0.530185	0.570925	0.999983	250.881	6.85658	1.97623533804964e-28	3.79054503496139e-27	5.80992	0.466033	0.618824	0.725734	209.835	6.36583	1.10846708184937e-25	6.28510309486214e-24	170.333	4.50097	2.45233364821969e-11	7.48215452394752e-10	9.84943	-1.86512	0.0333603	0.0748503	144.238	6.35052	1.27573540552351e-19	8.67434653427496e-18	Plagl1	1.54305	4.93262	5.74222	242.785	361.33	819.106	9.33479	3.96217	3.87915	26.3576
56738	Mocs1	molybdenum cofactor synthesis 1	391.031	0.368548	0.0365801	0.999944	826.517	-0.00924238	0.967673	0.999977	825.097	-0.0485546	0.830347	0.999983	679.152	2.0193	5.66954659290276e-29	1.12821427177808e-27	667.009	1.74252	1.59651923162033e-12	2.09361726510211e-11	835.291	0.240209	0.272023	0.396572	674.319	1.60704	9.97556660974886e-11	2.59091428658683e-09	625.573	1.32958	5.5902806937022e-15	1.47177449453838e-13	816.217	0.256448	0.285046	0.439157	Mocs1	303.981	248.04	223.309	1055.01	1096.94	956.91	681.44	1077.71	841.777	375.595
22359	Vldlr	very low density lipoprotein receptor	30.8582	0.837643	0.0366192	0.999944	31.9771	0.749929	0.139104	0.999977	71.7966	0.650735	0.422458	0.999983	24.3663	0.843471	0.111606	0.171195	44.1733	1.7799	0.00970022	0.0255877	38.4757	-0.971102	0.169524	0.274633	39.576	0.727633	0.0405699	0.0872962	64.3403	1.60044	0.015468	0.0393944	61.6986	-0.895059	0.172441	0.303517	Vldlr	18.5166	19.7305	12.1225	20.5999	46.6233	22.0486	13.4836	76.2718	83.4018	32.0056
215821	Arfgef3	ARFGEF family member 3	235.164	-0.496577	0.0368078	0.999944	31.4923	0.555433	0.34971	0.999977	43.4252	-0.210388	0.635446	0.999983	124.782	-2.68209	5.03398277414824e-20	6.12991315241005e-19	152.088	-2.11604	2.57140810625473e-09	2.34537161361557e-08	35.2805	-0.609856	0.176887	0.284478	96.4766	-1.67223	0.00104003	0.00418789	100.933	-1.82489	3.03563354926419e-09	3.46642182144462e-08	38.5533	0.131375	0.825999	0.891778	Arfgef3	165.878	222.672	234.793	30.8999	28.492	36.3802	69.4923	30.7068	44.6103	126.14
74732	Stx11	syntaxin 11	219.912	1.0008	0.0369467	0.999944	2944.51	-0.140608	0.584411	0.999977	1533.28	0.00704681	0.984055	0.999983	2085.64	5.13975	1.27535484897055e-128	2.82129748506435e-126	1001.47	3.83159	4.12270912461424e-28	1.75924349815934e-26	2383.13	1.27102	1.07986448332867e-05	6.05883746641059e-05	1840.51	3.95067	1.85746518243693e-15	1.56027075324702e-13	966.621	2.83453	9.62454148128348e-10	1.19788844474694e-08	2216.35	1.10255	0.000764932	0.00369884	Stx11	78.6956	127.543	125.053	3831.58	3733.75	4013.95	1017.49	1534.35	2190.75	388.774
433637	Gm5547	predicted gene 5547	33.3094	-0.7318	0.0372158	0.999944	7.29774	0.280838	0.724992	0.999977	7.51362	0.250735	0.806436	0.999983	20.5914	-1.89614	0.000273921	0.000755089	22.8481	-2.15627	0.00118821	0.00402879	6.72269	0.198325	0.835348	0.892387	14.4652	-0.933752	0.0701197	0.135448	14.6509	-1.1714	0.100208	0.184164	8.07646	0.213334	0.810484	0.881126	Gm5547	29.318	30.3004	34.4533	4.41427	9.06564	11.0243	14.5208	2.97163	3.87915	21.6509
71371	Arid5b	AT-rich interaction domain 5B	741.456	0.459511	0.0372734	0.999944	2236.79	-0.131389	0.518221	0.999977	1680.09	-0.118605	0.314395	0.999983	1784.61	2.64654	2.82327263624894e-28	5.36866729239716e-27	1351.08	1.9313	1.20589429088769e-20	3.16273184473726e-19	2075.73	0.676028	0.000111208	0.000495967	1641.05	2.01904	1.04252793827776e-21	5.12460399882312e-19	1235.83	1.35655	2.16215077083869e-15	5.9769955371372e-14	1890.6	0.640358	0.000440047	0.00228335	Arid5b	530.038	531.313	356.018	3491.69	2761.13	2525.67	1836.88	1820.62	1766.95	757.78
14538	Gcnt2	glucosaminyl (N-acetyl) transferase 2 (I blood group)	127.17	0.667507	0.0373186	0.999944	186.563	-0.0770485	0.824959	0.999977	336.319	0.233949	0.655769	0.999983	164.99	1.70306	3.11887433315718e-08	1.47162527635959e-07	233.311	2.0968	8.06303820529135e-07	5.14197885739652e-06	245.77	-0.432487	0.327296	0.456535	170.178	0.926794	0.0112682	0.0308545	263.406	1.67069	0.000340381	0.00145788	264.207	-0.768704	0.0856187	0.179623	Gcnt2	77.9241	79.6265	65.7165	320.77	230.526	168.672	172.175	268.437	517.867	88.4861
21343	Taf6	TATA-box binding protein associated factor 6	405.948	-0.246852	0.0375792	0.999944	168.927	-0.0794749	0.698677	0.999977	356.019	-0.0798039	0.549977	0.999983	287.087	-0.601532	8.29355061262207e-05	0.000249163	421.821	0.178401	0.18312	0.291949	261.826	-0.817904	2.1220765340756e-06	1.34974647431041e-05	241.672	-0.471081	0.00443842	0.0142012	341.076	0.347472	0.0169868	0.0425841	247.27	-0.840527	1.44238054697144e-06	1.46100257236778e-05	Taf6	344.1	319.915	334.963	200.113	217.575	232.613	395.173	366.501	373.369	304.995
14114	Fbln1	fibulin 1	9.32989	1.761	0.0376383	0.999944	7.95514	1.28696	0.440392	0.999977	2.85245	1.40591	0.541161	0.999983	4.66181	0.858154	0.4944	0.588272	2.85913	-0.987026	0.566659	0.682222	3.21905	1.80841	0.385933	0.516394	12.3264	0.356371	0.793306	0.862518	8.09094	-1.32991	0.27626	0.405274	7.97234	1.67352	0.354824	0.513155	Fbln1	1.54305	4.22796	3.82815	0	11.6558	5.51215	0	0	4.84894	4.70671
74747	Ddit4	DNA-damage-inducible transcript 4	86.7001	0.926467	0.0394118	0.999944	94.1238	0.0352459	0.955844	0.999977	497.429	0.272742	0.495023	0.999983	85.1701	1.38595	0.0221775	0.0413895	302.634	3.35855	1.90908885919082e-16	3.58352450499594e-15	257.158	-2.02156	0.000591823	0.0022113	100.926	0.454786	0.405104	0.536687	345.948	2.70933	3.34413984835227e-11	5.28254662473646e-10	300.624	-2.28315	1.05275911443199e-07	1.3525710366525e-06	Ddit4	41.6624	56.3728	37.6435	222.185	86.7711	41.8924	687.663	252.588	458.71	56.4805
78771	Mctp1	multiple C2 domains, transmembrane 1	1331.07	-0.352641	0.0398064	0.999944	181.523	0.267565	0.62464	0.999977	144.415	0.0128452	0.976165	0.999983	694.578	-2.43647	1.2945519147224e-25	2.1213071066803e-24	758.056	-2.9297	1.25213723633196e-27	5.19284789480044e-26	155.796	0.45278	0.139878	0.23633	563.407	-1.85972	0.00106045	0.0042559	552.596	-2.56262	3.45692042289724e-12	6.37081626269771e-11	173.054	0.68074	0.275918	0.428483	Mctp1	968.264	1076.72	1336.66	256.027	173.542	189.618	198.105	131.742	116.375	900.864
11535	Adm	adrenomedullin	10.6999	1.99834	0.0398508	0.999944	37.5099	0.13763	0.839442	0.999977	90.1638	0.431489	0.393251	0.999983	25.3727	3.81146	7.53851297171289e-05	0.00022808	48.9267	4.6041	7.63102908841085e-13	1.0323281043048e-11	54.6384	-0.848695	0.203845	0.318078	30.524	1.89451	0.000279085	0.00136127	63.9804	3.03808	1.53139912981257e-06	1.10076571253971e-05	68.4997	-1.16712	0.0181579	0.0525782	Adm	0.771525	6.34194	2.5521	80.9282	44.0331	9.92187	50.8227	98.0637	89.2206	5.64805
226089	Ric1	RAB6A GEF complex partner 1	1339.56	0.298705	0.0402865	0.999944	3745.37	-0.367478	0.0451126	0.999977	3999.99	0.0115745	0.926079	0.999983	3249.36	2.55539	4.72113665638196e-45	1.8110880589641e-43	2977.68	2.17565	8.44920253868524e-99	4.15293951447748e-96	4123.89	0.340129	0.0556676	0.112096	2574.26	1.84953	1.09570328527192e-24	8.55422000125229e-22	2812.7	1.89017	1.29007287536993e-26	9.5099872129353e-25	3604.99	-0.0623041	0.676823	0.788923	Ric1	928.917	932.969	862.609	6356.54	4962.79	4522.17	4106.27	4033.49	4216.64	1315.05
11477	Acvr1	activin A receptor, type 1	586.522	0.327905	0.0406137	0.999944	1175.61	-0.144463	0.602923	0.999977	583.954	0.0344404	0.824298	0.999983	1018.01	1.99117	5.84254808974457e-15	5.14927893726293e-14	586.856	0.596146	0.000171342	0.000708019	938.178	1.354	1.18508830111383e-07	9.28202572560701e-07	935.775	1.4778	4.01360769116209e-09	7.10248017028044e-08	589.974	0.304157	0.0940387	0.175301	873.149	1.15308	1.98363048826654e-07	2.40851251318004e-06	Acvr1	418.167	360.786	400.679	2079.12	1214.8	1344.96	665.882	540.836	583.813	589.28
18037	Nfkbie	nuclear factor of kappa light polypeptide gene enhancer in B cells inhibitor, epsilon	567.582	1.28598	0.0413863	0.999944	7768.21	-0.338316	0.0772327	0.999977	2152.97	0.0281045	0.858349	0.999983	5839.51	5.45983	7.24929503970926e-150	2.5321024490016e-147	1452.99	3.13777	1.45513547170813e-71	3.11469400726429e-69	5710.29	2.28264	1.05661915876931e-30	9.60220753325424e-29	4537.23	3.77402	9.07825796151506e-09	1.49146590650714e-07	1526.21	1.87441	0.00258775	0.00860357	4697.25	1.89223	2.8810667856018e-32	7.07408602042487e-30	Nfkbie	249.203	280.454	218.842	13300.2	9846.58	9423.57	1995.57	2450.6	2164.57	1339.53
59092	Pcbp4	poly(rC) binding protein 4	167.152	0.41964	0.0415646	0.999944	96.8556	0.351804	0.349658	0.999977	133.687	0.165478	0.517716	0.999983	112.659	-0.0101291	0.976139	0.983429	141.569	0.261098	0.340215	0.469869	104.264	-0.311712	0.390984	0.521312	138.792	-0.108832	0.694021	0.790308	155.103	0.0119837	0.95327	0.972063	123.201	-0.146822	0.608477	0.736852	Pcbp4	125.759	98.6523	100.808	153.028	89.3613	78.2726	166.989	104.998	119.284	132.729
216799	Nlrp3	NLR family, pyrin domain containing 3	1086.33	1.40462	0.0419331	0.999944	15876.2	-0.219155	0.283825	0.999977	6955.48	0.115946	0.812365	0.999983	11478.9	5.58123	2.85943731752076e-83	2.8752508723828e-81	4353.34	3.92983	1.31494367632681e-20	3.42168971147707e-19	12370.8	1.6151	3.20156395089247e-05	0.000161761	9645.23	3.89774	4.20290305069665e-08	5.90899674669977e-07	4631.13	2.63787	0.000276884	0.00121253	11226.1	1.25512	0.000580807	0.00290381	Nlrp3	596.389	429.842	327.945	26782.8	19830.4	17517.6	3209.09	8936.68	8543.84	2756.25
19249	Ptpn13	protein tyrosine phosphatase, non-receptor type 13	24.2553	1.24015	0.0420949	0.999944	87.7141	0.568657	0.148711	0.999977	28.0508	0.389819	0.435477	0.999983	51.9564	3.02515	2.72791379515747e-14	2.29889522559525e-13	21.3443	1.19484	0.0284611	0.0640615	49.5671	1.79215	9.58758042923917e-06	5.43159765735036e-05	77.3985	2.33051	6.99430645389147e-06	5.73723332855672e-05	31.2718	0.348671	0.538519	0.659493	71.1546	1.95221	3.04373019847085e-05	0.000222467	Ptpn13	7.71525	14.7978	10.2084	75.0425	108.788	80.4774	17.6324	21.7919	35.8822	12.2374
27060	Tcirg1	T cell, immune regulator 1, ATPase, H+ transporting, lysosomal V0 protein A3	10758.2	-0.124877	0.0422523	0.999944	6103.37	-0.0325789	0.800159	0.999977	7910.66	-0.0763981	0.722857	0.999983	8469.5	-0.121866	0.22973	0.315784	10012.6	-0.0211281	0.906452	0.939513	7080.24	-0.139946	0.455437	0.585291	7603.14	-0.0658167	0.502789	0.627517	8407.35	0.0299716	0.86226	0.911732	6784.33	-0.119123	0.519779	0.666163	Tcirg1	8579.36	8672.95	8203.08	8054.57	7831.42	7265.02	10227.8	7620.24	7345.18	8024.94
14042	Ext1	exostosin glycosyltransferase 1	618.317	0.528022	0.0426162	0.999944	1490.31	-0.251256	0.312011	0.999977	792.035	0.162987	0.395973	0.999983	1266.08	2.42492	3.74584757771847e-18	4.07177067550022e-17	684.616	1.00859	1.99725264023989e-06	1.19880324688483e-05	1226.17	1.37408	6.84042913955305e-08	5.58515777375938e-07	1112.69	1.60446	3.43596311123027e-12	1.31040524173127e-10	756.464	0.645154	0.0108331	0.0290981	1116.61	0.935013	9.08101148810252e-07	9.57115511293731e-06	Ext1	301.666	425.614	419.182	2739.79	1725.06	1621.68	680.402	842.952	794.257	542.213
107272	Psat1	phosphoserine aminotransferase 1	413.283	0.766149	0.0433052	0.999944	2850.64	0.0146902	0.962885	0.999977	285.934	-0.223522	0.703801	0.999983	1989.15	3.96269	8.95130112533382e-31	1.9477150792878e-29	325.725	0.458866	0.356014	0.486828	1689.76	3.46401	1.80420392249621e-14	3.63802091849236e-13	1966.5	3.163	1.17082700140909e-16	1.35123617066969e-14	356.301	-0.534441	0.292149	0.422049	1667.97	3.67734	2.06301749817422e-15	8.62887981334132e-14	Psat1	147.361	291.729	252.658	4923.38	2917.84	2816.71	162.84	552.723	238.568	555.392
70396	Asnsd1	asparagine synthetase domain containing 1	1311.3	-0.196357	0.0436642	0.999944	454.055	0.150367	0.417969	0.999977	675.799	-0.0710241	0.552399	0.999983	833.719	-0.961154	9.60627005061436e-13	7.16314732482047e-12	1053.18	-0.570341	6.02010381681511e-06	3.31093235611079e-05	551.286	-0.428274	0.00334654	0.0101933	755.62	-0.64989	3.55202644527168e-05	0.000236422	857.451	-0.442094	0.000195202	0.00088947	559.495	-0.230482	0.181636	0.315554	Asnsd1	1121.8	983.705	1071.88	534.126	503.79	576.571	731.225	735.973	680.792	960.168
107373	Fam111a	family with sequence similarity 111, member A	3627.28	-0.219474	0.0438859	0.999944	2613.16	-0.33762	0.103293	0.999977	2487.03	-0.142904	0.328685	0.999983	3452.07	0.32353	0.0295871	0.0536043	3349.75	-0.133933	0.381042	0.512652	2785.74	0.417176	0.0189315	0.0452828	2689.74	0.166546	0.419244	0.549693	2658.9	-0.0556562	0.644711	0.748768	2328.7	0.19969	0.314083	0.47029	Fam111a	2742	3077.95	3024.87	4131.75	3240.32	3578.49	2974.69	2332.73	2790.08	2712.95
228994	Ythdf1	YTH N6-methyladenosine RNA binding protein 1	1260.16	0.187162	0.0439616	0.999944	1768.81	-0.165408	0.459679	0.999977	999.54	-0.0683018	0.533241	0.999983	1693.33	1.40893	2.41674367304413e-17	2.52379534007197e-16	1155.55	0.242525	0.0228846	0.0532062	1488.51	1.12697	4.33242683150267e-11	5.85362924647429e-10	1535.78	1.02007	2.3742036051302e-06	2.2193718683186e-05	1080.62	-0.010914	0.928046	0.954814	1347.16	1.00814	1.50872427102678e-06	1.5189199020155e-05	Ythdf1	872.595	916.762	882.388	2692.7	1964.65	2362.51	1049.65	1039.08	1085.19	1082.54
71934	Car13	carbonic anhydrase 13	785.293	0.369122	0.0440281	0.999944	3508.46	-0.324379	0.118823	0.999977	1758.67	-0.0679187	0.849049	0.999983	2831.44	3.25025	3.67650395862526e-166	1.80734211269752e-163	1409.32	1.83986	9.83669965570223e-11	1.04101149227133e-09	2949.7	1.37389	4.65260586664971e-07	3.30310918413866e-06	2256.39	2.5181	3.75394815129968e-21	1.53139320744235e-18	1305.33	1.40303	6.80633349783869e-06	4.29041516307941e-05	2468.14	1.09464	0.000467632	0.00240999	Car13	495.319	553.158	504.678	4814.49	5186.84	4624.7	1193.82	2371.36	2014.25	833.087
14773	Grk5	G protein-coupled receptor kinase 5	282.605	0.392172	0.0440358	0.999944	104.449	0.362883	0.185044	0.999977	351.918	0.0547615	0.874345	0.999983	156.68	-0.681686	0.0110497	0.0222336	321.36	0.941691	0.000478256	0.00177636	207.887	-1.66241	2.32572624931832e-08	2.06821286031873e-07	193.052	-0.743059	3.72776807214314e-05	0.000246389	327.221	0.610686	0.0547235	0.112212	227.71	-1.37902	2.95234220897956e-05	0.000216511	Grk5	215.256	186.03	154.402	142.728	107.493	93.7066	467.777	296.172	307.423	222.157
268291	Rnf217	ring finger protein 217	227.122	0.451407	0.0445595	0.999944	1112.15	-0.162205	0.444226	0.999977	520.82	0.0992921	0.712615	0.999983	846.867	3.35598	7.40895616274977e-92	9.02193349983282e-90	393.769	1.83785	7.22779284915655e-17	1.40851745816676e-15	870.54	1.48039	2.13203279586787e-18	6.44369274158883e-17	746.95	2.7047	9.37452686860562e-25	7.77617003750836e-22	403.317	1.48537	1.52960717801357e-07	1.30439316484975e-06	813.419	1.19807	4.79748955047113e-05	0.000330012	Rnf217	118.815	155.025	160.144	1509.68	1431.08	1464.03	433.549	556.685	569.266	237.218
51869	Rif1	replication timing regulatory factor 1	892.466	-0.222221	0.0446883	0.999944	349.283	-0.048066	0.784905	0.999977	642.167	-0.0959885	0.597849	0.999983	611.297	-0.696348	2.32112009473016e-06	8.76977711851789e-06	837.646	-0.0885324	0.603215	0.713019	496.772	-0.6447	0.000437169	0.00169502	522.659	-0.557363	4.29668481596222e-05	0.000277903	675.494	0.0396936	0.792533	0.863084	469.761	-0.620823	0.000515023	0.00261035	Rif1	724.462	675.064	779.666	467.912	462.347	402.387	588.092	769.652	699.218	634.464
70292	Afap1	actin filament associated protein 1	103.715	0.481592	0.0458101	0.999944	291.344	-0.0652113	0.793582	0.999977	39.4718	0.178616	0.559825	0.999983	229.814	2.52553	1.96764097906892e-29	4.01175095471303e-28	61.4551	-0.776706	0.00838719	0.0225362	179.547	3.26366	1.71429985800317e-39	2.95393902805014e-37	221.538	1.94126	5.74205275316962e-13	2.62788014276094e-11	72.0451	-1.07936	5.92268752005846e-05	0.00030403	172.936	2.99877	3.31554159593653e-24	3.6941820185313e-22	Afap1	55.5498	64.8287	75.2869	425.241	321.183	371.519	40.4508	38.6312	35.8822	104.489
14086	Fscn1	fascin actin-bundling protein 1	184.509	1.47552	0.0459228	0.999944	573.285	-0.171065	0.426789	0.999977	34.9475	0.950237	0.202049	0.999983	437.605	3.39088	2.93756394745602e-08	1.38953265411916e-07	58.2532	-1.58048	0.0483665	0.0994683	342.456	4.92353	2.440565258966e-35	3.2708504905011e-33	433.562	1.70476	5.65272112785386e-05	0.000350411	134.847	-2.10482	0.00116103	0.00430927	311.652	3.78013	1.26854808469843e-13	4.18399976492947e-12	Fscn1	14.659	126.134	79.1151	887.268	733.022	659.253	9.33479	27.7352	36.852	125.198
100041231	Gm3219	B-cell CLL/lymphoma 7C pseudogene	17.9747	1.08321	0.0462351	0.999944	6.24365	0.422755	0.690364	0.999977	7.84833	0.0369099	0.957891	0.999983	7.92346	-0.353762	0.717892	0.785408	9.86641	-0.128588	0.858077	0.908531	6.40331	-0.266538	0.790798	0.86066	13.6915	-1.06799	0.0558245	0.112394	14.2863	-1.18165	0.030898	0.0702391	7.55036	0.0907924	0.909091	0.945977	Gm3219	4.62915	9.16057	12.1225	1.47142	3.88527	14.3316	9.33479	4.95271	9.69789	17.8855
212285	Arap2	ArfGAP with RhoGAP domain, ankyrin repeat and PH domain 2	201.691	-0.459623	0.0467574	0.999944	74.7861	-0.107814	0.734011	0.999977	35.8878	0.386896	0.491089	0.999983	142.899	-0.848346	0.000672353	0.00172481	123.898	-2.45994	1.05663493890201e-14	1.68540892718373e-13	56.6356	1.57657	5.67870507214797e-05	0.000270869	108.338	-0.53317	0.0563157	0.113194	91.0836	-1.61263	0.000578653	0.00232491	57.3378	1.05503	0.0310013	0.0811543	Arap2	163.563	169.823	195.874	120.657	76.4104	94.809	21.7812	44.5744	30.0634	135.553
18263	Odc1	ornithine decarboxylase, structural 1	619.457	0.764612	0.0468103	0.999944	5689.79	-0.519473	0.00621841	0.999977	1169.31	0.257451	0.561798	0.999983	4578.6	4.61205	4.42615360130707e-68	3.24576446133418e-66	857.532	1.66279	1.89869865483367e-05	9.5725687482625e-05	4142.53	2.91095	6.25243257584869e-20	2.18308619516738e-18	3177.48	3.28223	2.94425191103167e-20	8.88093440073007e-18	1018.15	1.1531	0.00988259	0.0268824	3105.38	2.11181	7.11321686261005e-09	1.1501724680652e-07	Odc1	230.686	446.754	360.484	7421.85	9042.33	8655.18	640.989	1131.2	1530.33	870.741
77057	Ston1	stonin 1	40.7297	1.33907	0.0468225	0.999944	16.7144	1.24449	0.114929	0.999977	4.70861	0.571559	0.632916	0.999983	15.5427	-0.481942	0.464258	0.559885	12.6836	-2.15151	0.0228643	0.0531685	7.12701	1.63534	0.121029	0.210157	36.2761	-0.598104	0.437469	0.567944	26.6094	-2.90889	0.000141757	0.000668732	15.2514	2.28259	0.00831879	0.0278818	Ston1	10.8014	26.7771	14.6746	8.82853	19.4264	8.81944	0	4.95271	6.78852	16.9441
76089	Rapgef2	Rap guanine nucleotide exchange factor (GEF) 2	932.343	1.05743	0.0470229	0.999944	12024.1	-0.24755	0.245024	0.999977	3025.97	0.123393	0.725639	0.999983	8816.89	5.17112	6.11427600526625e-250	8.1154785417899e-247	2044.97	2.70428	6.62104749230724e-21	1.77870285972489e-19	8445.19	2.43042	8.69361260771064e-20	2.97285701234806e-18	7265.54	3.81394	5.69122433353697e-11	1.57035196163623e-09	2251.55	1.7671	0.00183015	0.00640915	7380.31	2.03693	9.83407416553898e-11	2.20999981967596e-09	Rapgef2	524.637	438.298	410.888	17259.8	16432.1	15268.7	2070.25	4076.08	2831.78	1914.69
67978	Tctn2	tectonic family member 2	5.09953	1.89417	0.0470844	0.999944	3.09087	1.10539	0.397796	0.999977	7.27751	0.0764891	0.923992	0.999983	2.11126	0.590976	0.673751	0.749221	5.3192	2.15445	0.0258607	0.0590153	4.29517	-1.58881	0.164805	0.26843	5.63796	-0.221905	0.782594	0.854909	7.35175	0.340284	0.676554	0.773963	5.71584	-0.586096	0.529199	0.674549	Tctn2	1.54305	2.11398	1.27605	0	3.88527	3.30729	9.33479	3.96217	8.7281	4.70671
268420	Alkbh5	alkB homolog 5, RNA demethylase	2492.76	0.142617	0.0471591	0.999944	2859.99	-0.0674108	0.729183	0.999977	4084.37	-0.00319855	0.967384	0.999983	2857.21	1.04655	1.50326507898729e-08	7.38446979770476e-08	3567.17	1.23286	4.13680475718162e-40	2.96754248284094e-38	3465.65	-0.225771	0.220629	0.337596	2708.09	0.799693	1.89082813598558e-11	5.96082447049896e-10	3307.17	1.08987	6.20026225364094e-36	9.24396402736647e-34	3375.98	-0.312992	0.0125935	0.0391875	Alkbh5	1822.34	1822.25	1730.32	4265.65	3784.26	2933.57	4251.48	4168.2	4263.19	2038.95
21417	Zeb1	zinc finger E-box binding homeobox 1	81.3061	0.962234	0.0472238	0.999944	191.209	-0.295958	0.604631	0.999977	62.7115	0.366595	0.208675	0.999983	161.411	2.68809	1.42494030409769e-05	4.80519122365057e-05	58.3289	0.437137	0.248971	0.369999	140.465	2.2025	0.000100852	0.000454058	145.788	1.38377	0.00224406	0.00802079	82.3054	-0.156835	0.715872	0.805469	124.692	1.51356	3.64842548110358e-05	0.000260358	Zeb1	33.1756	59.8961	31.9012	528.241	156.706	110.243	60.1575	59.4326	50.429	69.6593
98402	Sh3bp4	SH3-domain binding protein 4	161.414	0.782099	0.0473009	0.999944	1008.2	-0.146836	0.549643	0.999977	337.052	-0.0257686	0.933497	0.999983	744.462	3.90339	9.32799270408475e-43	3.30161192430178e-41	261.485	1.96563	1.10525505715796e-09	1.04845174149702e-08	734.061	1.89707	1.04853686446594e-10	1.36125118568827e-09	667.671	2.92912	5.35109905607942e-15	4.22736825430274e-13	266.948	1.15762	0.00249424	0.00834075	669.513	1.7526	4.21717038581747e-11	9.79255028818805e-10	Sh3bp4	95.6691	107.813	65.7165	1706.85	1109.89	1163.06	417.991	396.217	240.508	234.394
230837	Asap3	ArfGAP with SH3 domain, ankyrin repeat and PH domain 3	25.2584	1.89139	0.0478722	0.999944	418.285	-0.135285	0.696434	0.999977	17.1911	-0.108549	0.864809	0.999983	292.201	6.08963	2.24487378738199e-63	1.46779358521779e-61	15.7411	1.18412	0.0842158	0.157807	247.229	4.87605	6.50743343807842e-31	6.2115558889514e-29	261.783	4.01481	1.19431829953329e-06	1.20356814513332e-05	25.3027	-0.823783	0.370317	0.5013	223.033	4.8238	2.47228563650682e-29	4.42973449384377e-27	Asap3	6.94373	7.04659	10.2084	634.183	405.363	604.132	24.8928	23.773	6.78852	72.4833
13024	Ctla2a	cytotoxic T lymphocyte-associated protein 2 alpha	288.68	0.783886	0.0479632	0.999944	234.455	0.501264	0.181965	0.999977	92.657	0.430849	0.37406	0.999983	210.381	0.612168	0.0631646	0.104212	143.509	-0.978306	0.0166293	0.0407097	141.842	1.55123	9.09786282964266e-05	0.000414101	306.523	0.305659	0.48935	0.615141	205.914	-1.327	0.00431054	0.0132707	197.041	1.60438	0.000397727	0.00208768	Ctla2a	116.5	209.284	154.402	189.813	323.773	212.769	65.3435	55.4704	124.133	160.969
12389	Cav1	caveolin 1, caveolae protein	945.764	0.750708	0.048162	0.999944	1737.56	0.0494623	0.881451	0.999977	906.867	0.0759694	0.769569	0.999983	1396.93	2.02058	6.00154595635042e-11	3.80413178025974e-10	856.6	0.773251	0.0080588	0.021764	1335.07	1.20864	3.86880097425915e-08	3.30955843497553e-07	1534.66	1.28989	0.0017591	0.00652329	991.755	0.10074	0.779998	0.852831	1379.76	1.16102	0.00142011	0.0063591	Cav1	336.385	599.665	658.441	1877.53	1824.78	2699.85	815.238	990.543	932.937	556.333
16452	Jak2	Janus kinase 2	1665.07	0.980299	0.0482747	0.999944	16632.2	-0.339253	0.112372	0.999977	8264.83	-0.0498111	0.822483	0.999983	12676.8	4.79408	7.02260554119577e-92	8.63065216187884e-90	5649.42	3.35312	3.42599284320277e-52	4.09606765965261e-50	13984.5	1.40274	4.0278659811824e-08	3.42794905954638e-07	9891.99	3.41987	1.36263638631787e-10	3.42191560141519e-09	5376.46	2.32047	4.4887520889992e-06	2.93161460301367e-05	11642.2	1.08831	1.22197007323949e-10	2.72304221866932e-09	Jak2	976.751	777.239	789.237	30078.8	19943.1	19761.1	7298.77	10857.3	7909.6	3241.98
66860	Tanc1	tetratricopeptide repeat, ankyrin repeat and coiled-coil containing 1	867.736	0.254642	0.0484551	0.999944	853.026	-0.096962	0.562485	0.999977	608.773	0.0420992	0.853469	0.999983	891.8	0.896136	8.73640297181558e-07	3.49061639509055e-06	723.058	0.0456185	0.801495	0.867813	755.657	0.811732	2.16370648148315e-05	0.000113864	864.011	0.509439	1.85174811576562e-05	0.000134371	722.078	-0.162939	0.44537	0.574027	727.123	0.649836	0.00259606	0.0106057	Tanc1	681.257	558.09	557.634	1275.72	1025.71	1008.72	623.357	537.865	700.187	749.308
11639	Ak4	adenylate kinase 4	142.588	1.37378	0.0484685	0.999944	1835.61	-0.056205	0.833893	0.999977	858.566	0.147271	0.535057	0.999983	1264.31	5.30297	1.22003246114245e-50	5.78338959169421e-49	534.437	3.80686	1.24389079326831e-29	5.65331325940538e-28	1394	1.45833	1.14754628276042e-06	7.62807819622507e-06	1187.47	3.81689	4.72289718893858e-09	8.22602250545838e-08	581.206	2.57615	3.25927620170858e-05	0.000177243	1384.07	1.23009	1.48037088840407e-10	3.25509744765334e-09	Ak4	78.6956	64.124	37.6435	3151.79	2184.82	1693.33	687.663	1088.61	749.647	320.056
52398	Septin11	septin 11	1061.63	0.423752	0.0489866	0.999944	3990.84	0.00414661	0.986287	0.999977	418.001	0.0482536	0.831714	0.999983	2974.68	2.87863	1.1646077895015e-69	9.03967204096692e-68	658.615	-0.694273	0.00179422	0.00583605	2362.32	3.53433	9.73436646904883e-78	1.43506193679267e-74	2922.84	2.42348	7.70879449177074e-17	9.30101095407102e-15	725.996	-1.06841	4.1484968617642e-06	2.73047643148558e-05	2350.88	3.46836	9.07704822853933e-38	3.25277249897846e-35	Septin11	577.872	771.602	704.379	5229.44	5147.99	4568.47	347.462	503.196	423.798	962.992
74451	Pgs1	phosphatidylglycerophosphate synthase 1	827.023	0.251884	0.0490212	0.999944	1680.84	-0.220252	0.296513	0.999977	1227.85	0.00253538	0.984294	0.999983	1484.59	2.00153	4.06506978284583e-62	2.59402265517849e-60	1089.79	1.14607	7.68042281306606e-20	1.89103694159925e-18	1547.31	0.817077	1.01105302928841e-11	1.49717093667395e-10	1296.92	1.49696	2.18040601292473e-11	6.76129640269557e-10	1041.01	0.899455	4.82927131917818e-10	6.30754651045979e-09	1401.51	0.572344	0.0113326	0.0360592	Pgs1	523.866	601.075	586.345	2223.32	2167.98	2391.17	1273.68	1285.72	1245.21	644.819
209176	Ido2	indoleamine 2,3-dioxygenase 2	13.2449	2.46467	0.0492214	0.999944	129.457	-0.0129258	0.981787	0.999977	67.7502	0.00871824	0.982242	0.999983	87.7969	5.7575	1.96526322430771e-15	1.78419553873025e-14	43.1711	4.51067	8.10232621280471e-13	1.08831954625639e-11	102.12	1.20365	0.0341232	0.0744895	87.8501	3.20359	0.00135468	0.00522959	46.6171	2.04719	0.0347093	0.0773787	100.49	1.15684	0.00651221	0.0228669	Ido2	4.62915	1.40932	3.19012	307.527	97.1318	85.9896	98.5339	69.338	41.7009	45.1844
240672	Dusp5	dual specificity phosphatase 5	74.9966	1.03025	0.0494926	0.999944	574.377	-0.463805	0.286515	0.999977	127.593	0.186503	0.551871	0.999983	459.436	4.50509	4.64172553773117e-25	7.36076739095649e-24	95.2056	1.72403	2.06203965139585e-06	1.23378395913771e-05	418.749	2.73694	9.05103178105792e-10	1.01684241889142e-08	335.317	2.95396	3.00448022933564e-08	4.3964125252197e-07	115.751	0.878755	0.0687853	0.135157	322.194	2.06275	6.45763374858494e-11	1.47878697534521e-09	Dusp5	43.2054	37.347	31.2632	1381.67	654.021	470.738	169.063	82.215	119.284	135.553
213464	Rbbp5	retinoblastoma binding protein 5, histone lysine methyltransferase complex subunit	1354.2	-0.157839	0.049534	0.999944	622.83	0.00357769	0.982068	0.999977	779.104	0.0210225	0.883814	0.999983	970.511	-0.459425	2.90538527227817e-05	9.403359843684e-05	1115.22	-0.439601	0.000699038	0.00250728	692.877	-0.0579388	0.690454	0.785605	867.599	-0.331634	0.0185916	0.0462335	950.109	-0.257462	0.0465165	0.0980972	696.069	-0.0978674	0.563685	0.701972	Rbbp5	1126.43	1068.97	1045.08	775.44	797.776	759.574	876.433	750.831	771.952	979.937
56295	Higd1a	HIG1 domain family, member 1A	346.684	0.304895	0.0497113	0.999944	850.878	0.0399219	0.868394	0.999977	672.935	0.176009	0.631432	0.999983	673.738	2.17771	9.91196132048683e-35	2.50116849062399e-33	525.969	1.47339	4.84570806532561e-07	3.1819590170676e-06	746.406	0.667192	0.0192656	0.0459494	676.329	1.87757	1.41977299061209e-14	9.91748796389666e-13	548.563	1.34645	1.02319699134759e-05	6.18533069621465e-05	792.397	0.508341	0.128422	0.244402	Higd1a	211.398	237.47	253.934	1212.45	990.745	945.885	416.954	788.472	753.526	282.402
68646	Nadk2	NAD kinase 2, mitochondrial	472.708	0.269744	0.0497117	0.999944	683.666	-0.0673742	0.731236	0.999977	627.094	0.110136	0.701819	0.999983	629.02	1.44806	2.08585309252796e-15	1.8897971397354e-14	561.879	0.938106	6.31180744037268e-05	0.000285592	657.85	0.469745	0.0585629	0.116739	606.475	1.07492	7.8282981665446e-10	1.64916148041873e-08	567.856	0.781876	0.00163244	0.00580564	658.485	0.269881	0.292269	0.447445	Nadk2	344.1	332.599	296.043	1030	779.645	816.901	806.941	515.082	549.87	416.073
53599	Cd164	CD164 antigen	2415.42	0.257023	0.0497406	0.999944	4524.96	-0.128039	0.483316	0.999977	5968.3	0.123982	0.678145	0.999983	3971.35	1.84448	9.62814818332922e-33	2.29022241643958e-31	4483.51	1.82195	5.61556143228637e-14	8.32671684557234e-13	5186.53	-0.0159721	0.948948	0.967692	3659.63	1.42242	1.39329585328695e-14	9.78403310308171e-13	4496.24	1.69086	1.13650065822226e-11	1.93336246589117e-10	5184.78	-0.290374	0.249561	0.398474	Cd164	1601.69	1783.49	1603.99	6446.3	6230.68	5049.13	4263.92	5951.18	7496.47	2214.04
69573	Hilpda	hypoxia inducible lipid droplet associated	262.073	0.923127	0.0500916	0.999944	2321.43	-0.393168	0.245225	0.999977	5945.85	0.159719	0.673893	0.999983	1802.78	4.60918	7.05178634661676e-34	1.72690701436613e-32	3517.24	5.40306	5.79076336335736e-38	3.88127376743008e-36	4004.51	-0.83613	0.0316929	0.0699443	1364.4	3.24748	2.45736140769242e-13	1.21694405234678e-11	3599.26	4.63958	1.42637119063329e-29	1.21323841849443e-27	3955.15	-1.41047	1.02931806846781e-05	8.55120818910694e-05	Hilpda	101.841	203.647	103.998	3482.86	4290.64	2106.74	5070.87	3573.88	8782.41	354.886
208266	Dot1l	DOT1 like histone lysine methyltransferase	1599.04	-0.459445	0.0502992	0.999944	765.417	0.0308739	0.885473	0.999977	1096.93	-0.100382	0.697845	0.999983	1224.02	-0.543943	0.0342125	0.060839	1525.14	-0.257908	0.347628	0.477921	932.418	-0.328315	0.178325	0.286304	984.314	-0.0940326	0.589475	0.703927	1128	0.101782	0.647492	0.750536	902.414	-0.220341	0.358352	0.516849	Dot1l	1013.78	1497.4	1678.64	1075.61	1003.7	762.882	1482.16	991.533	1048.34	959.227
18356	Or2v1	olfactory receptor family 2 subfamily V member 1	10.8381	5.08836	0.0503137	0.999944	491.766	-0.586273	0.00985543	0.999977	440.297	-0.0779105	0.841369	0.999983	388.247	10.6408	1.8342911406582e-24	2.82770572705648e-23	276.921	9.96101	5.79774242799538e-20	1.45447712215362e-18	528.5	0.641568	0.0402225	0.0856204	250.744	4.8921	0.0455508	0.0957172	244.867	4.7838	0.0511058	0.10604	408.521	0.111691	0.73494	0.832158	Or2v1	0.771525	0	0.638025	803.397	782.235	628.385	293.527	461.593	646.849	48.9498
14293	Fpr1	formyl peptide receptor 1	227.389	1.74927	0.0506467	0.999944	2204.69	-0.0124697	0.979123	0.999977	13989.1	0.0940912	0.864276	0.999983	1506.81	5.14475	5.69570047349096e-13	4.33232277275905e-12	8327.82	7.45841	4.64508348741633e-28	1.96948571761987e-26	7381.4	-2.34911	4.1391848750408e-05	0.000204463	1483.62	3.32628	7.52666243115829e-06	6.10598189403012e-05	8108.78	5.80629	1.13066711476825e-14	2.86313395913357e-13	7797.92	-2.48497	6.49112528220873e-09	1.06385451318672e-07	Fpr1	165.878	46.5075	26.159	5155.86	1898.6	1286.54	5411.07	18114.1	18411.4	600.576
238455	Macc1	metastasis associated in colon cancer 1	2.59224	2.91103	0.0508343	0.999944	45.7394	0.0407011	0.936633	0.999977	4.61566	-0.730192	0.494837	0.999983	29.6792	6.93417	9.61740954381306e-10	5.37029351598783e-09	3.77846	3.6824	0.0134873	0.0339897	27.1227	3.22524	1.88995447514578e-07	1.43045727189014e-06	30.4659	4.04255	1.38485016285497e-09	2.75558191325505e-08	3.77897	0.0411456	0.969452	0.981729	26.7395	3.98607	2.81819156747175e-07	3.31850816990302e-06	Macc1	0	0.704659	0.638025	39.7284	49.2135	79.375	2.0744	8.91488	6.78852	2.82402
70701	Nipal1	NIPA-like domain containing 1	7.51091	2.33689	0.0509039	0.999944	51.529	0.530237	0.284715	0.999977	9.1387	1.02286	0.342659	0.999983	28.6211	4.82608	6.88252446690265e-11	4.34387766282448e-10	4.80941	1.72591	0.181422	0.290429	25.7218	3.05243	2.88219205957967e-06	1.79198332926444e-05	42.2261	2.98653	3.36713170623876e-05	0.000225472	11.7966	0.417111	0.684375	0.780152	38.4746	2.54265	0.000798512	0.00384161	Nipal1	0.771525	4.22796	0.638025	47.0855	69.9349	40.7899	1.0372	8.91488	8.7281	2.82402
108116	Slco3a1	solute carrier organic anion transporter family, member 3a1	547.732	2.27518	0.0519553	0.999944	11024.6	-0.26126	0.191826	0.999977	6000.15	0.0760957	0.793809	0.999983	7984.98	6.73916	6.87319530555048e-73	5.92389099289425e-71	3660.28	5.40428	6.06737375875847e-42	4.85060946701709e-40	9229.35	1.29975	7.20822445748836e-07	4.97859042696281e-06	6532.86	4.14077	5.1273820271964e-06	4.35106229315541e-05	3766.07	3.20009	0.00395382	0.0123298	8233.77	0.938038	0.000105541	0.000661016	Slco3a1	219.885	127.543	79.7531	18254.5	13387.4	13487.1	4861.35	8087.78	5160.25	1802.67
18613	Pecam1	platelet/endothelial cell adhesion molecule 1	58.1897	0.798581	0.0520546	0.999944	89.464	-0.552554	0.309862	0.999977	127.982	0.373763	0.368547	0.999983	87.2463	2.07124	0.000400467	0.0010736	87.3678	1.83706	0.000380528	0.00144906	109.308	0.188426	0.746848	0.829011	72.4599	0.677324	0.0811479	0.151775	109.541	1.42131	1.17083280451513e-08	1.20339120705741e-07	105.177	-0.759607	0.0240837	0.0661542	Pecam1	39.3478	38.7563	18.5027	241.313	97.1318	62.8385	161.803	53.4893	130.921	69.6593
54525	Syt7	synaptotagmin VII	4.72192	4.7763	0.0526519	0.999944	78.5512	-0.464662	0.317319	0.999977	25.5057	0.270182	0.720991	0.999983	60.3468	8.84288	5.44182396147741e-12	3.79555068001522e-11	14.2683	6.56298	1.13609954997771e-05	5.98063352945424e-05	60.405	2.2427	0.000604189	0.00225179	43.9997	3.53341	0.00345096	0.0115368	19.1294	2.05959	0.113949	0.204103	48.2442	1.47691	0.00495603	0.0182736	Syt7	0	0	0.638025	176.571	68.6398	98.1163	10.372	48.5366	12.6073	19.7682
50908	C1s1	complement component 1, s subcomponent 1	17.4973	2.10616	0.0529679	0.999944	321.387	0.27625	0.374631	0.999977	1779.74	-0.0647151	0.748591	0.999983	193.663	6.22129	3.81095239369406e-60	2.30971557632426e-58	1116.5	8.57223	8.28500859173341e-106	5.23573090575686e-103	990.365	-2.39136	5.45463118979834e-33	6.2389695367452e-31	227.982	4.32021	5.29318200650089e-07	5.85425929918999e-06	971.037	6.38748	5.73760971784092e-17	1.92253392287958e-15	987.518	-2.071	3.68041493365671e-11	8.70853524809403e-10	C1s1	7.71525	2.81864	4.46617	394.341	350.97	345.061	2092.03	1510.58	2043.34	53.6565
211401	Mtss1	MTSS I-BAR domain containing 1	5210.11	-0.265072	0.0545324	0.999944	297.286	2.04248	0.0528087	0.999977	663.665	-0.192834	0.729291	0.999983	2309.85	-4.87254	6.36936534898741e-129	1.43289129283237e-126	2987.13	-2.55916	1.82086669741342e-09	1.69458078130249e-08	387.459	-2.35491	1.76819423805237e-07	1.34752447733939e-06	2079.63	-2.60745	0.00183338	0.00674343	2253.76	-2.48493	4.93942409429877e-09	5.45268039161817e-08	541.096	-0.145714	0.896721	0.937742	Mtss1	3850.68	4587.33	4449.58	119.185	181.313	134.496	1279.9	504.186	414.1	3402.95
13649	Egfr	epidermal growth factor receptor	83.7051	1.05014	0.0546075	0.999944	92.373	0.636999	0.0574952	0.999977	57.7078	0.448291	0.0939335	0.999983	68.7917	1.15015	0.00625048	0.0132953	54.3571	0.28827	0.523292	0.644631	61.729	0.822177	0.00316595	0.0097007	111.491	0.706618	0.12194	0.21041	82.2188	-0.312467	0.463236	0.590459	91.1206	0.988279	0.00384657	0.0147702	Egfr	24.6888	64.8287	33.8153	83.8711	93.2466	93.7066	47.7112	47.546	56.2477	49.8911
71436	Flrt3	fibronectin leucine rich transmembrane protein 3	119.649	0.706418	0.0551103	0.999944	485.826	-0.223843	0.595977	0.999977	243.215	0.104857	0.516314	0.999983	381.382	3.27399	1.33354639906063e-18	1.48615964355431e-17	184.165	1.81232	4.0082814504906e-19	9.31591998764638e-18	393.252	1.41767	6.01472090299745e-05	0.00028542	331.431	2.2894	5.70985701802051e-07	6.27327999529538e-06	199.173	1.21267	0.000422957	0.00176763	356.62	1.06116	0.00174624	0.00755659	Flrt3	67.1227	64.124	74.6489	1028.52	494.725	446.484	232.333	223.863	270.571	162.852
12522	Cd83	CD83 antigen	1352.59	0.887324	0.0551162	0.999944	13643.6	-0.411033	0.0190965	0.999977	1238.06	0.311695	0.253047	0.999983	10609.5	4.78226	5.74708914697226e-84	5.82298582043991e-82	1101.75	0.666989	0.0109289	0.028372	9005.41	4.07446	4.62400460352424e-189	6.13512930795596e-185	7892.79	3.42942	3.36268481243051e-13	1.64079238347712e-11	1468.51	0.0870483	0.854965	0.906553	6948.09	3.32909	7.12872862150163e-31	1.57533021320817e-28	Cd83	492.233	895.622	759.249	20916.3	18162.4	19352.1	1037.2	1169.83	1219.02	2338.29
73173	Pcdh18	protocadherin 18	25.8759	1.75214	0.0552097	0.999944	12.1764	1.2737	0.202459	0.999977	1.29241	-1.4913	0.459296	0.999983	9.22038	0.00764993	0.994409	0.995609	6.46572	-2.1788	0.0986817	0.178686	4.71092	2.15029	0.106007	0.189021	25.5559	-0.495062	0.558995	0.677408	16.4511	-5.42202	2.10514048879684e-05	0.000119372	9.63351	4.89704	0.000534734	0.00269891	Pcdh18	1.54305	16.2072	8.93235	1.47142	11.6558	13.2292	0	3.96217	1.93958	11.2961
58223	Mmp19	matrix metallopeptidase 19	1385.17	0.467558	0.0553358	0.999944	1042.91	0.0316747	0.93747	0.999977	1283.92	-0.195483	0.508811	0.999983	1138.49	0.573381	0.119599	0.181879	1361.46	0.682565	0.00700995	0.0192527	1190.62	-0.153326	0.693796	0.788192	1252.35	0.098366	0.778804	0.851869	1309.18	0.0244319	0.93517	0.960431	1116.16	0.0479628	0.884538	0.929841	Mmp19	928.145	933.674	776.476	2029.09	1081.4	769.496	1719.68	985.59	1548.75	1027
17216	Mcm2	minichromosome maintenance complex component 2	462.661	-0.251571	0.0554106	0.999944	53.5342	1.5101	0.00207936	0.999977	67.9135	-0.122956	0.613087	0.999983	216.304	-3.43504	3.15846358983672e-38	9.29540736760595e-37	269.501	-2.38213	1.01661913809435e-33	5.69263822010556e-32	47.6155	-1.09012	0.00165409	0.00553225	208.118	-1.70746	9.59867094563955e-06	7.59651525286393e-05	206.462	-2.24863	1.32468657435348e-33	1.58353749145012e-31	72.3816	0.520832	0.231032	0.376506	Mcm2	407.365	396.019	338.153	42.6712	24.6067	37.4826	77.7899	68.3474	73.7039	323.822
59027	Nampt	nicotinamide phosphoribosyltransferase	6212.5	0.669172	0.0554864	0.999944	60014.5	-0.186782	0.447665	0.999977	38209.9	0.0250345	0.885522	0.999983	43847.4	4.47728	2.23534013659516e-295	3.70870870412844e-292	25336.1	3.4281	3.41170400794688e-83	1.02901645203325e-80	52158.4	1.0115	1.50592242485273e-10	1.92639690871673e-09	37526.7	3.57528	1.52638549518979e-16	1.71679561797957e-14	24347.2	2.7817	1.78951899187883e-14	4.40540398946943e-13	47964.7	0.777704	0.0031899	0.012584	Nampt	3224.98	3689.6	3954.48	77811.8	80126	81638.3	34728.5	45575.9	37146.8	9310.81
21929	Tnfaip3	tumor necrosis factor, alpha-induced protein 3	1122.54	1.01192	0.0557903	0.999944	13657.9	-0.23096	0.248245	0.999977	5383.68	-0.0146085	0.915801	0.999983	9995.03	5.05529	2.23308272918532e-88	2.42948418561285e-86	3645.12	3.30974	3.17109986983205e-42	2.58182002285529e-40	10522.8	1.70423	6.25235947106796e-22	2.60868885101037e-20	8317.87	3.755	5.67941499400925e-12	2.04829336414377e-10	3563.27	2.27843	7.06280918506481e-06	4.4310361738357e-05	9233.79	1.46457	1.02312955453289e-15	4.44776221755791e-14	Tnfaip3	412.766	718.048	553.167	21753.5	17668.9	15934.5	5064.64	5922.45	5792.55	2176.38
22793	Zyx	zyxin	1449.26	0.607271	0.0559392	0.999944	12633.1	-0.0269525	0.926521	0.999977	6614.75	-0.195841	0.403406	0.999983	8821.05	4.21205	1.18971090044873e-158	5.4451837178124e-156	4839.2	3.06632	5.28017735854959e-36	3.30534121345809e-34	10179.3	1.10965	1.47223463365563e-06	9.60826813543675e-06	8381.59	3.53585	1.29043213123012e-16	1.47643234876604e-14	4109.7	2.26276	3.43621131109505e-12	6.35914754350353e-11	9579.74	1.25631	3.48678707123547e-05	0.000249764	Zyx	894.969	961.86	748.403	14492	17258.4	16038.2	5882.99	9512.18	6500.49	2008.82
432396	Zfp652os	zinc finger protein 652, opposite strand	22.4802	0.80255	0.0561196	0.999944	9.06402	-0.123915	0.882244	0.999977	30.8423	0.154822	0.66779	0.999983	12.7057	-0.0673351	0.913897	0.939107	25.275	1.27958	0.00198402	0.00637219	18.5252	-1.38567	0.0147903	0.0367005	16.045	-1.01602	0.0787109	0.148051	29.4181	0.634744	0.0995435	0.183069	19.5144	-1.67482	0.00507897	0.0186388	Zfp652os	13.1159	12.6839	11.4844	13.2428	16.8362	5.51215	25.93	33.6785	31.0332	18.8268
66412	Arrdc4	arrestin domain containing 4	450.044	0.672511	0.0562718	0.999944	2858.6	-0.156746	0.579981	0.999977	2352.91	0.0717248	0.832125	0.999983	2114.22	3.85649	1.10818455190559e-72	9.36874748881715e-71	1560.06	3.17006	8.12703019768327e-26	2.97117955243677e-24	2690.85	0.650713	0.0144253	0.0358889	1875.04	2.98899	6.64771918045671e-13	3.01121259259459e-11	1553.78	2.57096	3.291379461608e-11	5.21161265824303e-10	2562.74	0.399888	0.252628	0.401968	Arrdc4	310.153	276.227	201.616	3321	4149.47	3822.13	1568.24	2709.13	2835.66	590.221
226551	Suco	SUN domain containing ossification factor	1306.14	0.314128	0.0562862	0.999944	3151.69	-0.218653	0.212711	0.999977	3155.96	0.0312427	0.829116	0.999983	2688.53	2.28348	1.43176214018529e-42	5.04079015561785e-41	2433.78	1.86844	1.35623939407542e-41	1.05874429404558e-39	3277.45	0.375666	0.0323087	0.0711371	2341.56	1.71025	2.87747205224275e-17	3.9781051122256e-15	2345.14	1.58733	8.35955305591129e-17	2.73209136696766e-15	3033.09	0.101996	0.520058	0.666163	Suco	942.804	830.089	868.99	4968.99	3882.68	3873.94	3580.41	3084.55	3018.95	1327.29
100043387	Gm14305	predicted gene 14305	70.984	-0.460669	0.0569418	0.999944	18.9024	-0.0754794	0.891699	0.999977	41.8851	-0.547146	0.205471	0.999983	45.1362	-1.34129	0.000157365	0.000452786	67.3506	-0.279748	0.407737	0.539387	33.3649	-1.10012	0.0174006	0.042076	33.9147	-0.988801	0.0127464	0.0340862	42.9609	-0.364915	0.33098	0.461079	25.5089	-0.651751	0.210604	0.3516	Gm14305	65.5797	63.4194	57.4222	30.8999	16.8362	25.3559	65.3435	33.6785	55.278	50.8324
72612	Hpf1	histone PARylation factor 1	656.207	-0.24039	0.0571807	0.999944	255.287	0.105393	0.595629	0.999977	271.963	-0.164052	0.271124	0.999983	440.796	-0.788308	4.47195230667513e-08	2.07466700337291e-07	494.98	-0.859481	1.46900941189738e-08	1.21541296167645e-07	265.558	0.0330077	0.841548	0.897056	390.177	-0.479422	0.0048104	0.0151997	384.686	-0.781176	2.25713227507813e-08	2.22015479303274e-07	260.127	0.27904	0.149601	0.273143	Hpf1	493.005	542.588	574.86	310.47	292.691	319.705	277.969	303.106	310.332	461.257
67467	Gpalpp1	GPALPP motifs containing 1	1755.76	0.196939	0.0573776	0.999944	2789.44	-0.314661	0.266892	0.999977	2061.74	0.12515	0.33551	0.999983	2681.88	1.66333	8.25996922480828e-10	4.63963485065088e-09	1942.07	0.715468	5.28194950448545e-08	4.06593688364422e-07	2590.54	0.906481	0.000777004	0.00281521	2239.08	1.10903	2.12592340402596e-08	3.22460061922657e-07	1944.73	0.64604	8.16003660417854e-07	6.18363938896888e-06	2325.51	0.441922	0.0179609	0.0521903	Gpalpp1	1286.9	1244.43	1179.71	5389.82	3359.47	2871.83	2056.77	1845.38	2215.97	1580.51
17392	Mmp3	matrix metallopeptidase 3	45.4675	1.48137	0.0574876	0.999944	118.833	1.82166	0.020866	0.999977	78.6731	0.696719	0.376827	0.999983	43.7291	1.85661	0.00377677	0.00841797	47.5658	1.76812	0.00460296	0.0133502	55.9121	0.0568345	0.930939	0.957719	139.633	2.19895	0.0190327	0.0470833	80.5764	0.993316	0.262214	0.389564	144.734	1.17034	0.191588	0.328158	Mmp3	24.6888	20.4351	9.57037	32.3713	119.148	44.0972	25.93	57.4515	102.798	12.2374
68275	Rpa1	replication protein A1	1153.74	-0.176848	0.0576844	0.999944	234.4	0.310497	0.407383	0.999977	450.41	-0.0854337	0.558494	0.999983	619.366	-1.80961	1.75644243723187e-37	5.0244095839178e-36	834.098	-0.955149	1.51473565515138e-13	2.1708484751095e-12	326.216	-0.89204	6.99344297478752e-08	5.70307322615125e-07	568.544	-1.35903	0.000377403	0.0017575	678.809	-0.860756	8.76078990713404e-10	1.09770463907235e-08	339.949	-0.520039	0.164869	0.293069	Rpa1	982.152	895.622	900.253	281.042	257.723	246.944	513.413	464.565	460.65	861.328
20568	Slpi	secretory leukocyte peptidase inhibitor	82.2179	0.870667	0.0577299	0.999944	204.826	0.469374	0.414448	0.999977	19697.5	0.225413	0.610948	0.999983	136.062	2.30292	1.44657497832625e-07	6.33258235070064e-07	11136.9	8.73147	7.256426972701e-134	8.02500352955959e-131	8384.54	-6.46801	5.7546620703569e-50	2.00928569340777e-47	185.849	1.8717	0.00305661	0.0104152	11752.5	8.0919	1.31151964754884e-62	7.91025191060254e-60	9849.47	-6.24728	1.4297105510941e-29	2.78772532308186e-27	Slpi	47.063	49.3262	35.7294	278.099	265.494	101.424	11945.4	16704.5	27668.1	58.3632
17725	mt-Rnr2	16S ribosomal RNA	84311	0.22445	0.05777	0.999944	83195.7	0.178095	0.380638	0.999977	55859.1	0.177195	0.392916	0.999983	81979	0.746902	8.02225850756756e-05	0.00024156	67046.9	-0.123452	0.580182	0.693711	66596.9	0.830259	0.000478871	0.00183526	88718.4	0.666115	0.000100936	0.00057519	69407.1	-0.167082	0.094941	0.176612	74815.8	0.809331	3.9874641946582e-06	3.66896514621604e-05	mt-Rnr2	65136	51640.3	59737.6	116712	89242.1	87105.2	69470.5	45998.8	47229.7	67017.9
52118	Pvr	poliovirus receptor	492.071	0.354881	0.058005	0.999944	1101.8	-0.0927784	0.659936	0.999977	1941.84	0.107702	0.420198	0.999983	917.602	2.1406	2.73430635054165e-29	5.51655035908665e-28	1337.74	2.56054	5.61951865559947e-52	6.54180983144391e-50	1474.93	-0.460852	0.0110309	0.0285856	865.263	1.65328	2.58670030287479e-14	1.699538931671e-12	1334.21	2.31503	1.19122198891813e-44	3.16126491419094e-42	1498.15	-0.684186	0.000232459	0.00131886	Pvr	281.607	353.739	342.619	1649.46	1396.11	1222.6	1935.41	1746.33	2117.05	456.551
71409	Fmnl2	formin-like 2	1011.59	0.411414	0.0580237	0.999944	3740.37	-0.308335	0.234992	0.999977	4169.16	-0.00858553	0.956231	0.999983	3069.8	2.99753	2.25913746698387e-27	4.11148372561109e-26	2948.95	2.71341	1.52562584308711e-54	1.94678659265472e-52	4171.32	0.243085	0.375672	0.506855	2496.03	2.2334	1.53571302426272e-20	4.98688815246207e-18	2759.85	2.29494	5.77920992577625e-25	3.70455731908817e-23	3706.89	-0.0808221	0.531335	0.676106	Fmnl2	705.946	682.815	581.24	7246.76	4198.69	4108.76	4089.68	3865.1	5015.75	1139.96
75767	Rab11fip1	RAB11 family interacting protein 1 (class I)	714.651	0.942842	0.0580617	0.999944	6332	-0.373677	0.202257	0.999977	3392.88	0.108272	0.812902	0.999983	4904.7	4.61388	1.5078527715091e-56	8.23610281326761e-55	2217.87	3.18447	2.92454478524448e-18	6.30058990989927e-17	5394.46	1.39018	0.000539645	0.00203815	3752.65	3.23862	1.65131361786306e-09	3.21824292750053e-08	2322.95	2.34738	3.35277122632562e-05	0.000181732	4584.11	0.881493	0.0139002	0.0424662	Rab11fip1	405.822	333.304	370.692	12708.7	7650.1	6503.24	1708.27	3889.86	4524.06	1369.65
12287	Cacna1b	calcium channel, voltage-dependent, N type, alpha 1B subunit	18.7413	-1.05917	0.0582996	0.999944	15.977	0.0856296	0.889208	0.999977	12.4571	-0.460715	0.390089	0.999983	20.0829	0.0308361	0.954221	0.967857	20.2726	-0.366348	0.423865	0.554854	15.0127	0.360163	0.550845	0.670699	14.6984	1.15026	0.0438826	0.093007	10.6241	0.237763	0.722526	0.810757	13.7021	0.886382	0.121428	0.234149	Cacna1b	18.5166	22.5491	16.5886	8.82853	24.6067	24.2535	14.5208	12.8771	17.4562	4.70671
17219	Mcm6	minichromosome maintenance complex component 6	1946.99	-0.272026	0.0583491	0.999944	365.437	0.493125	0.201174	0.999977	279.197	-0.110394	0.44543	0.999983	1037.44	-2.07127	4.25584357015244e-56	2.30562496761769e-54	1134.52	-2.43096	6.23897905919079e-85	2.06993727736302e-82	298.233	0.322329	0.0397014	0.084647	930.494	-1.34729	0.00131158	0.00508983	861.66	-2.26807	8.31534944667269e-36	1.22595968675444e-33	352.881	0.902272	0.0232349	0.0642216	Mcm6	1702.76	1527	1602.08	404.641	374.281	360.495	296.639	301.125	301.604	1589.93
215001	Wfikkn1	WAP, FS, Ig, KU, and NTR-containing protein 1	4.80692	-1.79813	0.0583798	0.999944	0.921156	0.893661	0.706655	0.999977	1.30535	0.0589184	0.971406	0.999983	3.35075	-2.73888	0.0463895	0.0795719	4.13964	-2.08708	0.0580345	0.115833	0.936841	-0.705897	0.718707	0.80723	1.54854	-0.0960837	0.950125	0.968375	1.60079	-0.229555	0.880059	0.923488	1.25002	0.101735	0.961976	0.978432	Wfikkn1	5.40068	7.04659	4.46617	0	1.29509	1.10243	1.0372	1.98109	0.969789	1.88268
18792	Plau	plasminogen activator, urokinase	2460.11	-0.794184	0.0585994	0.999944	850.949	-0.290189	0.743229	0.999977	694.913	-0.398203	0.348088	0.999983	1830.64	-0.998405	0.154431	0.226244	1881.15	-1.53088	0.00064158	0.00231874	871.072	0.496368	0.436676	0.566854	1149.12	-0.523718	0.148514	0.246015	1057.27	-1.13577	0.00369431	0.0116519	687.919	0.585597	0.195985	0.333364	Plau	1087.08	2443.76	3516.79	195.699	1621.45	1677.9	1142.99	700.314	609.027	1114.55
235527	Plscr4	phospholipid scramblase 4	364.828	-0.377268	0.0586449	0.999944	39.3206	1.27384	0.127866	0.999977	15.195	-0.0369581	0.964487	0.999983	177.052	-3.43049	4.35058471351859e-37	1.21825550427283e-35	194.427	-4.30047	3.66010712526394e-15	6.14074357261412e-14	19.6594	0.836788	0.245553	0.366479	154.435	-1.81721	0.0259767	0.0606549	136.792	-3.95604	1.03138628849561e-23	6.13697966907994e-22	36.715	2.12206	0.021726	0.0609039	Plscr4	297.037	283.978	352.828	33.8427	28.492	24.2535	33.1904	6.9338	7.75831	291.816
100504377	Gm20199	predicted gene, 20199	12.0232	-1.31755	0.0596971	0.999944	13.9264	-0.272108	0.64176	0.999977	15.4986	-0.191015	0.725237	0.999983	16.8103	0.566715	0.336803	0.43482	17.8154	0.39206	0.514268	0.636646	15.893	0.136011	0.810064	0.875167	10.3702	1.58019	0.0114212	0.0311833	10.7916	1.52431	0.0201965	0.0492624	13.4209	0.0325826	0.955483	0.974444	Gm20199	18.5166	7.04659	13.3985	22.0713	22.0165	13.2292	23.8556	11.8865	15.5166	7.53073
432466	Gm5424	argininosuccinate synthase pseudogene	101.352	0.859567	0.0599365	0.999944	818.533	0.074095	0.796788	0.999977	2765.45	0.134336	0.514322	0.999983	552.471	4.20957	3.11100247644449e-112	5.73504664858996e-110	1645.9	5.63993	1.44333172774148e-187	3.1924092264762e-184	1639.45	-1.46901	5.59738666922718e-18	1.62507935070692e-16	566.604	3.37863	3.89380823200784e-12	1.46814269475023e-10	1649.03	4.91592	9.36981605316272e-33	1.03606741007847e-30	1778.48	-1.55118	4.95923796030563e-07	5.60088242249171e-06	Gm5424	50.1491	52.8495	59.9743	1078.55	1024.42	888.559	2394.89	2731.92	3050.96	162.852
21983	Tpbg	trophoblast glycoprotein	33.6306	1.49099	0.0600188	0.999944	229.139	-0.409195	0.289437	0.999977	76.3078	0.0941195	0.841432	0.999983	179.579	4.64615	2.02546610009454e-12	1.47633231996457e-11	53.0477	2.51518	0.000387418	0.00147277	176.71	2.08267	6.35882116676449e-07	4.44046522319112e-06	139.776	2.69157	3.70606756632424e-12	1.40936758568067e-10	63.5492	1.11709	0.0257353	0.0603645	141.99	1.55283	0.00026601	0.00148259	Tpbg	2.31458	23.9584	13.3985	510.584	234.411	239.227	49.7855	78.2529	100.858	51.7738
67966	Zcchc10	zinc finger, CCHC domain containing 10	160.973	-0.360367	0.0601341	0.999944	146.176	-0.017887	0.944667	0.999977	151.907	-0.0289221	0.89135	0.999983	167.639	0.439301	0.0136614	0.0268834	175.302	0.207309	0.305679	0.433451	150.197	0.19441	0.380541	0.511292	142.745	0.752225	0.00361607	0.0119712	139.782	0.542798	0.013475	0.0349629	147.394	0.183843	0.479282	0.630875	Zcchc10	135.788	142.341	132.709	166.271	196.854	187.413	133.799	171.364	170.683	96.0168
238673	Zfp367	zinc finger protein 367	713.376	-0.252673	0.0602563	0.999944	403.244	-0.0702268	0.735481	0.999977	318.366	0.0168654	0.935901	0.999983	575.733	-0.167889	0.220682	0.305338	541.874	-0.846704	4.31762378685202e-06	2.43618985014086e-05	369.962	0.639787	0.000480038	0.0018392	488.974	-0.0210955	0.92127	0.95049	439.873	-0.575973	0.00159846	0.00570313	359.255	0.531757	0.0293944	0.0776994	Zfp367	526.18	602.484	628.454	512.055	510.266	525.859	379.615	286.267	316.151	517.738
16161	Il12rb1	interleukin 12 receptor, beta 1	21.9962	1.79219	0.0607295	0.999944	423.768	-0.203785	0.507472	0.999977	510.237	-0.0586007	0.865705	0.999983	301.585	6.2678	2.59494049594579e-50	1.1959251806489e-48	323.066	6.17258	4.89614268132352e-32	2.52827663516904e-30	485.422	0.0564858	0.838021	0.894662	256.412	4.22634	3.04405022918106e-10	7.02619732898974e-09	289.568	4.32344	2.5793461033472e-12	4.85465864472539e-11	442.149	-0.108499	0.774591	0.858679	Il12rb1	2.31458	14.0932	5.74222	541.483	569.84	588.698	721.89	521.025	372.399	54.5978
18030	Nfil3	nuclear factor, interleukin 3, regulated	287.909	1.03297	0.0617817	0.999944	1935.85	-0.455276	0.198832	0.999977	1669.28	0.11935	0.592484	0.999983	1552.69	4.30619	7.5547906530209e-21	9.79245472046352e-20	1064.35	3.52427	1.76246063492892e-19	4.22195218161402e-18	1955.06	0.742335	0.0409097	0.0869019	1151.73	2.76782	2.97377116691022e-08	4.35627935179166e-07	1115.52	2.61293	6.76889446196529e-09	7.29621938390069e-08	1676.07	0.142589	0.51987	0.666163	Nfil3	226.828	117.678	86.1333	4371.6	2166.69	1882.95	1701.01	1234.22	2029.77	522.445
17929	Myom1	myomesin 1	64.748	0.508479	0.061855	0.999944	16.0516	0.535793	0.33623	0.999977	11.3351	-0.0858131	0.895548	0.999983	29.7364	-1.29744	0.00201	0.00471522	31.2214	-1.75557	0.000478008	0.00177594	12.5286	0.423269	0.521922	0.644833	40.3408	-1.29515	0.000201372	0.00102793	36.7471	-2.34456	5.80760668020091e-09	6.31131310725519e-08	15.2561	1.0223	0.070648	0.154396	Myom1	44.7485	42.9842	33.8153	19.1285	18.1313	12.1267	18.6696	5.94326	11.6375	54.5978
20020	Polr2a	polymerase (RNA) II (DNA directed) polypeptide A	6455.45	-0.139107	0.0618668	0.999944	2514.12	0.00672762	0.971494	0.999977	4352.4	-0.00301032	0.971505	0.999983	4309.6	-0.691027	2.47742084777636e-12	1.79295566589616e-11	5706.56	-0.18939	0.025893	0.0590726	3359.32	-0.539956	8.89155974936619e-07	6.02556856614256e-06	3872.39	-0.581713	0.00206948	0.00749622	4881.32	-0.0504947	0.617669	0.726454	3351.38	-0.553944	0.00279757	0.0112711	Polr2a	5227.08	5036.91	5083.78	3309.23	3073.25	3027.27	4543.97	4474.28	4494.97	4744.36
70652	Tmem144	transmembrane protein 144	222.862	-0.278564	0.0620424	0.999944	19.8143	1.83004	0.0530869	0.999977	26.1051	0.0107111	0.987189	0.999983	101.729	-4.09435	3.21175196498356e-27	5.79206302054711e-26	125.612	-2.7886	1.53743511265768e-11	1.78976327895439e-10	16.6865	-1.32825	0.0600359	0.119245	95.0933	-2.00102	0.0109522	0.0301448	95.9049	-2.49756	2.01052221066809e-08	2.00734531326975e-07	28.6091	0.470318	0.609602	0.737574	Tmem144	177.451	193.077	183.113	11.7714	15.5411	5.51215	44.5996	13.8676	22.3051	160.028
12983	Csf2rb	colony stimulating factor 2 receptor, beta, low-affinity (granulocyte-macrophage)	8715.47	0.304708	0.0621376	0.999944	16761.4	-0.297974	0.203221	0.999977	12874.4	-0.00700077	0.963152	0.999983	15238.4	1.98969	1.37006574953557e-21	1.84618098412037e-20	11400.9	1.17288	4.54976725907677e-25	1.57239482539604e-23	15993.5	0.775736	0.000263234	0.00107663	12889.7	1.3449	1.90978295285953e-09	3.65225350869621e-08	10977.5	0.862974	1.98883583686428e-05	0.000113603	13986.5	0.460334	0.0193234	0.0554205	Csf2rb	5706.97	5946.62	6027.42	29535.9	19421.2	20476.5	14267.7	12325.3	13442.2	8210.38
16891	Lipg	lipase, endothelial	5.73455	4.16259	0.0622073	0.999944	110.583	-0.892402	0.0722387	0.999977	0.65677	-1.38481	0.706299	0.999983	94.9731	8.61297	1.60474832183486e-14	1.3759576534699e-13	0.85543	1.12877	0.691783	0.784336	79.0156	7.47858	7.94401683976268e-15	1.65465016373581e-13	51.9024	3.51371	0.00974698	0.0274188	4.62823	-4.44294	0.0735525	0.143026	41.88	7.95004	1.43759692407079e-09	2.62188412878331e-08	Lipg	0	0.704659	0.638025	235.428	94.5416	210.564	0	2.97163	0	24.4749
19268	Ptprf	protein tyrosine phosphatase receptor type F	35.2152	1.28881	0.0622265	0.999944	12.0521	0.756533	0.307103	0.999977	8.65214	0.750782	0.268871	0.999983	13.8703	-0.447513	0.517291	0.610529	13.1591	-1.21827	0.0921492	0.169378	7.82096	0.730079	0.349306	0.479325	28.0008	-1.00609	0.142026	0.237552	26.091	-1.75291	0.00758536	0.021456	13.1397	0.715793	0.295237	0.450414	Ptprf	10.8014	25.3677	10.2084	5.88569	14.246	13.2292	9.33479	3.96217	6.78852	14.1201
16323	Inhba	inhibin beta-A	269.787	1.51656	0.063003	0.999944	995.368	-0.380419	0.335895	0.999977	3249.26	-0.224999	0.834378	0.999983	791.873	3.75796	5.44927401200557e-09	2.81651923525506e-08	2204.88	5.09853	4.62058394803409e-06	2.59170623729334e-05	2209.87	-1.37909	0.0277766	0.0626022	681.388	1.83346	0.00332361	0.0111617	1813.48	3.35845	7.34815776529943e-06	4.594849452769e-05	1837.39	-1.55677	0.0148635	0.0447999	Inhba	19.2881	183.916	111.654	956.425	1736.72	1520.25	630.617	4312.82	5907.95	118.609
52004	Cdk2ap2	cyclin dependent kinase 2 associated protein 2	247.695	0.292663	0.0634201	0.999944	101.83	0.108249	0.75524	0.999977	484.852	0.059336	0.846868	0.999983	152.43	-0.443739	0.140102	0.208239	390.799	1.53746	5.38639820305573e-09	4.72145908538656e-08	270.344	-2.01884	6.16233196702922e-10	7.10354652810979e-09	167.86	-0.661405	0.00494523	0.0155566	383.032	1.30917	3.41309541067767e-07	2.75141938057606e-06	283.629	-1.99463	9.06154701402417e-11	2.05029098735404e-09	Cdk2ap2	183.623	174.756	147.384	170.685	95.8367	102.526	354.722	609.184	508.169	205.212
100504971	NA	NA	17.4306	-0.904006	0.0638479	0.999944	10.3085	0.487446	0.454713	0.999977	24.6947	-0.385846	0.576549	0.999983	14.5966	-0.669772	0.202961	0.284373	27.3393	0.74469	0.153315	0.253412	17.4955	-1.4528	0.0193976	0.0462061	11.9932	0.690264	0.206745	0.318838	16.7182	1.26672	0.0754869	0.146032	16.3129	-0.601163	0.403106	0.561367	NA	19.2881	17.6165	14.6746	11.7714	11.6558	8.81944	46.674	19.8109	20.3656	10.3548
269356	Slc4a11	solute carrier family 4, sodium bicarbonate transporter-like, member 11	23.6894	2.12725	0.0647093	0.999944	235.353	-0.445222	0.545404	0.999977	75.7135	0.659671	0.108097	0.999983	183.669	5.68827	1.01328413486398e-09	5.64860156322954e-09	39.9135	3.18105	0.000144627	0.000606812	175.479	2.46881	0.000145704	0.000630119	137.287	3.05445	0.000590526	0.00258748	66.8233	1.71516	0.0244773	0.0578226	149.783	1.33514	0.0287705	0.0764311	Slc4a11	16.202	2.81864	1.27605	732.768	174.837	116.858	86.0875	45.565	50.429	66.8353
278279	Tmtc2	transmembrane and tetratricopeptide repeat containing 2	134.516	1.55355	0.0647363	0.999944	1860.74	-0.234035	0.456307	0.999977	360.361	0.288837	0.15224	0.999983	1353.88	5.6249	7.59307624424159e-60	4.5397703148567e-58	229.209	2.69381	3.89715048322576e-25	1.35745627461651e-23	1247.46	2.88999	1.02199265887189e-18	3.19806570705477e-17	1130.96	3.76901	4.51653965752077e-06	3.88235196467718e-05	300.264	1.42207	0.0723939	0.141036	1103.76	2.34338	9.83526622396723e-32	2.32867490827824e-29	Tmtc2	61.722	43.6889	49.7659	3744.77	1960.77	1857.6	374.429	262.494	369.489	379.361
15476	Hs3st1	heparan sulfate (glucosamine) 3-O-sulfotransferase 1	2.92881	2.45394	0.065424	0.999944	3.56502	1.1879	0.378016	0.999977	7.67821	0.749968	0.346492	0.999983	1.80042	2.03386	0.287538	0.381496	3.90488	3.11167	0.0194934	0.0466204	3.8286	-1.16459	0.350864	0.481114	4.90691	0.680019	0.436398	0.566864	7.31385	1.4096	0.0740158	0.143626	7.0533	-0.747092	0.403872	0.562257	Hs3st1	0	0.704659	1.27605	4.41427	3.88527	0	4.1488	3.96217	9.69789	3.76537
20725	Serpinb8	serine (or cysteine) peptidase inhibitor, clade B, member 8	1309.16	0.268752	0.0655349	0.999944	1267.29	-0.22288	0.354136	0.999977	468.136	0.0499801	0.760226	0.999983	1366.59	0.942214	4.22405735843498e-05	0.000133395	815.664	-0.923243	6.28481979459569e-07	4.05867851552698e-06	955.655	1.82702	5.91772865235898e-16	1.4071043684498e-14	1260.98	0.415425	0.0400614	0.0864966	840.836	-1.1381	4.29105617370275e-15	1.15259158641421e-13	848.901	1.53038	4.7151506244863e-14	1.64521531921221e-12	Serpinb8	1033.07	868.14	795.617	2154.16	1399.99	1573.17	437.698	540.836	448.042	1137.14
70661	Sik3	SIK family kinase 3	1098.99	0.24179	0.0660366	0.999944	1947.27	-0.269617	0.0908197	0.999977	1045.75	-0.0107957	0.940839	0.999983	1795.26	1.82233	6.34134920785469e-32	1.46126263951138e-30	1094.57	0.505912	0.00211049	0.00671824	1641.31	1.27686	3.87577298884094e-16	9.45289632645985e-15	1537.91	1.27463	9.89386824485182e-20	2.4316929508458e-17	1055.86	0.255676	0.0386543	0.0844703	1430.07	0.995306	5.63390812972649e-10	1.11993984845642e-08	Sik3	699.002	856.161	727.348	2944.32	2579.82	2462.83	996.748	1054.93	1203.51	898.981
75302	Asxl2	ASXL transcriptional regulator 2	2326.71	-0.140626	0.0665886	0.999944	1474.78	-0.11685	0.415148	0.999977	1693.36	-0.0986232	0.344343	0.999983	1968.21	0.0719195	0.543273	0.63448	2167.75	-0.0326193	0.756255	0.832332	1637.43	0.0662844	0.615277	0.724678	1707.43	0.0589798	0.608481	0.720793	1796.79	0.0118181	0.909577	0.942536	1512.44	0.0244384	0.847279	0.905973	Asxl2	1857.83	1793.36	1882.17	2071.76	1907.67	1778.22	1721.75	1872.13	1836.78	1732.07
26570	Slc7a11	solute carrier family 7 (cationic amino acid transporter, y+ system), member 11	1508.19	1.28121	0.0666295	0.999944	8526.22	0.398838	0.64778	0.999977	60279.9	0.0485336	0.894906	0.999983	5152.83	3.80892	1.16851530275408e-10	7.2004195048537e-10	36657.1	6.52563	2.03441639634103e-31	1.02267954529704e-29	31049.9	-2.7548	6.77247133801544e-11	8.96777941245397e-10	6754.26	2.90018	0.0002009	0.00102682	34664.2	5.29491	1.40463736035311e-21	7.03325778661337e-20	33304.3	-2.42715	8.20462286845859e-05	0.000529884	Slc7a11	191.338	1038.67	752.869	4543.75	13220.3	9730.05	37270.7	68160.2	78298.8	680.59
56615	Mgst1	microsomal glutathione S-transferase 1	2034.76	0.37637	0.0667627	0.999944	1672.23	0.149359	0.57407	0.999977	7081.25	-0.0393471	0.801619	0.999983	1736.47	0.580503	0.000414059	0.00110735	5187.85	2.46513	7.60952945265255e-67	1.42233894881904e-64	4144.52	-1.92293	2.17236954481526e-26	1.32215592296371e-24	1947.86	0.321506	0.281025	0.404617	4780.36	2.05279	3.15477702667583e-20	1.42869407395773e-18	4149.77	-1.75663	1.19902175042909e-11	3.04556118562056e-10	Mgst1	1262.99	1447.37	1304.12	1771.59	2322.1	1847.67	7640.01	6620.79	8005.61	1567.33
109075	Exosc4	exosome component 4	144.028	0.315907	0.0667809	0.999944	85.3563	0.110022	0.708475	0.999977	153.561	0.0198969	0.941123	0.999983	104.53	0.0945811	0.711788	0.780403	150.96	0.696752	0.00429433	0.0125862	114.541	-0.639411	0.0304052	0.0675311	114.902	-0.148658	0.472382	0.599658	149.821	0.403126	0.0790376	0.151729	118.551	-0.572937	0.0327798	0.084619	Exosc4	91.8115	100.062	98.8938	129.485	93.2466	85.9896	122.389	165.421	185.23	123.316
56878	Rbms1	RNA binding motif, single stranded interacting protein 1	3099.88	0.195068	0.067015	0.999944	5362.53	-0.190804	0.353598	0.999977	3518.48	0.0732959	0.597472	0.999983	4898.29	1.72738	9.32396388969442e-22	1.26540871889483e-20	3396.85	0.692587	1.93761047823657e-08	1.57464964217253e-07	4687.75	0.994794	4.73227414777189e-08	3.97391224004034e-07	4338.84	1.30361	1.35842406561127e-12	5.72349339644216e-11	3327.6	0.572852	7.78586128422347e-05	0.000388678	4355.74	0.708011	0.000157759	0.000939678	Rbms1	2119.38	2331.72	2102.29	8651.96	6326.52	6484.5	3341.85	3499.59	3793.81	2721.42
60532	Wtap	WT1 associating protein	1649.61	0.181872	0.0673825	0.999944	2657.38	-0.232842	0.158942	0.999977	1594.55	0.00786315	0.944822	0.999983	2495.44	1.63588	2.53493120742673e-32	5.94454804172703e-31	1667.25	0.487222	2.82590940870987e-05	0.000137121	2293.58	1.10944	8.15038877551174e-15	1.69497426760956e-13	2168.97	1.18372	4.98177471767275e-14	2.92558026782977e-12	1590.84	0.315105	0.00890364	0.0245618	2051.02	0.846006	8.40544500501091e-08	1.10453711914212e-06	Wtap	1117.17	1230.34	1156.1	4009.63	3488.98	3275.32	1564.1	1676.99	1690.34	1425.19
71375	Foxn3	forkhead box N3	241.764	-0.292977	0.0685768	0.999944	137.696	-0.0475365	0.857841	0.999977	96.7358	-0.0998031	0.78639	0.999983	196.332	-0.18741	0.38985	0.488116	180.913	-0.96707	0.000420711	0.00158615	121.985	0.739246	0.0226462	0.0527491	165.614	0.0245015	0.903384	0.938676	139.267	-0.769916	0.010856	0.0291278	115.982	0.771989	0.0165203	0.0487062	Foxn3	205.226	188.849	209.91	135.371	185.198	202.847	140.022	90.1394	80.4925	157.204
16174	Il18rap	interleukin 18 receptor accessory protein	40.6016	1.09533	0.0687414	0.999944	382.618	-0.343566	0.400753	0.999977	25.212	0.286855	0.68648	0.999983	293.211	4.79752	2.92160043887351e-21	3.87396629622059e-20	25.5536	0.262864	0.610624	0.719744	244.48	4.49364	7.11884071250353e-21	2.66815758682194e-19	228.668	3.30784	1.65516490393651e-12	6.88631617713021e-11	37.7139	-0.549605	0.474025	0.600377	194.373	3.83766	5.34932025021933e-13	1.61564093844324e-11	Il18rap	27.0034	19.7305	12.1225	919.639	369.101	323.012	15.558	26.7447	28.1239	73.4246
170826	Ppargc1b	peroxisome proliferative activated receptor, gamma, coactivator 1 beta	63.5759	0.491339	0.0688169	0.999944	164.391	-0.176357	0.477453	0.999977	115.204	0.0754343	0.908486	0.999983	135.211	2.46447	3.5907425760095e-28	6.78916327797352e-27	92.4397	1.53183	0.00168761	0.0055237	146.417	0.890095	0.0442157	0.0927076	123.435	1.76218	3.39563621333333e-10	7.74345082875601e-09	95.2537	1.11752	0.0524213	0.108194	137.655	0.619509	0.262465	0.412865	Ppargc1b	45.52	38.0516	36.3674	204.528	237.002	211.667	194.993	96.0826	57.2175	64.9526
15186	Hdc	histidine decarboxylase	22.8995	1.95724	0.0696093	0.999944	371.641	-0.478373	0.0910703	0.999977	161.521	0.254853	0.75764	0.999983	288.926	6.2835	3.3854298661335e-49	1.50283647535752e-47	94.2947	4.42499	7.01034067387629e-11	7.55147979569904e-10	303.601	1.81489	0.000723137	0.00264386	205.347	3.77771	1.69330037850044e-05	0.000124853	111.761	2.71421	0.0101349	0.0274673	247.955	1.05582	0.116262	0.226328	Hdc	6.1722	10.5699	4.46617	740.125	466.233	420.026	44.5996	168.392	243.417	67.7766
328967	Arhgef37	Rho guanine nucleotide exchange factor 37	13.7432	1.12767	0.069821	0.999944	42.5189	-0.315061	0.472467	0.999977	58.2233	-0.323457	0.315709	0.999983	34.2902	3.19146	8.5462599790273e-12	5.88353260900567e-11	43.4521	3.35599	4.03110796170721e-12	5.0043810813673e-11	55.2327	-0.202589	0.560985	0.679226	30.5194	1.71102	0.000774676	0.00325261	36.1906	1.91311	1.46674864545948e-06	1.0594604124443e-05	44.1711	-0.217841	0.611674	0.738834	Arhgef37	3.85763	9.16057	6.38025	55.9141	69.9349	50.7118	59.1203	87.1678	54.3082	19.7682
100503827	Tnfsf13os	tumor necrosis factor (ligand) superfamily, member 13, opposite strand	32.0612	-0.670857	0.0702365	0.999944	5.2247	0.542289	0.615831	0.999977	2.15722	-0.58074	0.642621	0.999983	18.2118	-2.43933	8.83285584068446e-05	0.00026423	19.2221	-3.48594	2.02226705138878e-07	1.41027357009881e-06	3.4908	0.990414	0.376776	0.507931	13.2105	-1.27556	0.050726	0.104419	11.0031	-3.40469	7.12079165347399e-05	0.000359219	4.13115	2.08644	0.0904446	0.1872	Tnfsf13os	28.5464	26.0724	34.4533	1.47142	7.77055	6.61458	3.1116	1.98109	2.90937	22.5922
16440	Itpr3	inositol 1,4,5-triphosphate receptor 3	550.702	-0.289343	0.0712086	0.999944	149.386	-0.191261	0.537703	0.999977	613.945	-0.0686916	0.917046	0.999983	342.827	-1.18376	1.98955268408051e-08	9.59568778190427e-08	656.742	0.499885	0.346657	0.476981	375.042	-1.72644	0.00102811	0.00361062	272.818	-1.12364	3.22224190597472e-05	0.000217747	530.864	0.722414	0.137444	0.237306	350.136	-1.8732	0.000270938	0.00150623	Itpr3	442.084	400.951	530.199	211.885	165.772	220.486	1261.23	272.399	418.949	371.83
242083	Ppm1l	protein phosphatase 1 (formerly 2C)-like	56.768	0.544649	0.0713191	0.999944	84.6072	-0.208471	0.558364	0.999977	35.7041	0.130603	0.808807	0.999983	77.5414	1.71528	5.14674370002604e-10	2.95598135570946e-09	41.6454	0.00751859	0.986987	0.991544	65.0001	1.66571	7.00014378072683e-05	0.000327485	74.0453	0.92956	0.0133174	0.0353143	47.7722	-0.401963	0.344979	0.475193	59.5864	1.30959	0.00576433	0.0207519	Ppm1l	33.9471	40.1656	30.6252	94.171	120.443	124.575	56.0087	23.773	26.1843	50.8324
97086	Slc9b2	solute carrier family 9, subfamily B (NHA2, cation proton antiporter 2), member 2	232.743	-0.513243	0.0714545	0.999944	50.5719	0.187676	0.718964	0.999977	6.14832	0.592077	0.575136	0.999983	138.521	-1.78477	2.72786233389176e-06	1.02337243521044e-05	125.828	-5.37091	1.77278011791918e-24	5.941051753764e-23	28.048	3.54066	5.01218327236371e-08	4.19039997843237e-07	105.75	-1.12699	0.00985071	0.0276462	81.6941	-4.26879	5.8947084180619e-14	1.38928749554642e-12	32.3867	3.1073	5.65808414076515e-05	0.000382173	Slc9b2	196.739	152.911	270.522	48.5569	42.738	85.9896	9.33479	2.97163	2.90937	163.793
17750	Mt2	metallothionein 2	160.358	1.20954	0.0722173	0.999944	1436.55	-0.134525	0.73998	0.999977	1588.25	0.133337	0.809459	0.999983	1032.05	4.70223	3.35667755779612e-23	4.84800666209227e-22	970.742	4.41228	5.8642309765092e-19	1.33489209758582e-17	1515.93	0.244843	0.64464	0.749073	927.834	3.29698	2.68527677321245e-07	3.18774537871875e-06	1007.33	3.33449	9.04186909125397e-07	6.79368974925532e-06	1499.73	-0.0476186	0.910412	0.94646	Mt2	104.156	66.9427	49.1279	3218	1320.99	1121.17	2699.83	754.794	1250.06	353.944
14718	Got1	glutamic-oxaloacetic transaminase 1, soluble	1365.26	0.224206	0.0722582	0.999944	2071.53	-0.371156	0.0236452	0.999977	1070.16	0.0240969	0.855862	0.999983	2029.94	1.63271	6.68856622408518e-50	3.05076768014717e-48	1215.24	0.198811	0.167283	0.27226	1760.01	1.39487	6.0229431939372e-22	2.52887374358097e-20	1668.74	1.00481	6.7866686028224e-09	1.14888604204922e-07	1189.31	0.00158601	0.990152	0.994539	1469.43	0.97795	9.57983474410678e-09	1.50675004593252e-07	Got1	904.228	1013.3	937.896	2954.62	2781.86	3026.17	1221.82	1013.33	1057.07	1026.06
231997	Fkbp14	FK506 binding protein 14	74.3902	0.602471	0.0725372	0.999944	25.6518	0.926619	0.20048	0.999977	23.3301	0.374494	0.406782	0.999983	34.7484	-0.997215	0.0555608	0.0932193	39.0459	-1.09493	0.00373077	0.0111236	18.9132	0.054953	0.93195	0.958462	54.3567	-0.704881	0.20497	0.316629	50.6526	-1.3168	0.00115271	0.00428079	30.1732	0.587531	0.330053	0.48727	Fkbp14	40.8908	47.9168	45.2998	7.35711	29.7871	28.6632	28.0044	15.8487	19.3958	48.9498
12709	Ckb	creatine kinase, brain	2544.66	-0.200444	0.0727752	0.999944	970.955	-0.0546613	0.799035	0.999977	96.0416	0.0818594	0.933388	0.999983	1719.28	-0.716833	2.9520696347397e-07	1.24786051789491e-06	1278.92	-4.41947	3.84552286360909e-10	3.81134682023571e-09	582.965	3.65794	9.54342427857684e-05	0.00043201	1481.54	-0.611041	0.00351828	0.0117323	1012	-4.13631	1.00710003411782e-09	1.24656812991692e-08	558.441	3.50031	1.41595474588594e-07	1.76746234638996e-06	Ckb	1900.27	2082.27	2183.96	1312.51	1098.24	1301.97	229.221	33.6785	27.1541	1935.4
268882	Fbxo45	F-box protein 45	513.026	-0.204209	0.0727813	0.999944	224.679	-0.0431203	0.82985	0.999977	396.383	0.0128788	0.932886	0.999983	365.704	-0.52596	0.000189226	0.000537011	488.206	-0.0320259	0.817116	0.879068	304.726	-0.532643	0.00164391	0.00550653	316.16	-0.400106	0.0115589	0.0315075	412.256	0.187911	0.212378	0.3319	301.86	-0.612785	0.00151477	0.00671716	Fbxo45	403.508	409.407	432.581	278.099	270.674	306.476	439.772	394.236	389.855	352.062
215257	Il36g	interleukin 36G	31.5999	1.62732	0.0728922	0.999944	226.51	0.961298	0.170486	0.999977	1899.22	0.116235	0.837306	0.999983	106.763	4.0505	5.4644360732547e-14	4.4798925262699e-13	1122.36	7.3248	1.9571709429329e-39	1.3598751614483e-37	914.764	-3.31083	1.64434071803504e-11	2.35351808488553e-10	201.391	3.3615	0.000374359	0.00174517	1108.76	5.81952	3.20239969364686e-15	8.65430581160899e-14	1065.25	-2.48963	0.0117036	0.0369581	Il36g	4.62915	16.2072	14.0365	145.671	300.461	128.984	770.639	2608.1	2269.31	19.7682
16181	Il1rn	interleukin 1 receptor antagonist	3170.74	1.95935	0.0729128	0.999944	68465.2	-0.331331	0.0457997	0.999977	24717	-0.0109263	0.981774	0.999983	50686.5	6.62636	8.08621104784023e-97	1.11800290872899e-94	15762.2	4.70607	8.98581593001838e-26	3.26714419745956e-24	52965.4	1.87985	2.58843359591782e-07	1.92076828582984e-06	39308.7	4.26454	2.43138311972973e-07	2.92559535494587e-06	15632.2	2.72607	0.013744	0.0355218	43984.2	1.53537	2.44185706011182e-05	0.000182609	Il1rn	587.902	1371.97	972.35	108962	89512.8	87841.6	12344.7	30433.4	34121	9522.61
102545	Cmtm7	CKLF-like MARVEL transmembrane domain containing 7	830.533	0.168231	0.0733201	0.999944	1098.38	-0.169253	0.39156	0.999977	830.635	-0.000189966	0.998769	0.999983	1070.86	1.3118	3.36469782841108e-31	7.51845694890578e-30	860.014	0.532438	1.75474556533575e-05	8.90184571772581e-05	1013.74	0.741612	1.61756370532491e-07	1.24056851111277e-06	969.275	0.942173	1.7102125139727e-06	1.65920617583667e-05	813.025	0.367318	0.00182839	0.00640468	938.708	0.550786	0.0056722	0.0204758	Cmtm7	597.161	596.142	581.24	1359.59	1450.5	1547.81	872.284	905.356	799.106	647.643
55991	Panx1	pannexin 1	588.686	0.677538	0.0737243	0.999944	337.164	0.557754	0.196565	0.999977	1280.24	0.154391	0.416553	0.999983	356.799	0.00754507	0.978457	0.985211	945.176	1.86624	3.81750290407948e-21	1.04457899051626e-19	702.382	-1.89633	1.71153015860759e-15	3.86200376605536e-14	518.724	-0.141446	0.785437	0.856911	1036.01	1.34674	0.000331646	0.00142276	834.085	-1.51522	0.000257454	0.00144216	Panx1	311.696	422.091	292.853	275.156	450.692	295.451	1243.6	1208.46	1307.28	429.252
68121	Cep70	centrosomal protein 70	373.904	-0.218348	0.0740967	0.999944	160.037	-0.199045	0.491915	0.999977	294.866	-0.168005	0.53469	0.999983	270.198	-0.493365	0.0304922	0.0550568	371.675	0.0790368	0.738188	0.818899	235.879	-0.611104	0.0422513	0.0892846	222.143	-0.506321	0.00742244	0.0218621	292.794	0.132307	0.523137	0.645481	207.685	-0.663624	0.00961303	0.0313939	Cep70	302.438	294.548	315.184	155.971	253.838	230.408	416.954	294.191	256.994	255.104
16956	Lpl	lipoprotein lipase	113325	-0.329302	0.0742495	0.999944	52249.3	-0.155775	0.510216	0.999977	2590.99	-0.444507	0.229784	0.999983	85762.3	-0.454627	0.0014722	0.00355024	58503.4	-4.95387	2.93098374270723e-57	4.05177971348622e-55	31419.8	4.46243	8.79210805778261e-48	2.59230421579244e-45	68497.9	-0.323849	0.258078	0.379104	41850.9	-5.06916	2.33035208534745e-64	1.54607209102377e-61	27638.8	4.72556	7.97664416551789e-52	6.22131323474128e-49	Lpl	88680.7	95176.2	102194	69118.6	60695.7	76751.2	2897.93	4405.93	1956.06	95454.9
239796	Mb21d2	Mab-21 domain containing 2	14.296	1.19533	0.075049	0.999944	93.5135	0.132012	0.761551	0.999977	71.6085	-0.0274372	0.95929	0.999983	61.6788	4.10451	1.92456858822391e-17	2.02094927780822e-16	48.1167	3.50989	9.80035456107835e-09	8.35327587540596e-08	81.4683	0.561117	0.29954	0.426793	68.0297	3.00639	3.75162882553262e-08	5.36547605306777e-07	47.2158	2.28952	1.61145052415462e-05	9.38645171422638e-05	85.4024	0.699127	0.0930764	0.191425	Mb21d2	6.1722	7.04659	6.38025	63.2712	132.099	137.804	32.1532	123.818	67.8852	25.4162
14011	Etv6	ets variant 6	1266.46	0.349711	0.0755889	0.999944	5012.82	-0.162003	0.414724	0.999977	1902.24	0.0407938	0.70836	0.999983	3920.68	2.99094	1.44609882778316e-70	1.14934549348299e-68	1648.15	1.19778	1.51654520901752e-20	3.92321081264553e-19	3746.94	1.75416	1.7749268689647e-28	1.33805282371725e-26	3455.85	2.43962	3.80771367130782e-21	1.53139320744235e-18	1638.23	0.890113	2.02251067502319e-05	0.00011513	3437.33	1.52939	2.23962735495758e-16	1.05676936296735e-14	Etv6	898.055	866.731	761.801	7702.9	6083.04	6084.31	1916.74	1879.06	2021.04	1372.48
100503457	Gm19703	predicted gene, 19703	3.31871	-2.38883	0.0757417	0.999944	0.847518	0.558699	0.818869	0.999977	1.33193	-1.48413	0.538619	0.999983	2.63774	-2.29158	0.119148	0.181276	3.70101	-1.06966	0.394481	0.526623	1.27211	-1.26822	0.546697	0.666998	1.02331	0.621054	0.769325	0.844469	0.81778	-0.1524	0.95642	0.974148	0.870412	0.751974	0.795197	0.871365	Gm19703	3.0861	6.34194	3.19012	1.47142	0	1.10243	4.1488	0	1.93958	0.941342
104156	Etv5	ets variant 5	458.788	-0.307504	0.0758392	0.999944	157.347	0.264019	0.365479	0.999977	119.275	0.0407202	0.848397	0.999983	293.593	-1.08379	2.20852177640947e-05	7.25048467432178e-05	299.833	-1.66401	1.46188407331608e-20	3.78919209706595e-19	131.863	0.540003	0.0551647	0.111286	260.67	-0.551042	0.0130735	0.0347843	232.472	-1.31346	1.47025936238288e-09	1.77676425131679e-08	147.993	0.739307	0.002837	0.0113987	Etv5	351.816	419.272	378.987	229.542	129.509	178.594	121.352	128.771	114.435	307.819
27055	Fkbp9	FK506 binding protein 9	518.317	0.352275	0.0758731	0.999944	268.623	0.371028	0.158639	0.999977	57.0796	0.597876	0.217144	0.999983	332.738	-0.218651	0.160564	0.233861	232.491	-2.87544	1.27373145667768e-34	7.47950892104844e-33	148.467	2.619	7.09263963701961e-23	3.21177961447018e-21	405.439	-0.230215	0.413036	0.543993	272.484	-2.626	4.15912928613714e-10	5.49676160336193e-09	194.874	2.37309	4.77593336879591e-08	6.56889009718516e-07	Fkbp9	345.643	327.667	359.846	258.97	303.051	315.295	36.302	46.5555	58.1873	363.358
11426	Macf1	microtubule-actin crosslinking factor 1	15241.3	-0.275263	0.0765853	0.999944	5139.11	0.0545004	0.765345	0.999977	8986.93	-0.0727574	0.685477	0.999983	9873.98	-0.985285	1.02525517828064e-10	6.3530401406718e-10	13135.4	-0.410786	0.0251561	0.0576493	6962.02	-0.6132	0.00020693	0.000863922	8432.62	-0.693161	0.000349798	0.00164628	10405	-0.206148	0.222085	0.343295	6839.18	-0.510058	0.0119815	0.0376274	Macf1	12214.8	11169.6	14459.6	6597.86	5842.16	6475.68	10764.1	9661.75	8153.98	10376.4
15478	Hs3st3a1	heparan sulfate (glucosamine) 3-O-sulfotransferase 3A1	2.94042	3.06592	0.0769398	0.999944	38.8334	-0.0526986	0.912468	0.999977	0.184327	1.0512	0.796703	0.999983	26.301	6.7403	1.71709918295487e-09	9.31768497766151e-09	0.280357	-1.36536	0.735216	0.816422	21.615	8.05365	2.70020472456214e-10	3.28380534239142e-09	25.5176	3.59187	7.5126414473867e-07	7.9714376348564e-06	2.33538	-3.37929	0.0574704	0.116834	20.7274	6.92755	2.56833064291293e-07	3.05138852996259e-06	Hs3st3a1	0	1.40932	0	61.7997	42.738	44.0972	0	0	0	7.53073
224840	Treml4	triggering receptor expressed on myeloid cells-like 4	9.35431	1.51269	0.0770312	0.999944	7.95701	0.568655	0.590656	0.999977	181.921	-0.133254	0.591885	0.999983	6.05972	1.13474	0.297785	0.392893	118.581	5.72003	1.02441264636655e-34	6.04221343552467e-33	90.3149	-4.63127	8.99173179126065e-18	2.54919438902663e-16	11.0539	0.159552	0.844263	0.898777	101.343	4.0798	2.89507056958536e-20	1.31557162287083e-18	84.728	-3.96619	3.26480579030333e-16	1.49785674649245e-14	Treml4	1.54305	4.93262	4.46617	1.47142	16.8362	5.51215	156.617	217.919	215.293	7.53073
320019	Ptgs2os	prostaglandin-endoperoxide synthase 2, opposite strand	3.571	3.37614	0.0770565	0.999944	35.3786	0.304288	0.523319	0.999977	79.4597	-0.12239	0.605003	0.999983	21.2238	6.42387	8.52250485615395e-08	3.8254719971502e-07	50.9441	7.51074	2.17826400721889e-12	2.79301851592289e-11	55.1998	-1.13767	0.00448883	0.01313	26.5107	3.30515	3.95177335092986e-05	0.000258874	44.6361	4.03247	1.11677392957946e-08	1.15229185626671e-07	55.9149	-0.731153	0.0257846	0.0700856	Ptgs2os	0	1.40932	0	60.3283	34.9675	24.2535	90.2363	81.2245	85.3414	11.2961
14571	Gpd2	glycerol phosphate dehydrogenase 2, mitochondrial	949.125	0.781798	0.077069	0.999944	7826.39	-0.257928	0.237648	0.999977	3643.65	0.141989	0.241098	0.999983	5887.28	4.35346	1.59218318929456e-85	1.67722598980212e-83	2433.98	2.75733	3.21512828546274e-96	1.37638604762503e-93	6237.7	1.55613	1.40865353966646e-12	2.29607065900424e-11	4850.91	3.26167	9.45212954133224e-12	3.25840683824835e-10	2595.16	2.11512	2.22446571456267e-06	1.54860627316538e-05	5597.21	1.13312	8.74702545562566e-16	3.82761750878352e-14	Gpd2	560.127	527.085	496.383	13600.4	9921.69	8487.61	3858.38	3583.78	3304.07	1636.05
230103	Npr2	natriuretic peptide receptor 2	9.92862	1.61555	0.0772643	0.999944	4.99117	1.70227	0.249185	0.999977	3.05307	0.508949	0.765563	0.999983	3.43544	-0.325503	0.795213	0.848408	3.74027	-0.502199	0.684585	0.779104	2.41712	0.141956	0.935689	0.960149	10.2833	-0.259483	0.81882	0.880948	8.00129	-1.59834	0.187519	0.301599	5.75778	1.3167	0.37591	0.533878	Npr2	2.31458	4.93262	3.82815	0	6.47546	2.20486	0	2.97163	4.84894	4.70671
230738	Zc3h12a	zinc finger CCCH type containing 12A	441.686	0.391311	0.0773287	0.999944	1887.3	-0.122389	0.550219	0.999977	2492.4	0.0823707	0.538252	0.999983	1443.06	3.10537	1.50737669881738e-96	2.06261968282507e-94	1653.41	3.11054	5.45165886606808e-104	3.2885893096177e-101	2179.46	-0.0432846	0.747924	0.82972	1303.76	2.55147	1.27645599094141e-19	3.08020434759535e-17	1616.69	2.80242	2.30867344934658e-35	3.22460926309261e-33	2149.84	-0.269929	0.2036	0.342668	Zc3h12a	311.696	297.366	257.762	2577.93	2550.03	2250.06	2374.15	2473.39	2662.07	494.204
68255	Tmem86b	transmembrane protein 86B	31.1142	0.693522	0.0775094	0.999944	44.6055	-0.127286	0.760292	0.999977	29.2598	0.214369	0.58153	0.999983	40.1071	1.70691	9.91975102821131e-05	0.000294895	27.2822	0.631227	0.137383	0.232463	37.8163	1.03716	0.00943706	0.0249374	40.7153	0.855742	0.0134892	0.0356488	32.8704	0.157489	0.680745	0.777346	37.3892	0.672434	0.11665	0.22685	Tmem86b	23.1458	18.3211	12.7605	69.1569	67.3447	38.5851	26.9672	29.7163	27.1541	29.1816
228019	Mettl8	methyltransferase 8, methylcytidine	245.059	-0.244962	0.0775156	0.999944	53.6565	0.188201	0.663844	0.999977	99.0752	0.0914407	0.720067	0.999983	137.223	-1.66141	2.10197058317297e-07	9.01727716562857e-07	178.038	-1.02232	6.07632475400643e-07	3.92977123832453e-06	71.1172	-0.675519	0.0763414	0.144907	120.027	-1.2618	4.20457592362789e-07	4.76949843234097e-06	147.111	-0.684655	0.00140903	0.00510831	77.6704	-0.600966	0.0571048	0.130521	Mettl8	197.51	199.419	205.444	35.3141	81.5907	70.5555	84.0131	99.0543	114.435	180.738
14067	F5	coagulation factor V	65.5854	0.750824	0.077593	0.999944	74.8285	0.331173	0.41768	0.999977	138.342	0.178785	0.672599	0.999983	63.2079	1.17746	0.020552	0.0386603	101.475	1.84936	0.000317432	0.00123339	95.6897	-0.71358	0.160455	0.26309	82.1369	0.725039	0.011637	0.0316877	114.212	1.28375	7.96163625682871e-06	4.93658651831122e-05	112.207	-0.584235	0.0294522	0.0778213	F5	54.0068	35.233	22.3309	120.657	82.8858	46.3021	179.435	62.4042	160.985	57.4218
15251	Hif1a	hypoxia inducible factor 1, alpha subunit	6626.68	0.652447	0.0777755	0.999944	28119.6	-0.281237	0.367217	0.999977	27245.1	0.0443439	0.764708	0.999983	22386.7	3.32309	3.6812201641478e-19	4.22897134931985e-18	18737.1	2.82305	1.95037487137811e-26	7.48075864683782e-25	29118.3	0.459395	0.145638	0.243704	18702.7	2.34288	1.83975061581209e-10	4.43948548601057e-09	18538	2.2173	3.88370155518514e-11	6.04845492203658e-10	26364.4	0.108761	0.508305	0.655985	Hif1a	5298.06	3519.07	2902.37	57874	31733.6	26384.5	31474.8	24446.6	27305.4	9380.47
330260	Pon2	paraoxonase 2	2508.29	0.139101	0.0780193	0.999944	1255.89	0.045921	0.760994	0.999977	1696.81	0.0647058	0.512779	0.999983	1751.33	-0.209124	0.0499064	0.0847719	2088.02	-0.0796184	0.450698	0.579968	1432.31	-0.167529	0.166673	0.270998	1777.96	-0.337886	0.00887834	0.0254335	2019.2	-0.151068	0.130512	0.227743	1482.8	-0.20999	0.137132	0.256777	Pon2	1838.54	1838.46	1738.62	1621.51	1469.93	1545.61	1674.04	1787.93	1682.58	2026.71
56707	Zfp111	zinc finger protein 111	365.722	-0.237828	0.0781172	0.999944	91.7727	0.373094	0.356981	0.999977	176.067	0.0198863	0.937752	0.999983	208.247	-1.56129	1.72150020777889e-16	1.70901064007847e-15	284.827	-0.732234	0.0028875	0.00885398	123.475	-0.868023	0.00238238	0.00760025	190.602	-0.992338	0.00991616	0.0277828	233.525	-0.470948	0.0056682	0.0167808	137.004	-0.540864	0.15949	0.28597	Zfp111	320.955	298.776	278.179	92.6996	97.1318	110.243	132.761	187.213	222.082	277.696
219189	Vwa8	von Willebrand factor A domain containing 8	1234.06	-0.184962	0.0784792	0.999944	672.664	-0.193226	0.23491	0.999977	590.15	-0.281399	0.267384	0.999983	987.024	-0.130082	0.33263	0.430437	986.069	-0.573674	0.00607473	0.0170331	687.383	0.404632	0.063684	0.125384	823.116	-0.173636	0.169338	0.273047	760.663	-0.668183	0.00106028	0.00397648	582.936	0.470646	0.0337357	0.0865856	Vwa8	935.089	1061.22	980.006	849.011	852.17	988.88	793.457	696.351	518.837	893.333
56430	Clip1	CAP-GLY domain containing linker protein 1	2762.08	-0.29347	0.0789174	0.999944	1806.91	-0.267088	0.108189	0.999977	2000.18	-0.00611525	0.975088	0.999983	2490.5	0.118113	0.501485	0.594995	2592.12	-0.154798	0.431198	0.561463	1992.12	0.235174	0.202917	0.316998	1948.79	0.10766	0.496074	0.621308	2104.04	0.133926	0.457954	0.585752	1799.45	-0.0486885	0.791489	0.869386	Clip1	1999.79	2226.72	2665.03	2386.65	2227.56	2786.94	1737.31	2287.16	2190.75	1909.98
328314	Gm5086	predicted gene 5086	93.0035	-0.494933	0.0791738	0.999944	4.4341	1.76801	0.210426	0.999977	0.166699	-0.872357	0.830712	0.999983	44.0769	-5.00143	3.32292287596347e-14	2.78090512816287e-13	49.0677	-7.85029	1.17148906587654e-10	1.22899852911048e-09	1.255	2.80439	0.168342	0.273018	33.3751	-2.7723	0.00270265	0.0094047	31.2015	-8.22522	7.50746367870243e-11	1.10439618129382e-09	3.6775	5.41395	0.0119002	0.0374698	Gm5086	78.6956	82.4452	85.4953	1.47142	3.88527	2.20486	1.0372	0	0	55.5392
212531	Sh3bgrl2	SH3 domain binding glutamic acid-rich protein like 2	3101.76	0.234665	0.0797624	0.999944	1939.38	-0.125989	0.792854	0.999977	1509.23	0.045191	0.842456	0.999983	2458.28	0.254722	0.547299	0.638228	2189.85	-0.494524	0.0229639	0.053372	1785.41	0.704566	0.0941389	0.171077	2404.42	-0.151739	0.689601	0.786964	2200.13	-0.680176	6.2884896765978e-05	0.000321054	1700.13	0.506676	0.1706	0.301037	Sh3bgrl2	2177.24	2398.66	1888.55	4283.31	2030.7	1303.07	1510.16	1221.34	1877.51	2465.37
15277	Hk2	hexokinase 2	1336.31	0.445411	0.0801064	0.999944	7105.63	-0.162307	0.455609	0.999977	5337.41	0.00351473	0.988604	0.999983	5380.3	3.47004	2.41438467017587e-82	2.37378723905514e-80	3771.16	2.68128	2.69940160230602e-35	1.65086445457158e-33	6529.4	0.751338	0.000689037	0.00253737	4714.99	2.82057	1.99634480960542e-19	4.64833128299703e-17	3570.99	2.24051	3.09471934545353e-14	7.38558111417679e-13	6064.77	0.562046	0.0216998	0.0608696	Hk2	955.92	845.591	766.906	10542.7	9702.82	7911.04	4267.04	6508.86	5751.82	1606.87
100038852	Gm1974	predicted gene 1974	29.5155	-0.649988	0.0804803	0.999944	25.5634	-0.318309	0.53362	0.999977	14.0273	-0.585428	0.325355	0.999983	32.7874	0.39298	0.260189	0.350573	26.5057	-0.650587	0.186412	0.296024	23.1651	1.0061	0.048605	0.100316	22.7812	0.686601	0.185002	0.292408	15.4857	-0.583569	0.24593	0.371372	17.4342	1.25317	0.0395677	0.0981163	Gm1974	28.5464	28.891	24.2449	39.7284	32.3773	34.1753	21.7812	21.7919	8.7281	20.7095
70885	Ints10	integrator complex subunit 10	366.648	-0.199891	0.0807594	0.999944	128.196	0.0422137	0.857135	0.999977	136.145	-0.151413	0.490125	0.999983	237.148	-0.894555	1.17489848499463e-07	5.19122090257449e-07	263.873	-1.00535	1.69408301663767e-10	1.75094826431452e-09	134.489	0.0734105	0.730729	0.816653	208.922	-0.685716	4.05675627242125e-05	0.000265228	209.021	-0.953928	2.60697503786427e-06	1.79325825699435e-05	129.094	0.245273	0.322546	0.479015	Ints10	297.037	295.252	296.681	154.499	176.132	143.316	155.58	149.572	139.65	263.576
394435	Ugt1a6b	UDP glucuronosyltransferase 1 family, polypeptide A6B	14.408	1.1762	0.0808618	0.999944	6.09428	0.305107	0.773472	0.999977	32.7857	-0.0514343	0.923919	0.999983	7.18981	0.0274941	0.978274	0.985102	24.4554	2.36095	8.91738518077441e-05	0.000392513	18.2827	-2.38381	0.00150641	0.00510181	11.5751	-0.864827	0.186471	0.294343	25.784	1.13787	0.0521575	0.107783	18.3579	-2.03188	0.00526028	0.0191969	Ugt1a6b	11.5729	4.93262	3.82815	14.7142	3.88527	2.20486	46.674	31.6974	25.2145	11.2961
373864	Col27a1	collagen, type XXVII, alpha 1	26.9342	1.29112	0.0812857	0.999944	211.464	-0.191958	0.573265	0.999977	7.13609	0.688211	0.337613	0.999983	154.964	4.60614	8.21131190154683e-18	8.83215096185017e-17	10.3573	-1.06226	0.192507	0.303488	125.855	5.62249	8.78784556906559e-30	7.47417532117707e-28	135.801	3.06976	4.03600625459293e-11	1.1594345240467e-09	20.3525	-1.66627	0.0116497	0.0308852	110.215	4.71266	4.70767537691371e-28	7.80238347781236e-26	Col27a1	7.71525	21.8444	5.74222	403.17	200.739	244.74	6.22319	4.95271	5.81873	47.0671
16177	Il1r1	interleukin 1 receptor, type I	106.859	0.750904	0.081639	0.999944	86.0935	0.115729	0.742215	0.999977	667.628	0.0933622	0.87146	0.999983	85.8027	0.794591	0.0370469	0.0652932	431.165	3.46499	2.41526613112581e-10	2.45053492554821e-09	341.167	-2.71302	8.48066815403919e-07	5.77329425694161e-06	105.373	0.125186	0.752146	0.832289	434.204	2.81151	7.74236932790851e-10	9.81217751786228e-09	364.333	-2.71439	1.34961082548048e-13	4.429329191843e-12	Il1r1	54.0068	77.5125	49.1279	125.071	121.739	63.941	1196.93	233.768	576.054	86.6034
18081	Ninj1	ninjurin 1	3151.74	0.370478	0.0816892	0.999944	4259.02	-0.00537951	0.97869	0.999977	5936.53	-0.0258038	0.752692	0.999983	3885.11	1.3728	1.29828342940493e-10	7.94042632761383e-10	4902	1.56818	4.38814321469786e-14	6.56539443091943e-13	5064.19	-0.233061	0.0648863	0.127222	3959.5	0.96504	8.16114914756026e-06	6.56453160523756e-05	4680.76	1.1759	1.54767929203394e-16	4.8779469182894e-15	4989.24	-0.234815	0.226458	0.370693	Ninj1	2329.24	2354.97	1556.78	5335.38	5757.97	4904.71	6219.04	6280.04	6078.64	2687.53
109880	Braf	Braf transforming gene	1467.13	0.17423	0.0818812	0.999944	2596.07	-0.181352	0.309876	0.999977	1864.34	-0.0766574	0.660674	0.999983	2356.39	1.7424	6.72118688530203e-33	1.61320639292249e-31	1790.65	0.919129	2.10837438284667e-09	1.94307197463598e-08	2380.68	0.783719	1.73630884320371e-05	9.31931461635391e-05	2087.92	1.35022	1.04213960640379e-14	7.5169982914082e-13	1629.92	0.670303	2.60172333387619e-05	0.000144505	2144.67	0.656977	0.000407175	0.00213052	Braf	1073.96	1028.1	1024.67	3874.26	3438.47	3039.4	2292.21	1798.83	1846.48	1296.23
66813	Bcl2l14	BCL2 like 14	6.86656	3.25196	0.0819823	0.999944	202.971	0.109291	0.809972	0.999977	7.7847	1.01297	0.180279	0.999983	128.652	8.03923	1.77746148858881e-26	3.07591216923588e-25	3.74216	2.44918	0.0586966	0.116874	108.821	5.50178	2.36911044854921e-37	3.53183791363493e-35	135.34	4.7779	5.45577984957142e-05	0.000340428	10.8137	0.194561	0.887586	0.928742	118.818	4.58217	8.12173361464738e-14	2.75411933495165e-12	Bcl2l14	2.31458	0.704659	0	228.07	249.953	253.559	4.1488	6.9338	4.84894	27.2989
14528	Gch1	GTP cyclohydrolase 1	331.231	0.410936	0.082066	0.999944	1565.92	-0.139655	0.565321	0.999977	706.648	0.0336077	0.920942	0.999983	1190.06	3.27098	4.96198843877974e-129	1.1355253887573e-126	555.015	1.74417	2.27366598642463e-09	2.0867096338756e-08	1214.42	1.49109	1.7392300022097e-08	1.57947321487462e-07	1062.31	2.68149	4.89353495282781e-17	6.43039563306244e-15	547.333	1.366	1.12701542021708e-05	6.75140749925982e-05	1131.82	1.29518	5.37998571224489e-05	0.000366187	Gch1	188.252	229.014	226.499	2093.83	2022.93	2039.5	495.781	968.751	700.187	364.299
619308	F830208F22Rik	RIKEN cDNA F830208F22 gene	9.00815	1.15227	0.0820839	0.999944	60.4392	0.366869	0.43954	0.999977	231.094	-0.227934	0.368173	0.999983	36.7751	3.97946	3.77371505861801e-16	3.64810779118987e-15	155.09	5.92903	1.98477457719168e-45	1.82916273707714e-43	142.638	-1.98357	9.12279549493336e-14	1.71933594640307e-12	46.7465	3.16329	1.64662562584778e-08	2.5620182070635e-07	122.442	4.54634	4.15045170184759e-33	4.70703791724921e-31	134.479	-1.41196	0.00149387	0.00663112	F830208F22Rik	5.40068	3.5233	3.82815	54.4426	79.0006	63.941	293.527	261.503	218.202	9.41342
211612	Ptchd1	patched domain containing 1	353.474	-0.66647	0.0821309	0.999944	25.0075	1.67692	0.0634077	0.999977	3.67645	0.0983371	0.916598	0.999983	177.81	-4.42655	1.16013694109414e-22	1.62431409484626e-21	196.598	-6.48814	9.30250681904179e-30	4.25701958605185e-28	8.12259	2.01645	0.0121164	0.0310108	126.871	-2.14132	0.00868205	0.0249304	112.631	-5.73078	3.5262473437332e-24	2.15621087576018e-22	22.2218	3.56002	0.000423646	0.00220712	Ptchd1	236.858	267.771	476.604	14.7142	9.06564	20.9462	3.1116	4.95271	2.90937	222.157
17318	Mid1	midline 1	49.2693	1.00245	0.0824308	0.999944	136.672	0.578382	0.242509	0.999977	23.9788	0.599315	0.226261	0.999983	85.3576	2.4877	1.95230436588003e-08	9.43317650102863e-08	26.3888	-0.337461	0.480773	0.606611	68.689	2.78614	3.44968422529416e-09	3.51603757970045e-08	125.872	2.00902	0.00137376	0.00529246	42.6413	-0.740435	0.21772	0.338164	101.433	2.73742	9.00403219121179e-08	1.18085522080393e-06	Mid1	32.4041	19.7305	22.3309	207.471	84.1809	121.267	18.6696	26.7447	13.577	91.3101
19419	Rasgrp1	RAS guanyl releasing protein 1	10.1741	1.26883	0.08269	0.999944	116.885	-0.217241	0.616494	0.999977	831.564	-0.333625	0.351819	0.999983	85.4597	5.15529	3.03634923574785e-19	3.51670710349749e-18	570.266	7.74103	2.93888128299141e-55	3.82371504966461e-53	491.744	-2.62404	2.95716043976101e-09	3.05468625103978e-08	71.8454	3.62592	6.69874866296514e-15	5.13906313611985e-13	411.72	6.14941	2.64421145749842e-53	9.7461227304296e-51	395.768	-2.53663	3.11271995301008e-17	1.61217007253753e-15	Rasgrp1	5.40068	4.93262	3.19012	257.499	117.853	98.1163	714.63	1443.22	715.704	17.8855
434179	Zfp975	zinc finger protein 975	104.706	-0.443574	0.0830576	0.999944	30.29	0.370238	0.435239	0.999977	41.8849	0.185021	0.532246	0.999983	64.9606	-1.45309	1.02978479818334e-05	3.55668322307768e-05	78.2232	-1.17365	4.13856787859659e-05	0.000194005	32.4132	-0.315439	0.399508	0.529379	54.5862	-0.673289	0.0808284	0.151263	60.4979	-0.542365	0.0584827	0.118547	38.7483	-0.149215	0.723367	0.822749	Zfp975	107.242	74.6939	91.8756	41.1998	29.7871	28.6632	39.4136	38.6312	43.6405	80.014
100040531	Dynlt1f	dynein light chain Tctex-type 1F	33.1319	-0.891802	0.0834179	0.999944	27.2913	0.121257	0.813949	0.999977	34.6391	0.352008	0.425357	0.999983	34.133	0.0243488	0.963796	0.975258	37.9083	-0.0514298	0.923502	0.950537	28.2292	0.0342747	0.945117	0.965195	26.2529	0.995044	0.0262339	0.0611801	30.8225	1.19356	0.00349074	0.0111102	33.0529	-0.21941	0.639815	0.761185	Dynlt1f	21.6027	23.9584	51.68	42.6712	34.9675	20.9462	20.744	43.5839	30.0634	19.7682
57377	Mogs	mannosyl-oligosaccharide glucosidase	538.801	-0.211397	0.0835886	0.999944	205.652	0.133186	0.556755	0.999977	384.542	-0.0723076	0.722495	0.999983	356.266	-0.817074	1.4408576112179e-05	4.85393479027795e-05	500.948	-0.106987	0.520143	0.642004	287.087	-0.748022	0.000628199	0.00233211	321.406	-0.509786	0.00312893	0.0106208	408.811	0.0337835	0.862351	0.911756	287.958	-0.566959	0.00914806	0.0301877	Mogs	462.144	411.521	437.685	251.613	202.034	282.222	430.438	440.791	351.064	414.19
19735	Rgs2	regulator of G-protein signaling 2	3058.3	-0.294976	0.0836358	0.999944	417.939	0.51297	0.235758	0.999977	62.1504	0.0828852	0.817107	0.999983	1547.73	-2.55175	2.39668844193843e-13	1.88566957260514e-12	1549.35	-5.35651	3.18509831951223e-99	1.62574768454795e-96	215.267	2.76694	5.61926333845421e-12	8.52072982566977e-11	1338.91	-1.77696	3.61225128808473e-07	4.16523015599136e-06	1144.99	-4.97648	1.8354312180186e-102	4.87086736637777e-99	294	3.17543	2.35922802387279e-15	9.74486117399667e-14	Rgs2	2093.92	2661.5	2876.22	225.128	527.102	535.781	77.7899	46.5555	63.0363	1973.05
21926	Tnf	tumor necrosis factor	518.084	1.16292	0.0836841	0.999944	16848	0.0242733	0.958464	0.999977	3856.9	-0.237653	0.617905	0.999983	11064	6.44858	4.92321722994344e-66	3.43925591015996e-64	2698.61	4.1555	3.38893796605815e-17	6.77328249210207e-16	11009.6	2.25922	9.00624692346672e-07	6.09356880064031e-06	10766.4	5.25394	4.17999986383893e-12	1.55834152227164e-10	2243.41	2.74622	2.24346664469743e-05	0.000126368	10799.9	2.49957	2.12791478501908e-07	2.56491110314254e-06	Tnf	140.418	309.346	273.075	12888.2	23748.1	25889.5	2378.3	7549.92	3001.5	1191.74
20971	Sdc4	syndecan 4	4150.47	0.993038	0.084114	0.999944	30157	-0.26638	0.56178	0.999977	4891.69	0.140311	0.276122	0.999983	22881.4	4.31517	1.24413233409518e-19	1.47572551121049e-18	4097.37	1.18936	7.53790634097318e-08	5.68061073543754e-07	20138.3	3.0828	1.6226500612985e-12	2.62552695284251e-11	18971.5	2.99167	2.36404903424306e-06	2.21423138902427e-05	5073.06	0.334267	0.558351	0.675858	17104.7	2.64895	4.45618003094751e-23	4.54496084848715e-21	Sdc4	2673.34	1994.19	1641	75139.7	26689.2	22210.7	4988.93	4990.35	4455.21	8750.71
229599	Ciart	circadian associated repressor of transcription	20.6038	0.928925	0.0842798	0.999944	101.87	-0.0807849	0.88272	0.999977	50.2337	0.223857	0.697344	0.999983	75.0134	3.64002	5.77384915743238e-09	2.9807973499261e-08	34.6871	2.15897	5.40226022753538e-05	0.000247219	78.5162	1.43798	0.0201094	0.0477472	71.1451	2.57936	1.54198837725297e-09	3.03189181376317e-08	40.8361	1.45125	0.0125792	0.033	78.079	1.10383	0.0220251	0.0614931	Ciart	10.8014	8.45591	12.7605	254.556	64.7546	76.0677	23.8556	65.3758	54.3082	31.0643
20732	Spint1	serine protease inhibitor, Kunitz type 1	208.49	0.524347	0.0845352	0.999944	77.2147	0.529554	0.0633071	0.999977	182.459	0.0932811	0.779692	0.999983	108.716	-0.694239	0.00242979	0.00560782	184.97	0.490725	0.0935158	0.171392	115.194	-1.22532	0.000147925	0.000637644	148.6	-0.719285	0.025232	0.0592391	203.088	0.0642808	0.854488	0.906455	135.545	-0.811015	0.00710876	0.0245392	Spint1	128.073	117.678	142.28	73.5711	73.8202	89.2969	243.742	173.345	130.921	144.967
18641	Pfkl	phosphofructokinase, liver, B-type	991.903	0.411735	0.0847115	0.999944	2855.44	0.0532602	0.814842	0.999977	2785.8	0.105193	0.739698	0.999983	2179.17	2.4579	9.02603070499905e-24	1.35217274884258e-22	2025.89	2.10083	5.49277330598268e-12	6.71839581047891e-11	2754.62	0.320831	0.245686	0.366636	2221.46	2.06411	1.76716706552725e-15	1.51315105120501e-13	2050.43	1.79786	5.96107836133586e-11	8.93757613294526e-10	2892	0.245558	0.375225	0.533181	Pfkl	810.873	615.872	507.868	4064.07	3555.02	2898.29	1904.3	3609.54	2806.57	1045.83
235542	Ppp2r3a	protein phosphatase 2, regulatory subunit B'', alpha	442.824	0.318517	0.0848351	0.999944	583.502	-0.0868062	0.65131	0.999977	401.063	0.0416343	0.859638	0.999983	550.673	1.34893	9.63985739350901e-12	6.59875333594869e-11	419.131	0.448407	0.0355644	0.0773096	508.857	0.861276	0.000121967	0.000538701	533.841	0.911479	4.91712321765537e-07	5.50717800377402e-06	422.81	0.176047	0.437801	0.566861	491.843	0.7098	0.00117163	0.0053697	Ppp2r3a	321.726	258.61	314.546	885.796	655.316	715.477	491.632	390.274	344.275	319.115
22390	Wee1	WEE 1 homolog 1 (S. pombe)	299.388	-0.316333	0.085263	0.999944	97.4218	0.0965804	0.78319	0.999977	58.2722	-0.344935	0.597058	0.999983	191.905	-1.07615	0.000309052	0.000845261	188.955	-1.90237	2.21161430552894e-05	0.000110215	81.0986	0.782585	0.135697	0.2305	163.095	-0.699056	0.00295441	0.0101163	136.224	-1.93062	8.5062467625355e-05	0.000421784	77.949	1.20791	0.0181655	0.0525887	Wee1	230.686	258.61	262.866	72.0997	130.804	148.828	119.278	39.6217	43.6405	230.629
16790	Anpep	alanyl aminopeptidase, membrane	21502.9	-0.204211	0.0855551	0.999944	16981.7	-0.22363	0.130339	0.999977	5278.54	-0.235297	0.6718	0.999983	21072.7	0.411156	0.0014696	0.00354525	13833.2	-1.56526	3.62420508754899e-05	0.000172267	12598.6	1.93446	1.94041436809941e-07	1.46363944490864e-06	17200.6	0.351744	0.017229	0.0434309	10754.1	-1.59509	0.000751962	0.00292947	10668.8	1.92349	2.73823484033978e-05	0.000202942	Anpep	16175	18521.3	17484.4	25018.6	22482.8	21138	9746.56	4201.88	3772.48	16843.4
106861	Abhd3	abhydrolase domain containing 3	57.4224	-0.470643	0.0861067	0.999944	22.1533	0.0695399	0.884826	0.999977	96.5141	-0.0466452	0.851579	0.999983	40.4604	-0.883343	0.00960786	0.0195621	90.0219	0.999514	8.48686215058576e-05	0.000374931	56.6541	-1.92203	9.26217669275702e-09	8.83469161462977e-08	32.1054	-0.375199	0.302344	0.428434	71.7807	1.42665	3.8238796379251e-07	3.05656981419447e-06	55.7403	-1.82767	5.44662615461652e-07	6.06864001546726e-06	Abhd3	49.3776	45.8029	56.1462	29.4284	22.0165	29.7656	117.203	93.111	94.0695	33.8883
12448	Ccne2	cyclin E2	245.635	-0.521062	0.0861283	0.999944	30.6824	0.723051	0.373616	0.999977	22.1168	0.0388321	0.935022	0.999983	129.215	-2.91387	9.05773717739597e-20	1.08114519384511e-18	143.436	-3.28124	1.01212349956025e-25	3.64997037028915e-24	22.6429	0.337841	0.468591	0.59746	100.056	-1.70741	0.0303866	0.068927	94.1225	-2.72175	8.20053359201917e-11	1.19970099484567e-09	30.7483	1.00134	0.239107	0.385888	Ccne2	253.06	175.46	228.413	33.8427	32.3773	20.9462	17.6324	27.7352	22.3051	215.567
20311	Cxcl5	C-X-C motif chemokine ligand 5	182.59	1.87118	0.0862055	0.999944	305.664	1.5383	0.253219	0.999977	1719.82	0.140419	0.889373	0.999983	132.529	1.73944	0.098169	0.153366	1035.4	4.83341	0.000179251	0.000738082	832.014	-3.13286	0.0130013	0.0329326	386.297	1.39302	0.193324	0.302464	1109.89	3.10739	0.00608217	0.0178116	1070.04	-1.75069	0.117058	0.227509	Cxcl5	7.71525	132.476	36.3674	19.1285	384.642	179.696	533.12	736.964	3804.48	32.0056
105727	Slc38a1	solute carrier family 38, member 1	2449	-0.114463	0.0863974	0.999944	1515.53	-0.291734	0.360649	0.999977	1821.68	-0.121007	0.546252	0.999983	2092.86	0.125736	0.671092	0.746826	2305.36	0.0220108	0.892102	0.930307	1776.64	0.0679231	0.829121	0.888305	1727.2	-0.0827789	0.644546	0.750981	1913.07	0.018166	0.913995	0.945932	1534.88	-0.123863	0.572408	0.709238	Slc38a1	1918.01	1939.93	1915.99	1230.11	2601.84	2408.81	2221.68	1637.37	2029.77	1816.79
240638	Slc16a12	solute carrier family 16 (monocarboxylic acid transporters), member 12	24.6634	1.01922	0.0865492	0.999944	0.823549	0.211277	0.953164	0.999977	0	NA	NA	NA	6.97201	-3.7964	0.00390197	0.00866503	7.35861	-6.07745	2.8756706459654e-05	0.000139332	0.426022	2.36862	0.556115	0.675072	12.9757	-4.43322	0.000149412	0.00080186	13.3325	-6.99865	6.08733738734035e-07	4.69882954000111e-06	0.467155	2.44614	0.541274	0.683565	Slc16a12	17.7451	9.86523	9.57037	2.94284	0	0	0	0	0	27.2989
225182	Rbbp8	retinoblastoma binding protein 8, endonuclease	684.899	0.322376	0.0866398	0.999944	2402.46	-0.138082	0.528208	0.999977	1346.28	0.0593063	0.848176	0.999983	1893.37	2.78936	5.67800294102756e-151	2.09344813989608e-148	1080.33	1.56163	5.94877994224620e-12	7.24277601959169e-11	1975.52	1.19072	5.00307509616628e-08	4.18542247010935e-07	1699.81	2.29051	2.00442957783617e-15	1.67313140610325e-13	1065.83	1.29903	1.99102681608751e-05	0.000113679	1864.55	0.97103	0.00179853	0.00774998	Rbbp8	476.031	446.049	458.102	3259.2	3030.51	3151.85	1008.16	1643.31	1436.26	730.481
12298	Cacnb4	calcium channel, voltage-dependent, beta 4 subunit	5.39065	1.50945	0.0871972	0.999944	56.8595	-0.33082	0.357385	0.999977	14.9805	0.0183344	0.973148	0.999983	42.8307	5.24783	5.09935360880927e-18	5.50274149997768e-17	10.3712	2.86208	0.000145945	0.000612148	41.4157	2.3451	2.24449631115672e-08	2.00134254411474e-07	34.0735	3.37637	5.9580994384738e-12	2.14297820453724e-10	11.5439	1.37411	0.0373035	0.0820455	34.0705	1.97402	2.29569267866249e-05	0.000173045	Cacnb4	2.31458	2.11398	1.91407	101.528	72.5251	63.941	19.7068	14.8581	11.6375	8.47207
101202	Hepacam2	HEPACAM family member 2	2.92884	2.3864	0.0876373	0.999944	5.15942	-0.513454	0.612095	0.999977	1.74355	0.726234	0.695017	0.999983	4.37937	3.44082	0.00751531	0.0156989	1.21958	0.93096	0.608505	0.718138	3.92299	2.47444	0.0621039	0.122764	4.49038	0.494925	0.622965	0.732719	3.20237	-0.74349	0.605099	0.716241	3.28007	1.21292	0.367536	0.525408	Hepacam2	0.771525	0.704659	0.638025	10.3	10.3607	2.20486	2.0744	1.98109	0	7.53073
19012	Plpp1	phospholipid phosphatase 1	58.5838	1.0404	0.0879962	0.999944	237.422	-0.0277122	0.922501	0.999977	615.275	-0.196874	0.732099	0.999983	172.419	3.38836	1.13842383434032e-14	9.81188282675265e-14	419.401	4.54858	6.29614350141289e-14	9.29434042349838e-13	430.207	-1.19557	0.00984896	0.0258697	174.839	2.28837	6.54755990744773e-08	8.83122104589901e-07	348.059	3.3101	5.31344574027233e-11	8.05761274601983e-10	389.826	-1.04956	0.01943	0.0556142	Plpp1	10.8014	37.347	38.2815	320.77	261.608	316.398	272.783	1145.07	617.755	48.0084
100504527	Gm10374	predicted gene 10374	32.6705	-0.699383	0.0881237	0.999944	5.77232	0.369883	0.692427	0.999977	15.3196	0.349515	0.485994	0.999983	19.2257	-2.25178	4.40366455512264e-05	0.00013854	26.4262	-1.13176	0.00717041	0.0196446	8.93498	-1.15647	0.0856662	0.158946	13.4531	-1.22164	0.0774865	0.146363	19.5478	-0.0839255	0.871018	0.918011	11.3303	-1.15269	0.127328	0.242702	Gm10374	36.2617	26.0724	29.3491	5.88569	6.47546	6.61458	13.4836	14.8581	13.577	23.5335
104001	Rtn1	reticulon 1	25.414	1.27369	0.0886902	0.999944	93.0498	0.29721	0.501846	0.999977	1.76108	2.13256	0.273572	0.999983	61.0423	3.2373	4.28639513485864e-10	2.48768354284997e-09	7.06976	-4.0761	0.00132969	0.00445727	46.0081	7.27494	1.67999403329796e-10	2.11883658115944e-09	76.9779	2.20801	0.000606347	0.00264893	16.186	-3.22663	0.00277769	0.00915023	56.6142	5.44006	5.51771745978969e-15	2.19040167063927e-13	Rtn1	13.8875	7.04659	12.7605	163.328	60.8693	90.3993	1.0372	0.990543	0	48.9498
75345	Slamf7	SLAM family member 7	6710.44	0.766484	0.0889282	0.999944	66750.9	-0.467422	0.00154034	0.999977	19365.5	-0.157364	0.541185	0.999983	52881.1	4.70606	4.64737019746327e-250	6.85383829232555e-247	14730.1	2.48616	1.135411958612e-32	6.00320800905971e-31	51616.1	2.18039	1.17969470703795e-27	8.19486354606256e-26	37763.1	3.41856	4.73782573100052e-12	1.74667841949552e-10	13527.7	1.55835	0.00120213	0.00444071	38621.9	1.84696	4.27483334131416e-15	1.71757622037832e-13	Slamf7	3320.65	4039.11	3897.69	105239	91382.9	94041.7	23671	23334.2	16332.2	11829.8
215928	Mfsd4b5	major facilitator superfamily domain containing 4B5	3.10932	-2.83475	0.0894586	0.999944	1.13704	1.30202	0.514213	0.999977	10.47	-0.377344	0.541226	0.999983	2.55652	-2.28255	0.130973	0.196475	9.689	1.59249	0.0325698	0.0717013	5.76368	-3.88723	0.00262307	0.00827655	1.31672	1.76031	0.391973	0.523157	5.34208	4.06661	0.00348303	0.0110937	5.04045	-2.25596	0.0380432	0.0949575	Mfsd4b5	6.1722	4.22796	1.91407	0	1.29509	1.10243	10.372	9.90543	16.4864	1.88268
23872	Ets2	E26 avian leukemia oncogene 2, 3' domain	1362.26	0.441622	0.0894994	0.999944	5813.66	-0.300215	0.18643	0.999977	5887.82	0.172954	0.622958	0.999983	4680.52	3.21675	2.56081811913054e-43	9.31225723156704e-42	3905.6	2.70552	1.27978262005222e-20	3.34330613203012e-19	6031.53	0.471469	0.141701	0.238499	3803.09	2.42851	1.73324613488311e-16	1.93307921866964e-14	4076.91	2.43766	1.44975226969123e-12	2.82063971650043e-11	5667.13	-0.0261134	0.922291	0.953733	Ets2	939.718	800.493	881.112	10450	7249.92	6399.61	4005.66	5042.85	8117.13	1681.24
76074	Gbp8	guanylate-binding protein 8	30.9289	1.71629	0.089559	0.999944	476.662	0.262251	0.558486	0.999977	1245.7	-0.0646202	0.779658	0.999983	288.787	5.64663	1.12779624586747e-26	1.97744247970925e-25	785.696	6.92492	9.25465464753451e-130	9.44757860211003e-127	817.675	-1.30012	0.00272136	0.00853595	339.129	4.13734	2.3357262122301e-06	2.19389655263397e-05	691.063	5.12717	4.52594624251403e-10	5.95191087134972e-09	839.329	-0.993527	0.000283398	0.00156501	Gbp8	13.8875	10.5699	8.29432	205.999	682.513	730.911	1223.89	1232.24	1493.47	92.2515
100503802	Gm10419	predicted gene 10419	131.517	-0.32593	0.0895758	0.999944	118.902	-0.307049	0.268997	0.999977	26.9225	0.146864	0.808232	0.999983	144.124	0.588933	0.0146258	0.0285608	81.323	-2.07316	1.51869330514352e-10	1.57827555619104e-09	83.6014	2.62212	3.99673861515569e-13	6.9228104367997e-12	109.451	0.570357	0.0118666	0.0321945	62.8036	-1.59696	0.00127264	0.00466997	70.164	2.14055	1.63375573131137e-05	0.000128453	Gm10419	104.156	109.927	117.397	201.585	130.804	162.057	36.302	18.8203	24.2447	93.1928
193740	Hspa1a	heat shock protein 1A	33.9949	1.13167	0.0896533	0.999944	85.0887	-0.77588	0.590602	0.999977	153.002	0.0316225	0.953283	0.999983	79.9654	3.088	0.000883513	0.00222058	102.221	3.27605	3.21397857057491e-09	2.90193867314175e-08	128.188	-0.236014	0.785484	0.857065	56.2099	1.1142	0.27424	0.396958	104.245	2.1769	0.00027791	0.00121582	104.655	-1.07308	0.223756	0.367631	Hspa1a	23.9173	9.86523	14.6746	342.841	34.9675	28.6632	268.635	113.912	87.281	62.1285
17874	Myd88	myeloid differentiation primary response gene 88	1252.52	0.26146	0.0899024	0.999944	3730.21	-0.101817	0.659479	0.999977	1400.64	0.0797812	0.840754	0.999983	2986.23	2.50196	1.70473761491039e-81	1.63963640309461e-79	1345.44	0.703121	0.0166763	0.0408022	2729.06	1.76216	3.97981770854015e-10	4.72732509909676e-09	2737.79	2.10215	2.93493427073195e-14	1.89089551656089e-12	1346.27	0.523105	0.129046	0.22566	2602.06	1.55845	1.70545432594573e-05	0.000133329	Myd88	920.43	873.778	790.513	5095.54	4460.29	4931.17	874.359	1774.06	1573	1232.22
60527	Fads3	fatty acid desaturase 3	164.35	0.843304	0.0899161	0.999944	87.3716	1.31006	0.0861011	0.999977	38.9942	0.86139	0.155174	0.999983	78.8614	-0.491412	0.422757	0.520476	69.7553	-1.63747	0.00126093	0.00425131	39.9258	1.11304	0.117035	0.204831	155.646	-0.0444937	0.951452	0.968974	112.792	-1.61497	0.00420802	0.0130094	90.1837	1.5419	0.0293197	0.0775483	Fads3	64.0366	121.906	80.3911	16.1856	97.1318	73.8628	12.4464	31.6974	41.7009	84.7207
11545	Parp1	poly (ADP-ribose) polymerase family, member 1	2346.82	-0.159809	0.0899228	0.999944	394.257	0.423111	0.229514	0.999977	666.044	-0.0300639	0.872429	0.999983	1195.63	-2.13731	2.47283888549326e-62	1.60107270864156e-60	1525.06	-1.43432	1.2695439031506e-20	3.32310002735929e-19	491.272	-0.74064	2.81497473040271e-05	0.000144484	1115.15	-1.59318	1.31680488475402e-05	0.000100095	1259.49	-1.30155	4.18203168450607e-15	1.12558576920306e-13	545.228	-0.313494	0.386552	0.544548	Parp1	1990.54	1841.98	1787.11	389.927	437.741	435.46	732.262	754.794	600.299	1723.6
320586	A630089N07Rik	RIKEN cDNA A630089N07 gene	35.6514	-0.56132	0.0901047	0.999944	7.81452	0.561262	0.46238	0.999977	7.99368	-0.47607	0.497775	0.999983	20.8213	-1.99652	0.000116238	0.000341787	24.8024	-1.74008	0.000120449	0.000514148	7.69578	-0.301929	0.681234	0.778788	16.6455	-0.918419	0.0519075	0.106199	15.3085	-1.64816	0.00437489	0.0134314	8.08101	0.71459	0.346529	0.504129	A630089N07Rik	30.861	31.005	34.4533	7.35711	5.18036	11.0243	9.33479	11.8865	7.75831	21.6509
68591	Mocos	molybdenum cofactor sulfurase	1585.03	-0.284256	0.0902673	0.999944	538.779	0.0839055	0.645137	0.999977	765.242	-0.0288493	0.813208	0.999983	1026.44	-0.992168	3.52527045132757e-08	1.65222156428216e-07	1254.33	-0.724019	2.34645895949611e-05	0.00011628	638.399	-0.305758	0.0586278	0.116833	881.427	-0.660639	1.18196776255533e-05	9.13632856414346e-05	995.453	-0.467349	0.000640602	0.00254648	646.14	-0.215901	0.161047	0.287819	Mocos	1110.22	1343.08	1489.15	579.74	654.021	726.502	790.346	839.98	767.103	1077.84
18104	Nqo1	NAD(P)H dehydrogenase, quinone 1	230.615	0.666546	0.0907164	0.999944	98.434	0.681474	0.0759327	0.999977	892.276	0.123835	0.545898	0.999983	120.054	-0.500548	0.0607737	0.100831	602.927	2.70549	1.35706490772761e-31	6.87389633223401e-30	431.678	-3.24505	8.82982270283656e-49	2.78938303860085e-46	180.771	-0.513427	0.281116	0.404705	627.316	2.1672	4.33931954536574e-09	4.84666928008906e-08	491.825	-2.70832	3.24567750771233e-15	1.32007478756926e-13	Nqo1	165.106	131.067	109.102	105.942	91.9515	85.9896	1006.08	742.907	900.934	176.031
18972	Pold2	polymerase (DNA directed), delta 2, regulatory subunit	111.43	-0.361801	0.0915841	0.999944	40.7111	-0.264701	0.48978	0.999977	47.3794	-0.0910856	0.759825	0.999983	78.3738	-0.751942	0.00312898	0.00707632	86.1406	-0.911173	0.000542665	0.00199438	46.4969	0.121472	0.710937	0.800944	59.8567	-0.69505	0.0349038	0.0772844	64.8371	-0.639547	0.0187125	0.046186	41.0649	-0.0764588	0.837772	0.900164	Pold2	101.07	85.9685	96.9797	52.9712	50.5085	62.8385	42.5252	59.4326	49.4592	86.6034
320845	A230056P14Rik	RIKEN cDNA A230056P14 gene	24.7295	-0.732872	0.0916783	0.999944	12.1137	0.5429	0.433461	0.999977	26.3215	0.633881	0.14773	0.999983	18.5987	-0.900249	0.114864	0.175564	26.5116	-0.137875	0.777673	0.849215	14.7657	-0.799973	0.211824	0.327294	15.9093	0.346166	0.484478	0.610536	25.1736	1.23432	0.00227413	0.00771748	22.4725	-0.912728	0.0623028	0.139586	A230056P14Rik	30.861	18.3211	21.0548	5.88569	14.246	16.5365	24.8928	12.8771	26.1843	15.0615
13537	Dusp2	dual specificity phosphatase 2	60.2115	1.49096	0.0922715	0.999944	875.324	-0.287693	0.354137	0.999977	17.0253	-0.193162	0.709516	0.999983	646.344	5.67885	3.0599692144583e-35	7.90174540535117e-34	25.2286	-0.350942	0.593696	0.704988	533.941	5.99015	5.87225871917365e-64	4.58312521682329e-61	520.683	3.83583	2.24992328215278e-07	2.72454213510326e-06	44.9066	-2.04141	0.0121696	0.0320777	432.802	5.87473	1.44632620167507e-55	1.47514146984691e-52	Dusp2	8.48678	35.233	27.4351	1611.21	1051.61	952.5	23.8556	20.8014	11.6375	155.321
17394	Mmp8	matrix metallopeptidase 8	1198.65	0.775424	0.0925766	0.999944	612.216	0.659631	0.116516	0.999977	9752.04	0.121081	0.776396	0.999983	660.229	-0.158704	0.707258	0.776527	6113.58	3.84526	2.23344064754676e-16	4.17464659628071e-15	4533.12	-4.04523	1.20430588340106e-18	3.73334823854329e-17	1028.18	-0.301062	0.541397	0.662739	6214.27	3.19831	1.196873305198e-14	3.02501178793759e-13	5061.6	-3.52848	1.1776459648355e-21	1.02726367419433e-19	Mmp8	773.84	854.047	379.625	651.84	793.891	334.036	12040.8	4240.51	12721.7	804.847
18007	Neo1	neogenin	171.184	0.660012	0.092622	0.999944	46.5329	1.01421	0.0453303	0.999977	46.4051	0.133697	0.694493	0.999983	72.1366	-1.36639	0.00145264	0.00351038	86.6482	-1.13878	0.000743335	0.00264827	36.9823	-0.267522	0.568073	0.685526	117.059	-1.03892	0.0182294	0.0455118	111.306	-1.66147	2.87587218456748e-05	0.000158448	55.8726	0.592232	0.157351	0.283313	Neo1	71.7519	116.973	111.654	20.5999	55.6889	38.5851	57.0459	39.6217	40.7311	94.1342
26432	Plod2	procollagen lysine, 2-oxoglutarate 5-dioxygenase 2	298.515	1.03961	0.0926661	0.999944	543.318	-0.0578849	0.915437	0.999977	330.611	0.625693	0.207593	0.999983	443.67	2.26637	0.000912051	0.00228667	246.622	0.862638	0.0912021	0.167963	422.109	1.35246	0.0141818	0.0353293	477.4	1.12035	0.0178283	0.0446858	383.141	0.450003	0.449856	0.577845	470.022	0.642191	0.193045	0.329843	Plod2	51.6922	221.968	167.162	1400.79	402.773	286.632	201.217	281.314	323.909	170.383
17164	Mapkapk2	MAP kinase-activated protein kinase 2	3716.87	0.223845	0.0929451	0.999944	9102.05	-0.180143	0.36533	0.999977	3936.28	0.00714536	0.971233	0.999983	7702.69	2.23651	6.24398236735998e-83	6.18480432552007e-81	3943.87	0.641303	0.000304405	0.00118712	7069.55	1.55766	6.98301177675734e-20	2.41277604828168e-18	6775.11	1.79519	9.96645354242725e-15	7.26784458324695e-13	3795.83	0.426414	0.0213277	0.0515759	6412.31	1.34753	2.86490383088501e-09	4.9719581012702e-08	Mapkapk2	2647.1	2737.6	2392.59	12635.1	12128.5	11503.9	3484.99	4779.37	3910.19	3512.15
20230	Satb1	special AT-rich sequence binding protein 1	22.1272	1.03501	0.0932941	0.999944	245.062	-0.178267	0.659169	0.999977	48.5684	0.671146	0.481348	0.999983	175.985	4.90405	2.3561086030541e-36	6.40832571482318e-35	29.4195	1.81885	0.0269879	0.0611501	158.822	3.05303	4.64467036396275e-06	2.78470340664518e-05	152.689	3.65251	1.76289240997621e-11	5.5840353377576e-10	44.9688	1.45144	0.0770375	0.148383	151.217	2.18003	0.00131914	0.00596131	Satb1	9.2583	12.6839	10.8464	205.999	414.429	352.778	5.18599	59.4326	51.3988	32.947
72514	Fgfbp3	fibroblast growth factor binding protein 3	30.4073	-0.707246	0.0933631	0.999944	36.3362	-0.50281	0.360445	0.999977	6.89252	0.0386715	0.960458	0.999983	42.8632	0.914735	0.015362	0.0298448	21.0747	-2.03352	0.000125129	0.000531803	26.3629	2.91091	1.17043755153799e-08	1.09825781002871e-07	27.3034	1.08789	0.0695118	0.134543	13.2142	-1.28768	0.0528788	0.108935	19.4535	2.34614	0.00234688	0.00973938	Fgfbp3	28.5464	21.8444	35.0914	64.7426	40.1478	55.1215	7.26039	7.92434	5.81873	18.8268
329910	Acot11	acyl-CoA thioesterase 11	322.153	-0.253985	0.093541	0.999944	130.353	0.126892	0.647184	0.999977	64.235	-0.114293	0.769765	0.999983	219.663	-0.748138	9.08970191652869e-06	3.16494264265701e-05	198.261	-1.94607	1.37922754692217e-10	1.43897238798775e-09	98.6258	1.15761	0.000484053	0.00185244	194.983	-0.40703	0.126797	0.217031	152.918	-1.80416	8.63588225092485e-12	1.49790224297414e-10	101.538	1.37539	5.1178245534383e-05	0.000349599	Acot11	275.435	245.926	273.075	154.499	148.935	164.262	99.5711	55.4704	52.3686	248.514
66637	Tsen15	tRNA splicing endonuclease subunit 15	111.725	-0.337376	0.0937385	0.999944	40.6135	0.192116	0.660527	0.999977	50.8593	0.117366	0.745271	0.999983	73.807	-0.974782	0.00429287	0.0094493	85.8785	-0.909976	0.000580645	0.00212221	42.9165	-0.104055	0.800191	0.867821	64.0253	-0.480089	0.0779221	0.147005	69.1215	-0.452894	0.164483	0.272068	47.6611	-0.0523228	0.895531	0.936792	Tsen15	98.7552	84.5591	99.5318	27.957	59.5742	54.0191	60.1575	47.546	43.6405	78.1314
67895	Ppa1	pyrophosphatase (inorganic) 1	278.195	0.588874	0.0942597	0.999944	1256.97	-0.176357	0.362712	0.999977	548.747	0.0126374	0.979681	0.999983	963.697	3.33252	2.06839530883516e-26	3.56542999145053e-25	433.863	1.74737	0.000146039	0.000612288	977.091	1.5466	1.92529234376767e-05	0.000102466	853.886	2.52695	4.28724707141563e-29	1.13800686263657e-25	439.073	1.16985	0.00407794	0.0126811	889.265	1.33431	0.000698896	0.00340311	Ppa1	94.8976	202.237	204.806	1826.04	1530.8	1647.03	275.895	755.784	661.396	265.458
216011	Lrrc20	leucine rich repeat containing 20	297.771	-0.449248	0.0946472	0.999944	71.1897	0.28372	0.474862	0.999977	72.8266	0.054562	0.872929	0.999983	176.674	-1.67727	1.36048924509119e-05	4.60775038277505e-05	197.928	-1.81945	7.33650933843142e-09	6.34285442542823e-08	67.5759	0.103705	0.803024	0.869686	143.167	-0.978473	1.96683435186483e-06	1.87662297037743e-05	142.617	-1.31486	3.92811755202914e-06	2.59702001982435e-05	76.2498	0.312162	0.339688	0.496241	Lrrc20	188.252	264.247	325.393	45.6141	81.5907	112.448	90.2363	74.2907	57.2175	174.148
14696	Gnb4	guanine nucleotide binding protein (G protein), beta 4	331.192	0.680535	0.0946609	0.999944	2775.38	-0.284085	0.150775	0.999977	557.062	0.0920168	0.630949	0.999983	2102.44	4.32378	1.71752328386591e-154	6.90808683234915e-152	444.404	1.53003	2.55722232777458e-12	3.25689995315705e-11	1909.4	2.75616	8.33697293985832e-53	3.35196839291031e-50	1699.61	3.31245	4.02790144055974e-14	2.48643292647018e-12	482.467	0.940254	0.0194106	0.047608	1614.47	2.35755	4.84857224571313e-28	7.93669375381609e-26	Gnb4	218.342	195.191	163.972	3861.01	3544.66	4024.97	486.446	665.645	519.807	520.562
19725	Rfx2	regulatory factor X, 2 (influences HLA class II expression)	8.55069	1.15671	0.0947747	0.999944	0.599656	2.67864	0.4804	0.999977	3.85389	0.220228	0.818134	0.999983	2.08948	-4.07497	0.0254328	0.0467871	4.56087	-0.130775	0.882982	0.924428	1.62327	-3.97966	0.0453103	0.094614	5.19238	-2.52825	0.0218677	0.0528456	7.06085	-1.06438	0.185837	0.299547	2.54852	-1.51493	0.311813	0.468479	Rfx2	4.62915	4.22796	3.19012	0	0	0	4.1488	3.96217	2.90937	10.3548
50778	Rgs1	regulator of G-protein signaling 1	2433.47	-0.515446	0.0948444	0.999944	2710.84	-0.57976	0.169688	0.999977	1585.74	-0.0348615	0.841348	0.999983	3245.47	0.921977	0.0309944	0.0558566	2265.83	-0.386171	0.210268	0.32504	2503.39	1.27087	0.000517378	0.00196515	2094.78	0.826879	0.013847	0.0364102	1672.95	0.094476	0.598683	0.710929	1890.46	0.707623	0.0276462	0.0740677	Rgs1	1301.56	2442.35	2730.11	1974.65	5132.45	5039.21	1828.58	1444.21	1706.83	1339.53
16818	Lck	lymphocyte protein tyrosine kinase	18.157	1.71009	0.0948885	0.999944	305.38	-0.370136	0.20669	0.999977	28.5562	0.150992	0.811823	0.999983	230.229	6.07771	1.11910529759728e-43	4.10328304282008e-42	20.3418	2.12245	0.00654738	0.0181589	200.504	3.92663	3.9529504997971e-17	1.05741425869572e-15	174.883	3.94915	2.20653270801473e-07	2.67933230565155e-06	27.9045	0.558745	0.521051	0.643751	157.394	3.37818	2.5162913433682e-20	1.86388306825246e-18	Lck	2.31458	8.45591	8.29432	569.44	336.724	388.055	9.33479	38.6312	35.8822	49.8911
108012	Ap1s2	adaptor-related protein complex 1, sigma 2 subunit	2035.53	-0.222081	0.0950451	0.999944	584.622	0.227401	0.376234	0.999977	512.494	-0.0896126	0.489576	0.999983	1216.12	-1.28382	3.76188025089407e-18	4.08270127310851e-17	1308.06	-1.60701	4.99895039113988e-30	2.32775686459008e-28	535.341	0.285719	0.0463271	0.0963581	1098.91	-0.873166	0.00115073	0.00455615	1033.88	-1.47205	2.42771628905781e-23	1.38850721722018e-21	567.418	0.577283	0.0272044	0.0731056	Ap1s2	1739.02	1467.1	1766.05	687.154	621.644	712.17	530.009	549.751	558.598	1580.51
64898	Lpin2	lipin 2	7875.18	0.302319	0.0953662	0.999944	2663.64	0.112476	0.571971	0.999977	3721.2	-0.00715036	0.984186	0.999983	4457.24	-0.726312	0.000600471	0.00155407	5455.59	-0.474453	0.143596	0.240432	3102.67	-0.289613	0.361362	0.492002	4984.04	-0.945235	1.01618353448663e-08	1.64875157331376e-07	5560.2	-0.779084	0.00370054	0.0116633	3194.31	-0.19124	0.480126	0.631296	Lpin2	6265.56	5408.97	4343.03	2652.97	3637.91	3298.47	5725.34	2992.43	2860.88	5932.33
14375	Xrcc6	X-ray repair complementing defective repair in Chinese hamster cells 6	301.95	-0.231937	0.0954498	0.999944	45.5679	0.601427	0.252376	0.999977	87.3609	0.0937097	0.741764	0.999983	152.257	-2.42875	3.52464789241516e-23	5.07404029024148e-22	198.387	-1.50452	8.14137491912129e-15	1.32083357642614e-13	58.4414	-0.962894	0.00299473	0.00922761	138.403	-1.62968	0.000257091	0.00126703	161.884	-1.17406	3.0229626070185e-06	2.05279891671077e-05	70.8808	-0.481643	0.331793	0.488969	Xrcc6	258.461	238.88	243.087	52.9712	33.6724	49.6094	99.5711	78.2529	84.3716	204.271
14562	Gdf3	growth differentiation factor 3	181.251	-0.789815	0.0955242	0.999944	69.018	-0.965114	0.0499552	0.999977	11.727	-0.496847	0.646156	0.999983	150.488	-0.593149	0.0200069	0.0377258	111.65	-3.62606	1.09427716916037e-12	1.45366890009282e-11	56.1194	2.9948	5.69320708393111e-08	4.70638452271638e-07	79.1661	-0.799411	0.224081	0.339343	59.0487	-3.32596	0.000143005	0.000673359	29.7345	2.50182	0.00658076	0.0230832	Gdf3	196.739	147.274	177.371	138.314	91.9515	112.448	23.8556	14.8581	3.87915	92.2515
236900	Pdk3	pyruvate dehydrogenase kinase, isoenzyme 3	261.752	0.418236	0.0959849	0.999944	779.731	-0.287938	0.329016	0.999977	364.917	-9.34015e-05	0.999716	0.999983	653.391	2.68185	1.99985619325625e-20	2.51602760692799e-19	323.957	1.15113	3.06046372110801e-09	2.77049209023359e-08	635.14	1.49052	4.27802931190654e-07	3.06649880661135e-06	546.18	1.93089	8.54605922637348e-11	2.27301198501861e-09	322.467	0.732578	0.0205084	0.0498674	545.706	1.17866	1.34819646688347e-05	0.000108667	Pdk3	174.365	159.958	173.543	1519.98	814.612	888.559	312.197	419	400.523	301.229
74318	Hopx	HOP homeobox	26.9466	1.04775	0.0961303	0.999944	306.164	-0.477683	0.0279657	0.999977	5.03858	0.300834	0.734781	0.999983	240.862	5.08466	3.21025552942441e-69	2.42100691148012e-67	10.5975	-1.51297	0.0464833	0.0961321	196.441	6.56183	1.65567544060749e-49	5.61734734378223e-47	171.864	3.52215	4.20248255613398e-14	2.54681956552558e-12	17.8356	-2.26643	0.0017145	0.00605205	140.789	5.77703	4.16938646596094e-36	1.41748449108144e-33	Hopx	8.48678	18.3211	12.7605	451.727	407.954	476.25	5.18599	1.98109	6.78852	48.0084
544922	Zkscan4	zinc finger with KRAB and SCAN domains 4	31.8681	-0.712344	0.098193	0.999944	3.91786	0.610951	0.568508	0.999977	6.54243	0.360937	0.669718	0.999983	17.6368	-2.9463	4.00162386272077e-06	1.46802024073561e-05	21.3035	-2.3331	5.62233357480304e-05	0.000256405	4.32764	-0.630902	0.544078	0.664611	12.0072	-1.63752	0.0181011	0.0452255	13.8023	-1.25501	0.0529468	0.109024	5.89603	-0.405066	0.650562	0.769062	Zkscan4	30.0895	31.005	28.7111	5.88569	2.59018	3.30729	2.0744	8.91488	6.78852	16.0028
50799	Slc25a13	solute carrier family 25 (mitochondrial carrier, adenine nucleotide translocator), member 13	485.368	-0.397439	0.0987843	0.999944	163.292	0.265512	0.480817	0.999977	108.964	0.0137991	0.95281	0.999983	313.398	-1.15626	0.00288111	0.00655596	313.965	-1.89894	1.90232099781792e-12	2.46781055347426e-11	130.277	0.70769	0.0645264	0.126629	268.27	-0.527436	0.0032923	0.0110761	229.691	-1.48644	3.45559281124234e-14	8.2025511650044e-13	146.416	0.937673	0.000112375	0.000695638	Slc25a13	342.557	360.081	546.787	100.057	191.673	262.378	108.906	125.799	101.828	317.232
22779	Ikzf2	IKAROS family zinc finger 2	43.0612	0.561126	0.0988952	0.999944	100.978	-0.0785191	0.787572	0.999977	48.1433	-0.0792067	0.820439	0.999983	82.0604	2.31805	1.39035953809796e-13	1.10902897531095e-12	45.9751	0.957511	0.00376857	0.0112237	79.3477	1.32016	1.89435812726607e-05	0.00010086	79.8733	1.64252	2.11745592448196e-08	3.21543192559778e-07	46.5086	0.319072	0.39772	0.530014	74.3424	1.29915	0.000128738	0.000785159	Ikzf2	27.7749	28.891	22.3309	164.799	112.673	112.448	53.9343	42.5933	57.2175	42.3604
445007	Nup85	nucleoporin 85	468.237	-0.214349	0.0989309	0.999944	126.15	0.440972	0.109693	0.999977	135.845	0.0492898	0.818949	0.999983	268.086	-1.49444	2.33245202801974e-10	1.39390525744736e-09	307.917	-1.46841	2.91576580332461e-13	4.11212837151125e-12	119.212	-0.0618826	0.827294	0.887136	253.206	-0.870279	1.04827195176194e-08	1.69253836299082e-07	251.304	-1.20073	1.56689300368309e-13	3.45367163884899e-12	141.775	0.307407	0.145288	0.267403	Nup85	418.938	380.516	342.619	98.5853	159.296	142.214	124.464	161.458	128.012	328.528
100040654	Gm2885	predicted gene 2885	3.13544	-2.34429	0.0989793	0.999944	2.24316	0.00712215	0.995929	0.999977	5.41042	-0.0117497	0.988426	0.999983	3.50995	-0.471083	0.690728	0.762765	5.69531	0.497334	0.581306	0.694563	3.69074	-1.00021	0.366442	0.497227	1.77284	1.84729	0.217524	0.331494	3.3671	2.82389	0.0326507	0.0734432	3.68946	-1.0158	0.351167	0.509312	Gm2885	2.31458	7.04659	2.5521	1.47142	1.29509	5.51215	4.1488	5.94326	6.78852	0
54427	Dnmt3l	DNA methyltransferase 3-like	9.26765	1.2223	0.0991466	0.999944	2.46534	0.488408	0.712249	0.999977	195.688	-0.0265369	0.884146	0.999983	3.55697	-0.706899	0.490829	0.585177	123.36	5.59501	2.42603156901738e-40	1.77877706919501e-38	91.3628	-6.34243	1.0735435797142e-22	4.77979067639194e-21	6.62989	-1.46277	0.103213	0.183821	112.158	4.33848	2.60356320752695e-34	3.2591207736486e-32	90.4307	-5.83099	7.15172936368321e-26	9.20628928476463e-24	Dnmt3l	5.40068	2.81864	4.46617	2.94284	2.59018	2.20486	207.44	177.307	227.9	8.47207
66884	Appbp2	amyloid beta precursor protein binding protein 2	542.105	0.184274	0.0993409	0.999944	606.964	-0.20731	0.244631	0.999977	533.03	-0.0149576	0.941356	0.999983	627.112	1.09863	6.32889817209724e-16	5.96615521578457e-15	555.838	0.524212	0.00580145	0.0163549	599.613	0.536777	0.00580401	0.0163986	565.072	0.672532	6.12250719077986e-05	0.000374979	525.491	0.327673	0.0380737	0.0834076	547.062	0.321516	0.101047	0.203496	Appbp2	370.332	399.542	380.901	890.211	771.874	778.316	447.033	600.269	613.876	431.134
218518	Marveld2	MARVEL (membrane-associating) domain containing 2	12.2039	1.49716	0.100388	0.999944	11.762	0.384099	0.661163	0.999977	2.30603	1.35338	0.349442	0.999983	9.33978	1.41743	0.214176	0.2976	3.70102	-1.85502	0.224823	0.341924	6.22321	3.2264	0.0166388	0.0405642	14.9149	0.262701	0.648122	0.753757	9.0815	-1.97396	0.0160753	0.0406834	8.64241	2.21497	0.00875688	0.0290923	Marveld2	6.94373	7.04659	0.638025	23.5428	12.9509	2.20486	3.1116	0	0.969789	13.1788
75141	Rasd2	RASD family, member 2	9.92967	1.05168	0.100427	0.999944	1.40353	-0.370969	0.857633	0.999977	1.00238	-0.896053	0.668103	0.999983	3.57177	-1.24263	0.272495	0.364747	3.70126	-1.87855	0.0924308	0.169736	1.45505	0.573234	0.733718	0.818683	5.7987	-2.69636	0.0124581	0.0334773	5.79697	-3.83194	0.00429907	0.013249	0.984839	1.04742	0.708917	0.81346	Rasd2	4.62915	4.93262	5.1042	0	2.59018	3.30729	2.0744	0.990543	0.969789	9.41342
57745	Zfp112	zinc finger protein 112	15.0605	-0.924847	0.100578	0.999944	4.65716	-0.145384	0.892326	0.999977	19.7772	0.266311	0.56509	0.999983	11.0198	-1.28432	0.0873827	0.138289	19.8463	0.312123	0.544926	0.663581	10.8708	-1.6286	0.0327794	0.072018	6.6214	-0.520968	0.503403	0.627987	16.1328	1.50911	0.00412402	0.0127944	12.2773	-2.04809	0.00329635	0.0129424	Zfp112	20.0597	12.6839	12.1225	5.88569	10.3607	2.20486	14.5208	15.8487	25.2145	9.41342
68153	Gtf2e2	general transcription factor II E, polypeptide 2 (beta subunit)	354.896	0.218951	0.100816	0.999944	542.471	-0.15553	0.485555	0.999977	643.287	0.0689872	0.697025	0.999983	505.463	1.54564	1.23615601041447e-11	8.38829178232684e-11	531.54	1.38325	1.8980821772103e-17	3.84571733950503e-16	599.095	0.121916	0.596459	0.708679	460.108	1.13155	1.0104550842614e-18	1.88883941948132e-16	517.566	1.23525	3.35245852914608e-13	7.02745216796831e-12	578.388	-0.126815	0.463645	0.617588	Gtf2e2	232.229	249.449	261.59	918.168	626.824	603.029	571.497	680.503	695.338	294.64
545156	Kalrn	kalirin, RhoGEF kinase	48.8256	1.41941	0.100961	0.999944	312.721	-0.0896314	0.799068	0.999977	10.1407	-0.687386	0.307599	0.999983	221.529	4.34656	1.26875969764226e-10	7.77481415826673e-10	19.55	-0.632672	0.493091	0.617923	181.418	4.94074	1.62182457760752e-36	2.33895309735832e-34	213.944	2.80757	2.34925478985553e-09	4.37911651277565e-08	32.939	-2.74162	3.77218690077143e-06	2.50516256187868e-05	167.354	5.51589	2.44735319333872e-29	4.42973449384377e-27	Kalrn	2.31458	34.5283	22.9689	298.699	419.609	488.377	9.33479	19.8109	9.69789	31.0643
78934	4930581F22Rik	RIKEN cDNA 4930581F22 gene	19.9182	-0.948228	0.101231	0.999944	10.9078	0.0763845	0.905528	0.999977	19.288	0.173643	0.747764	0.999983	17.3805	-0.566373	0.328008	0.425286	22.9107	-0.0897272	0.871504	0.917405	14.0987	-0.514517	0.368854	0.499638	12.0028	0.428815	0.456935	0.585993	16.7759	1.0383	0.0737941	0.143364	15.4077	-0.634806	0.30341	0.459289	4930581F22Rik	28.5464	19.7305	11.4844	14.7142	14.246	11.0243	24.8928	12.8771	18.426	10.3548
15511	Hspa1b	heat shock protein 1B	84.3136	0.591156	0.101262	0.999944	155.612	-0.612277	0.607734	0.999977	143.77	0.0443026	0.928912	0.999983	151.648	2.24084	0.00548624	0.0118078	116.894	1.5196	0.00208442	0.00664799	167.936	0.669606	0.415177	0.545548	113.825	0.979523	0.159334	0.25998	121.504	0.973911	0.0102432	0.0277213	133.078	-0.015302	0.980806	0.98886	Hspa1b	54.7783	42.2796	55.5081	576.798	53.0987	81.5798	244.779	128.771	65.9456	93.1928
545205	Or5v1b	olfactory receptor family 5 subfamily V member 1B	61.0423	-0.920372	0.101399	0.999944	24.2742	-0.68556	0.399874	0.999977	2.68238	-0.956908	0.613673	0.999983	50.7162	-0.673021	0.391603	0.490122	37.9289	-4.05058	8.11255818162547e-07	5.17107394948855e-06	17.8692	3.34507	0.00105481	0.00369558	27.361	-0.47255	0.373922	0.504544	18.0406	-4.12442	0.000106032	0.000514421	10.9243	3.61581	0.00452678	0.0169741	Or5v1b	27.0034	57.0774	96.3417	7.35711	33.6724	70.5555	1.0372	7.92434	1.93958	22.5922
20377	Sfrp1	secreted frizzled-related protein 1	4.58709	3.17988	0.101492	0.999944	13.0773	0.0356983	0.962155	0.999977	1.7605	-0.236424	0.905129	0.999983	8.81	4.54516	1.87069221950755e-05	6.19999627374884e-05	1.57917	1.51821	0.467404	0.595054	7.89783	3.00323	0.00334474	0.0101901	11.2305	1.39969	0.284234	0.408042	4.20797	-1.89405	0.314089	0.444301	7.88937	3.24037	0.00861999	0.0287311	Sfrp1	0	1.40932	0.638025	14.7142	18.1313	15.434	0	4.95271	0.969789	0
75234	Rnf19b	ring finger protein 19B	1877.36	0.396718	0.101512	0.999944	9866.19	-0.134243	0.577225	0.999977	5381.38	-0.0307686	0.877511	0.999983	7419.3	3.41352	1.14950595965843e-157	4.9217395492085e-155	4056.54	2.19346	7.36610727460164e-30	3.39816599649847e-28	8119.52	1.18094	1.27677433345073e-11	1.85341814619522e-10	6614.25	2.84212	3.88880250369913e-17	5.24606421139367e-15	3800.08	1.76557	1.80733564182507e-11	2.98649273118019e-10	7520.15	1.05625	8.80217545572062e-05	0.000564079	Rnf19b	1095.57	1365.63	1210.97	12989.7	12701	13029.6	6473.16	5769.91	4627.83	2182.03
170460	Stard5	StAR related lipid transfer domain containing 5	683.804	0.250984	0.101663	0.999944	1267.49	-0.0475103	0.875277	0.999977	844.813	-0.010505	0.966296	0.999983	1091.15	1.78287	2.17539778795773e-21	2.90775980257431e-20	799.675	0.886335	4.432078999796e-05	0.000206597	1089.75	0.859776	0.000102271	0.000459197	1048.24	1.45423	3.52553252428481e-06	3.13822050049014e-05	764.26	0.629459	0.00384954	0.012067	1058.01	0.801535	0.0143072	0.0434472	Stard5	494.548	515.811	407.06	1439.05	1889.54	1498.2	694.923	911.299	1023.13	522.445
320078	Olfml2b	olfactomedin-like 2B	130.816	0.499395	0.101697	0.999944	52.177	1.40902	0.0268486	0.999977	113.01	-0.065821	0.917817	0.999983	61.1616	-1.18673	0.0336502	0.060016	119.442	0.53748	0.335717	0.465165	68.3028	-1.76445	0.0147436	0.0365914	104.298	-0.302953	0.491835	0.617329	122.667	-0.0201197	0.965477	0.979203	91.4719	-0.306737	0.554061	0.694883	Olfml2b	74.838	88.7871	82.3052	10.3	36.2625	59.5312	89.1991	45.565	224.021	84.7207
21933	Tnfrsf10b	tumor necrosis factor receptor superfamily, member 10b	31.437	0.826959	0.102134	0.999944	26.2541	0.782081	0.222879	0.999977	18.802	-0.073745	0.890397	0.999983	21.5844	0.504019	0.384312	0.482607	22.0473	0.217617	0.645769	0.747754	19.3798	0.248065	0.65938	0.76062	35.5201	0.428088	0.452535	0.581531	26.286	-0.681907	0.23652	0.36065	26.2199	1.08855	0.0911809	0.188491	Tnfrsf10b	15.4305	23.2538	12.7605	19.1285	38.8527	14.3316	22.8184	18.8203	18.426	29.1816
66859	Slc16a9	solute carrier family 16 (monocarboxylic acid transporters), member 9	20.5224	1.32958	0.102305	0.999944	1.48697	0.493828	0.846619	0.999977	20.7888	0.320222	0.651906	0.999983	5.3824	-2.4272	0.0428966	0.074262	16.5812	1.11065	0.0989846	0.179065	9.13051	-3.55907	0.000571082	0.00214893	12.0243	-3.30907	0.0144179	0.0377052	24.534	0.104466	0.899565	0.936477	11.4861	-3.44443	0.0106611	0.0342431	Slc16a9	4.62915	14.7978	7.01827	0	1.29509	3.30729	13.4836	15.8487	28.1239	10.3548
105445	Dock9	dedicator of cytokinesis 9	93.9319	0.390604	0.102426	0.999944	17.4834	0.612906	0.350257	0.999977	46.9659	0.319423	0.256019	0.999983	41.0454	-1.80753	2.03664216715073e-06	7.75454718433495e-06	62.0534	-0.512683	0.0607955	0.120403	26.6671	-1.33319	0.0021831	0.00703385	53.2634	-1.62203	0.000722326	0.00306383	71.8685	-0.582152	0.0299819	0.0685087	35.2495	-1.0618	0.0398445	0.0986561	Dock9	59.4075	57.0774	67.6306	20.5999	11.6558	19.8437	40.4508	44.5744	44.6103	88.4861
69178	Snx5	sorting nexin 5	12047.7	-0.13486	0.102921	0.999944	5994.29	-0.0793331	0.637379	0.999977	3034.36	-0.0301633	0.777565	0.999983	9008.92	-0.292599	0.0130211	0.0257493	7542.7	-1.59446	3.65513612695001e-51	4.18166478799599e-49	4762.8	1.26318	5.1352525469116e-21	1.97491393601227e-19	7931.66	-0.275101	0.10101	0.180584	6299.19	-1.48732	3.87993933027864e-39	7.150404857426e-37	4517.96	1.19063	7.58792016401518e-14	2.57969829370967e-12	Snx5	9839.26	9489.65	9275.6	8400.35	7161.85	7548.34	3108.49	3020.16	3381.65	9469.9
14081	Acsl1	acyl-CoA synthetase long-chain family member 1	2040.48	0.773988	0.103012	0.999944	19661.8	-0.195657	0.407402	0.999977	49285.4	-0.156724	0.38435	0.999983	14406.8	4.54531	2.73228909901013e-99	3.9419210012132e-97	32479.3	5.55542	1.37697392131474e-176	2.28422761372098e-173	35183.3	-1.04959	1.42627879845459e-05	7.80365653521466e-05	12265	3.51813	1.7218964657931e-11	5.46722724736985e-10	26751.5	4.62081	5.37825430813949e-22	2.79794709146902e-20	31249.2	-1.11343	3.0635580772966e-10	6.36672673148521e-09	Acsl1	1062.39	1108.43	1242.23	32040.2	26567.5	20189.9	49344.7	65612.6	46152.2	3702.3
74568	Mlkl	mixed lineage kinase domain-like	271.311	0.785985	0.103026	0.999944	2949.14	-0.215288	0.402155	0.999977	2866.32	-0.0184699	0.953844	0.999983	2158.08	4.73273	2.64819879248946e-236	2.92912854772605e-233	1854.74	4.30271	1.30808670179581e-58	1.90765039775079e-56	3044.91	0.393039	0.120744	0.209801	1815.19	3.68335	3.81861413463371e-12	1.4480184798531e-10	1710.01	3.49586	1.72483450486972e-12	3.31693174566902e-11	2778.31	0.174947	0.587321	0.720578	Mlkl	163.563	146.569	141.641	3588.8	4150.77	4136.32	2014.24	3527.32	3401.05	478.202
17387	Mmp14	matrix metallopeptidase 14 (membrane-inserted)	3077.34	0.548907	0.103194	0.999944	13322.8	-0.24191	0.240017	0.999977	9813.68	-0.0639822	0.680004	0.999983	10484.5	3.27122	7.33136608093237e-30	1.53484577274788e-28	7263.56	2.4497	3.36240055342176e-20	8.58123418162695e-19	12464.7	0.782247	0.000202603	0.000847459	8902.32	2.44105	3.08380201382856e-15	2.49562319070321e-13	6771.49	1.83929	2.6404250387406e-10	3.57508161622949e-09	10981.8	0.580743	0.000296146	0.00161855	Mmp14	2188.05	2221.79	1263.93	21860.9	17889.1	14440.7	11244.3	10875.2	8994.79	3580.86
56459	Sae1	SUMO1 activating enzyme subunit 1	1077.38	-0.140066	0.103318	0.999944	496.973	0.159741	0.350111	0.999977	595.606	-0.0322715	0.787405	0.999983	752.225	-0.526649	2.94929187049919e-05	9.53151959998437e-05	876.012	-0.461984	6.58451869282496e-05	0.00029702	531.168	-0.102593	0.502562	0.628759	710.054	-0.261433	0.0334135	0.0745818	739.127	-0.351555	0.00220503	0.00750798	552.832	0.0664213	0.660134	0.776847	Sae1	849.449	835.021	877.284	537.069	634.595	587.595	651.361	617.108	599.329	780.372
142682	Zcchc14	zinc finger, CCHC domain containing 14	315.819	0.369774	0.103475	0.999944	89.9552	0.683684	0.0681578	0.999977	106.826	0.150764	0.55854	0.999983	153.883	-1.25678	3.39424866154188e-05	0.000108637	185.926	-1.00174	0.000246103	0.0009802	83.8199	-0.288946	0.348094	0.478503	202.423	-0.973117	0.00127235	0.00496665	205.806	-1.21673	3.47631654431196e-08	3.3113599588281e-07	111.324	0.215963	0.531376	0.676106	Zcchc14	254.603	159.958	211.824	66.214	84.1809	108.038	101.645	122.827	89.2206	241.925
27081	Zfp275	zinc finger protein 275	616.338	-0.279167	0.103486	0.999944	330.339	0.181628	0.303711	0.999977	358.324	-0.0450913	0.838593	0.999983	468.362	-0.384887	0.0268954	0.0492118	526.123	-0.446471	0.0276993	0.0625912	335.03	0.0233649	0.905836	0.940893	426.364	0.0411256	0.769398	0.84448	419.48	-0.210413	0.305175	0.435337	351.14	0.227523	0.284339	0.438327	Zfp275	433.597	551.748	545.511	348.727	404.068	406.797	403.47	410.085	315.181	394.422
57875	Angptl4	angiopoietin-like 4	430.756	0.610157	0.103588	0.999944	42.8025	2.41019	0.00537854	0.999977	26.4755	0.522948	0.714636	0.999983	142.959	-3.9226	1.16730563142817e-06	4.59479467554747e-06	166.628	-3.52723	0.0151422	0.0376104	17.2674	-0.428394	0.763634	0.84131	239.856	-2.14236	1.6154801175344e-07	2.02079661827678e-06	227.225	-3.60439	1.13261953989854e-05	6.78191727207299e-05	53.0351	1.43887	0.110314	0.217204	Angptl4	260.004	357.967	155.678	1.47142	40.1478	8.81944	0	20.8014	46.5499	294.64
72536	Tagap	T cell activation Rho GTPase activating protein	86.8092	1.06123	0.104367	0.999944	1085.14	-0.228563	0.37433	0.999977	115.468	-0.165588	0.558926	0.999983	792.417	5.12546	1.7119956246173e-93	2.20614737141217e-91	99.9984	1.56761	2.07203972011352e-07	1.44270929305491e-06	695.01	3.5189	3.76989202994677e-57	1.85255286864199e-54	661.939	3.77992	1.67740763878847e-09	3.26430413225815e-08	107.728	0.335441	0.595325	0.708272	589.481	3.43445	1.41655996877388e-29	2.78772532308186e-27	Tagap	54.7783	35.9376	37.0054	1703.91	1239.4	1451.9	105.794	148.581	124.133	185.444
11975	Atp6v0a1	ATPase, H+ transporting, lysosomal V0 subunit A1	6778.78	-0.253912	0.104672	0.999944	2183.58	0.0165807	0.9436	0.999977	740.074	0.0325171	0.7963	0.999983	4319.07	-1.02198	8.70247164856024e-07	3.48020205457487e-06	3757.8	-2.88561	1.09832725462761e-63	1.86870525591834e-61	1518.93	1.82545	6.64907148887081e-20	2.30339113614459e-18	3689.37	-0.787433	8.83910697043453e-05	0.000512954	2911.75	-2.59791	3.0927449944776e-104	1.02594083329308e-100	1527.36	1.78757	5.29057151804465e-19	3.30885319612047e-17	Atp6v0a1	4671.59	6167.18	5862.17	2401.36	2397.21	3340.36	791.383	775.595	703.097	4702
74748	Slamf8	SLAM family member 8	363.581	1.00585	0.104733	0.999944	7412.74	-0.11562	0.739142	0.999977	6635.91	-0.0561959	0.736157	0.999983	5148.7	5.73636	5.18516446641403e-105	8.00263813519924e-103	4248.8	5.25414	2.74780476503003e-98	1.21553723455712e-95	7292.82	0.444919	0.04972	0.102166	4576.41	4.5606	1.1905460239612e-11	3.98008232494032e-10	3785.78	4.18657	5.7723104947053e-13	1.1819874684297e-11	6824.84	0.364541	0.279499	0.432778	Slamf8	130.388	212.807	203.53	7329.15	10683.2	10861.1	6248.09	8205.66	6522.8	775.665
613258	A730017L22Rik	RIKEN cDNA A730017L22 gene	113.766	-0.389303	0.104774	0.999944	31.1192	0.44579	0.396513	0.999977	42.4034	-0.137528	0.642258	0.999983	67.9287	-1.54052	1.58670886923292e-05	5.31291292162678e-05	85.1272	-1.09214	5.05023244154195e-06	2.8172187781296e-05	34.6158	-0.487513	0.260216	0.383446	59.36	-0.744915	0.0520325	0.106404	62.1151	-0.838014	0.00724252	0.020656	37.8757	0.0706725	0.866467	0.918712	A730017L22Rik	97.9837	100.766	93.7896	17.6571	38.8527	41.8924	44.5996	46.5555	46.5499	76.2487
242425	Gabbr2	gamma-aminobutyric acid type B receptor subunit 2	14.497	0.821752	0.105045	0.999944	5.14054	0.963851	0.373292	0.999977	0	NA	NA	NA	6.43465	-0.853211	0.28783	0.381776	4.69525	-5.43308	0.000369106	0.00141151	1.9299	4.56274	0.0202136	0.0479261	11.1392	-0.732338	0.314028	0.440661	7.49263	-6.16654	9.03488038048346e-06	5.53224862799423e-05	3.62501	5.39318	0.00392602	0.0150231	Gabbr2	6.94373	8.45591	8.29432	5.88569	5.18036	2.20486	0	0	0	15.0615
66457	2810002D19Rik	RIKEN cDNA 2810002D19 gene	102.215	-0.340673	0.105059	0.999944	45.5668	-0.0101459	0.977566	0.999977	89.635	-0.0738805	0.738984	0.999983	75.0324	-0.579306	0.0230953	0.0429093	107.596	0.131892	0.569651	0.684768	66.9864	-0.748914	0.00643782	0.0180053	62.0357	-0.282236	0.347391	0.476789	84.6393	0.401888	0.0724049	0.141037	64.5076	-0.707821	0.0267692	0.0721994	2810002D19Rik	95.6691	76.8079	86.7714	58.8569	54.3938	58.4288	106.831	87.1678	91.1601	71.542
11717	Ampd3	adenosine monophosphate deaminase 3	2815.28	0.230716	0.105112	0.999944	1906.25	0.31268	0.470998	0.999977	8427.69	0.00771181	0.947175	0.999983	2134.17	0.126865	0.680009	0.754048	6308.88	2.1426	1.66943214043907e-38	1.13035887427382e-36	4767.21	-2.05108	2.7250234082305e-12	4.30423935480979e-11	2444.84	0.176555	0.66884	0.770292	5888.72	1.92368	1.85224890855726e-64	1.29355214566559e-61	5011.43	-1.76896	4.54547322082047e-06	4.11950987251255e-05	Ampd3	2248.22	1965.3	1669.07	1508.21	3075.84	1778.22	9320.27	8145.23	8607.84	2326.06
69551	2310022B05Rik	RIKEN cDNA 2310022B05 gene	290.27	0.229115	0.105164	0.999944	331.616	0.205826	0.313918	0.999977	278.716	0.0632116	0.814273	0.999983	307.531	0.944174	1.10378843535488e-08	5.50980966621485e-08	286.866	0.475568	0.0191151	0.0458645	292.594	0.4317	0.0470273	0.0976767	337.244	0.88595	3.4567576706834e-06	3.08320482562568e-05	283.711	0.311422	0.211694	0.33105	322.047	0.552456	0.0355518	0.0901819	2310022B05Rik	197.51	202.237	206.082	420.827	396.298	338.446	226.109	305.087	314.212	249.456
20848	Stat3	signal transducer and activator of transcription 3	2853.69	0.375334	0.105179	0.999944	10861.3	-0.224528	0.284522	0.999977	6941.43	0.0633939	0.735109	0.999983	8683.67	2.97759	1.00050768867441e-40	3.27087156447673e-39	5271.79	1.89502	9.42225218898349e-24	3.0647722745098e-22	9491.41	1.04398	8.16078349809957e-07	5.5612365409751e-06	7397.55	2.33726	9.97883109083901e-19	1.88883941948132e-16	5216.65	1.58499	3.03186834544225e-10	4.08424985539829e-09	8655.52	0.732702	0.000172844	0.00101494	Stat3	2154.87	1892.72	1593.15	18248.6	13055.8	12647.1	6010.57	7626.19	7415	3222.21
16491	Kcna3	potassium voltage-gated channel, shaker-related subfamily, member 3	58.2038	1.03441	0.105206	0.999944	467.932	-0.249121	0.523005	0.999977	173.088	0.302144	0.677827	0.999983	350.86	4.48404	3.31567690730164e-26	5.64941971638186e-25	111.986	2.46944	2.81854441055034e-05	0.000136864	348.651	1.9748	0.000731568	0.0026688	293.191	3.1395	1.43967049902658e-07	1.81628392234608e-06	137.199	1.73323	0.0212164	0.0513348	317.884	1.39606	0.0110005	0.0351545	Kcna3	33.1756	24.6631	28.7111	1040.3	407.954	465.226	44.5996	201.08	234.689	117.668
78834	Zfp623	zinc finger protein 623	181.384	0.269246	0.105299	0.999944	92.146	-0.104974	0.68846	0.999977	139.918	-0.0462368	0.824649	0.999983	127.392	-0.0479942	0.806326	0.856875	160.887	0.235359	0.268645	0.392297	117.005	-0.320165	0.177322	0.285039	129.577	-0.455686	0.0353134	0.0779185	156.03	-0.0771388	0.67083	0.770004	111.031	-0.401521	0.0972573	0.198116	Zfp623	121.901	119.087	132.071	123.599	123.034	111.345	126.538	143.629	170.683	143.084
319269	A130040M12Rik	RIKEN cDNA A130040M12 gene	836.75	0.386932	0.105305	0.999944	1867.02	-0.116136	0.623247	0.999977	10754.4	0.238606	0.508331	0.999983	1563.84	2.16285	2.21979227743208e-21	2.96411497971389e-20	6364.22	4.211	2.75873477230234e-63	4.51989742755857e-61	5563.63	-2.08657	1.26673568854511e-15	2.91789047146121e-14	1462.02	1.62809	1.27898650373695e-09	2.56803462596018e-08	6803.52	4.06723	6.07357954960418e-29	4.97471154590728e-27	6304.13	-2.46507	8.84648898718593e-13	2.6065688329133e-11	A130040M12Rik	599.475	591.209	455.55	3001.7	2292.31	1997.6	7338.18	11824.1	11428	676.825
18441	P2ry1	purinergic receptor P2Y, G-protein coupled 1	187.714	-0.516978	0.105396	0.999944	44.1162	0.19561	0.643243	0.999977	6.51756	0.0735283	0.932275	0.999983	113.403	-1.68117	3.49125515764139e-05	0.000111554	102.919	-4.6603	1.30192119797059e-19	3.1528825215817e-18	25.2677	2.94201	2.52965442831601e-06	1.58917873839473e-05	87.5382	-1.00476	0.000156879	0.00083518	66.1743	-4.06214	5.66302507108023e-19	2.21659822029981e-17	28.4942	3.03967	2.43843700093203e-08	3.62457804880693e-07	P2ry1	114.186	162.776	222.671	29.4284	63.4595	60.6337	3.1116	5.94326	10.6677	126.14
16362	Irf1	interferon regulatory factor 1	1356.43	1.06987	0.105586	0.999944	22161.3	-0.198658	0.467743	0.999977	19437.8	-0.028018	0.876342	0.999983	15894.7	5.4919	2.18688848626111e-86	2.34085249017288e-84	12406.1	4.9299	2.16248306653828e-63	3.63269781975058e-61	21892.4	0.526679	0.00279247	0.00872188	13437.4	4.17273	3.03756027595553e-09	5.54532324380767e-08	11363	3.82958	1.77210117610469e-09	2.11077293588268e-08	19967.1	0.335532	0.246323	0.394874	Irf1	945.119	548.225	498.297	27409.7	30050	31326.7	24008	18945.1	17936.2	3111.13
66532	Rep15	RAB15 effector protein	12.0516	-0.976975	0.105606	0.999944	5.78248	0.373789	0.664719	0.999977	1.49381	1.0816	0.572604	0.999983	9.56989	-0.923962	0.156562	0.228936	7.77012	-3.60762	0.000905111	0.00316039	3.172	2.6398	0.0474732	0.0984487	7.09915	0.389526	0.589194	0.703788	4.38885	-1.5429	0.178591	0.291032	4.47037	1.91628	0.111571	0.219093	Rep15	10.0298	14.0932	12.1225	5.88569	5.18036	7.71701	1.0372	0	1.93958	4.70671
11838	Arc	activity regulated cytoskeletal-associated protein	11.3509	-1.02789	0.105737	0.999944	6.47263	0.709712	0.408918	0.999977	6.7402	0.683192	0.351957	0.999983	9.17206	-0.879328	0.242437	0.33036	10.0045	-1.11556	0.113166	0.199135	5.00843	0.193624	0.832314	0.890433	7.79671	0.82035	0.204265	0.315784	7.60278	0.597861	0.38785	0.519521	8.17604	0.1975	0.783633	0.864121	Arc	10.0298	16.2072	8.29432	4.41427	3.88527	9.92187	5.18599	6.9338	3.87915	5.64805
12608	Cebpb	CCAAT/enhancer binding protein beta	949.403	0.276531	0.106107	0.999944	1966.04	-0.192962	0.415506	0.999977	3948.46	-0.0287951	0.849568	0.999983	1718.03	2.03007	3.50943809639471e-20	4.31703168243253e-19	2826.43	2.66114	1.98988573053475e-70	4.19171008411534e-68	2967.53	-0.6709	0.00264937	0.00834367	1522.41	1.52058	1.13628972053377e-11	3.84715233952146e-10	2576.52	2.35797	6.80151249552906e-35	9.11608780840152e-33	2780.66	-0.858397	3.89345712448578e-06	3.58744600511167e-05	Cebpb	704.403	605.302	638.663	3162.09	2723.58	1986.58	4602.05	3700.67	4069.23	927.221
83397	Akap12	A kinase anchor protein 12	48.5783	1.30168	0.106361	0.999944	53.2914	0.15881	0.734354	0.999977	8.72566	0.54663	0.390857	0.999983	43.9274	1.58727	0.0102284	0.0207239	16.8692	-1.53882	0.0512978	0.104397	30.654	3.08461	2.36009202430686e-10	2.91019525822523e-09	60.5237	0.420663	0.521879	0.644435	33.5693	-2.29057	0.000718088	0.00282237	35.1384	2.6769	3.44797779098658e-06	3.20369569241003e-05	Akap12	5.40068	31.005	26.797	54.4426	77.7055	56.2239	7.26039	5.94326	8.7281	18.8268
13823	Epb41l3	erythrocyte membrane protein band 4.1 like 3	234.411	1.2202	0.106439	0.999944	103.914	1.42659	0.0332227	0.999977	172.675	0.449683	0.33001	0.999983	91.8099	-0.581094	0.370747	0.469352	152.466	0.501593	0.321136	0.450268	97.4202	-1.12178	0.0405358	0.0862182	215.525	-0.38899	0.629731	0.738647	241.927	-0.264858	0.711927	0.802314	172.958	-0.15997	0.793534	0.870622	Epb41l3	47.8346	171.232	98.8938	26.4856	123.034	60.6337	169.063	96.0826	188.139	59.3045
233489	Picalm	phosphatidylinositol binding clathrin assembly protein	16921	0.261085	0.10692	0.999944	19877	-0.054339	0.750525	0.999977	14237.3	0.130434	0.316656	0.999983	19387.1	1.13533	1.10636011086165e-07	4.90307771334448e-07	15242.8	0.264735	0.170886	0.277004	17266.7	0.831768	7.42179055285751e-06	4.2926031846257e-05	18986.2	0.783883	8.20879529005631e-10	1.7123398012399e-08	15664.6	0.13809	0.212315	0.331866	17335.1	0.624111	1.93137068653418e-08	2.92329268638775e-07	Picalm	13892.9	11373.9	9697.34	29672.7	24720.7	21610.9	14288.5	12419.4	15462.3	15173.5
56212	Rhog	ras homolog family member G	2653.35	0.13614	0.107081	0.999944	2745.81	-0.0731853	0.658273	0.999977	2290.61	0.0480852	0.764372	0.999983	2844.48	0.895152	1.39417296038964e-15	1.28149984094541e-14	2514.81	0.278826	0.0500691	0.102304	2564.86	0.578766	3.62105424156708e-05	0.000180617	2699.05	0.65258	8.23730980991325e-05	0.000483533	2407.12	0.194004	0.170834	0.280231	2511.22	0.435311	0.0211426	0.0596446	Rhog	2001.34	1950.5	1784.56	3631.47	3567.98	3359.11	2090.99	2554.61	2339.13	2150.02
66282	Tma16	translation machinery associated 16	206.237	0.738459	0.107226	0.999944	1647.41	-0.276628	0.310763	0.999977	3010.49	-0.088153	0.597192	0.999983	1249.84	4.2944	3.30905821709419e-41	1.10354597275103e-39	1967.68	4.77432	7.2798247314514e-79	1.85789526944407e-76	2402.69	-0.52365	0.0566012	0.113648	1014.98	3.22302	1.20838992051062e-13	6.33903202569837e-12	1714.17	3.94603	2.6686135105701e-23	1.50680139028743e-21	2140.42	-0.736887	1.55362602732955e-05	0.000122909	Tma16	82.5532	136.704	130.157	3059.09	2103.23	1618.37	2764.14	3111.29	3746.29	328.528
218294	Cdc14b	CDC14 cell division cycle 14B	330.682	-0.207848	0.107231	0.999944	79.4151	0.355352	0.221695	0.999977	113.921	-0.344972	0.288492	0.999983	185.102	-1.6026	2.16387587269765e-14	1.83756394486986e-13	237.35	-1.03127	4.23489645127562e-05	0.000198171	96.2405	-0.613873	0.0534506	0.108397	170.859	-1.07384	1.30732941419897e-08	2.06558047443438e-07	179.351	-1.16495	3.05723684291312e-06	2.06971814635787e-05	94.1546	0.0654873	0.831757	0.896243	Cdc14b	279.292	276.227	248.83	70.6283	91.9515	98.1163	173.212	104.998	117.344	236.277
56745	C1qtnf1	C1q and tumor necrosis factor related protein 1	7.5014	1.46768	0.107309	0.999944	3.85009	0.464346	0.750735	0.999977	0.809237	-1.78608	0.488573	0.999983	3.69932	0.416259	0.710373	0.779173	2.5659	-1.20078	0.392841	0.524855	2.3457	1.58698	0.290547	0.417251	6.87904	-0.604162	0.609186	0.721499	4.63183	-4.4561	0.00426825	0.013171	2.57403	3.82973	0.0928511	0.191048	C1qtnf1	1.54305	4.93262	2.5521	5.88569	5.18036	1.10243	0	1.98109	1.93958	4.70671
17087	Ly96	lymphocyte antigen 96	346.872	0.279376	0.107332	0.999944	329.52	-0.207431	0.300157	0.999977	366.585	-0.0422225	0.809108	0.999983	355.389	0.915681	1.06827922732479e-07	4.74381739186417e-07	368.248	0.694691	6.91709396392523e-05	0.000310649	362.727	0.182658	0.3488	0.478977	332.418	0.388021	0.0696107	0.134695	353.175	0.373739	0.0546786	0.112138	330.385	-0.00626985	0.973469	0.984442	Ly96	221.428	244.517	243.725	500.284	385.937	439.87	342.276	433.858	377.248	344.531
20525	Slc2a1	solute carrier family 2 (facilitated glucose transporter), member 1	1563.94	0.486015	0.107437	0.999944	6607.29	-0.107026	0.736413	0.999977	7132.28	0.191163	0.0857254	0.999983	5033.85	3.14114	4.48753648047792e-21	5.89150066324267e-20	4661.72	2.79983	1.83665955458708e-129	1.74102206778037e-126	6786.96	0.299342	0.351107	0.481199	4609.62	2.49769	1.36536842195648e-13	7.10634105733586e-12	4932.9	2.50468	1.62480067008264e-15	4.57738430813727e-14	6914.78	-0.0239539	0.857638	0.913808	Slc2a1	1031.53	1003.44	920.67	13050	7154.08	5560.66	7074.73	7060.59	6522.8	2056.83
213582	Map9	microtubule-associated protein 9	12.3847	1.1506	0.108173	0.999944	2.96431	1.77579	0.19575	0.999977	7.50576	1.10418	0.253368	0.999983	3.88643	-1.77636	0.128286	0.193011	6.37662	-0.239893	0.811951	0.875408	2.8973	-1.57562	0.238775	0.358744	9.23811	-1.19481	0.143184	0.239126	12.5294	-0.279877	0.698994	0.792257	7.16341	-0.931336	0.36207	0.520062	Map9	3.0861	9.86523	4.46617	1.47142	1.29509	2.20486	1.0372	7.92434	5.81873	8.47207
58801	Pmaip1	phorbol-12-myristate-13-acetate-induced protein 1	247.819	0.382752	0.108903	0.999944	1361.41	-0.280661	0.494718	0.999977	254.463	-0.190805	0.319637	0.999983	1062.92	3.53533	1.27520955602995e-32	3.01171822725721e-31	262.453	0.781083	3.63827905868859e-05	0.000172874	938.387	2.71677	6.02740802013138e-20	2.1100699105832e-18	866.917	2.83686	6.51600167514353e-11	1.77213881623986e-09	244.712	0.208303	0.416231	0.547519	773.702	2.60811	1.84750344996411e-11	4.56164771751845e-10	Pmaip1	147.361	156.434	183.113	1293.38	1670.67	2629.3	301.825	250.607	288.997	274.872
19274	Ptprm	protein tyrosine phosphatase receptor type M	37.1451	0.863305	0.108953	0.999944	28.4153	0.338909	0.538154	0.999977	22.2025	0.499194	0.236605	0.999983	26.8197	0.670142	0.110373	0.169676	23.1157	-0.0726524	0.874661	0.919416	22.0935	0.704433	0.111883	0.197412	37.542	0.111065	0.856824	0.907635	33.69	-0.434752	0.40479	0.53658	29.0117	0.519811	0.352206	0.510538	Ptprm	17.7451	26.0724	15.9506	27.957	36.2625	29.7656	21.7812	19.8109	15.5166	35.771
57905	Isy1	ISY1 splicing factor homolog	468.474	0.364655	0.109093	0.999944	1264.9	-0.331991	0.314366	0.999977	263.881	0.0822005	0.657919	0.999983	1091	2.52999	3.01095162212882e-16	2.93639683177926e-15	340.779	-0.229151	0.158441	0.260328	887.506	2.71778	2.24145188394108e-18	6.75899627184778e-17	889.177	1.78701	6.63672527843358e-09	1.12637618792034e-07	363.162	-0.510787	0.0495867	0.103356	727.825	2.27812	4.69493658721051e-20	3.31117894733107e-18	Isy1	310.153	317.801	300.51	2598.53	1446.62	1255.67	239.593	259.522	295.786	513.973
21664	Phlda1	pleckstrin homology like domain, family A, member 1	67.106	0.722646	0.109276	0.999944	349.326	0.179609	0.575661	0.999977	1107.95	0.326051	0.752611	0.999983	235.35	3.4379	5.38269200998688e-37	1.49508771796737e-35	624.146	4.72538	2.56195380751101e-14	3.91701485938694e-13	627.219	-1.32661	0.0201731	0.0478557	260.328	2.856	3.03641750611051e-10	7.02078974583601e-09	713.569	4.33032	1.63904099298584e-10	2.29898889386143e-09	764.449	-1.49534	0.0182704	0.0528578	Phlda1	34.7186	50.0308	29.9872	472.327	397.593	359.392	246.853	974.694	1826.11	79.0727
69834	Rab43	RAB43, member RAS oncogene family	1868.69	0.576655	0.109395	0.999944	13264.8	-0.171837	0.476206	0.999977	1645.81	0.0268968	0.839475	0.999983	9828.05	3.96673	2.32348942915867e-100	3.42663057702477e-98	1672.54	0.564857	0.00339826	0.010231	8415.78	3.36451	2.38789552013864e-127	1.05608659203998e-123	8552.08	3.17602	1.20034624103644e-13	6.32182353612527e-12	1822.88	0.0153372	0.966031	0.979615	7497.15	3.14443	1.83734189509103e-35	5.66542236907256e-33	Rab43	1357.11	1111.95	937.896	18587	16167.9	17969.6	1791.24	1734.44	1531.3	2728.95
278097	Armcx6	armadillo repeat containing, X-linked 6	88.7165	1.33989	0.109405	0.999944	939.042	-0.668025	0.221657	0.999977	13.579	0.0171016	0.972715	0.999983	782.333	5.27112	1.22210809998892e-28	2.38896035510353e-27	30.8169	-1.44761	0.000251612	0.000999446	636.757	6.67532	4.00238776217567e-39	6.72198491500593e-37	495.9	3.19032	0.000282728	0.00137601	59.3024	-2.77779	0.00146192	0.00528112	397.244	5.96414	1.08760104766068e-30	2.3640167690054e-28	Armcx6	40.8908	36.6423	36.3674	2601.47	773.169	967.934	13.4836	11.8865	16.4864	237.218
227753	Gsn	gelsolin	8797.93	-0.122637	0.10958	0.999944	3533.47	-0.0631534	0.767732	0.999977	1951.32	-0.00809328	0.986536	0.999983	5980.59	-0.60276	1.60530811962327e-05	5.36977184268135e-05	5318.06	-1.78258	1.40673214227905e-06	8.67909914467005e-06	2867.09	1.13824	0.0020619	0.00669553	5308.15	-0.580547	0.00417526	0.0134959	4477.29	-1.66543	6.21758997062675e-06	3.9398854498685e-05	2754.81	1.06074	0.00558815	0.0202328	Gsn	6898.98	6750.64	7149.7	5060.22	3979.81	4512.25	3309.7	1331.29	1434.32	6313.58
224250	Cldnd1	claudin domain containing 1	536.291	0.206458	0.109592	0.999944	799.514	-0.00842401	0.96319	0.999977	785.961	0.0566248	0.712257	0.999983	723.316	1.42796	1.52558708952077e-19	1.79354450303005e-18	695.406	1.07543	8.80652850050943e-12	1.05005785921169e-10	789.952	0.31324	0.0874705	0.161413	708.297	1.17825	2.56987471426968e-11	7.76933421589686e-10	674.157	0.928524	4.2460372679329e-10	5.60603666748275e-09	797.32	0.226105	0.18233	0.316139	Cldnd1	395.021	362.195	372.606	1146.24	941.531	921.632	906.512	717.153	767.103	457.492
140917	Dclre1b	DNA cross-link repair 1B	446.346	0.26568	0.109611	0.999944	125.377	-0.0051387	0.985454	0.999977	481.388	0.0247254	0.931502	0.999983	242.097	-0.950892	2.12095457168769e-08	1.0192407686463e-07	474.278	0.680528	0.00297257	0.00907917	286.465	-1.66773	3.37357965867455e-11	4.60974818859875e-10	260.414	-1.25247	8.18694736227964e-07	8.58271448595382e-06	464.49	0.444362	0.0893462	0.167875	289.829	-1.72213	1.36828547048307e-08	2.11693081133431e-07	Dclre1b	317.868	289.615	312.632	150.085	173.542	147.726	370.28	513.101	596.42	325.704
434249	Gm5602	predicted gene 5602	5.96084	-1.46592	0.109924	0.999944	2.08751	0.675201	0.654291	0.999977	5.09956	-0.569394	0.574089	0.999983	4.45211	-1.68	0.147009	0.216998	7.64724	-0.0793648	0.92735	0.953281	3.63451	-1.64181	0.194394	0.306758	2.79422	0.409817	0.698162	0.793118	3.54669	0.818013	0.459428	0.587184	3.28398	-0.430663	0.720216	0.820642	Gm5602	3.0861	7.75125	8.93235	0	2.59018	3.30729	3.1116	10.896	4.84894	1.88268
79555	BC005537	cDNA sequence BC005537	18788.4	-0.162945	0.110109	0.999944	9405.99	-0.0606727	0.710433	0.999977	6132.59	-0.0749765	0.706853	0.999983	14114	-0.306107	0.00758182	0.015808	12766.9	-1.21125	5.3151784776484e-12	6.52522974809176e-11	8117.09	0.866308	7.94592880333366e-07	5.43242817069734e-06	12372.4	-0.240482	0.152186	0.250583	10460.4	-1.12122	1.38046151393122e-11	2.33045086874725e-10	7703.96	0.857545	1.86399669712211e-05	0.000144109	BC005537	14848	14005.8	16155.4	12479.1	11350.2	12196.2	7646.23	6360.27	5512.28	14045.8
14733	Gpc1	glypican 1	953.035	0.735478	0.11013	0.999944	2264.18	0.226836	0.539033	0.999977	866.313	-0.0171058	0.960935	0.999983	1647.64	2.28874	1.7484947220745e-10	1.0587486517379e-09	853.949	0.73414	0.0517027	0.105124	1536.26	1.51389	1.08742486060498e-08	1.02617020273876e-07	1951.31	1.7528	0.000307728	0.00147389	955.14	-0.0163544	0.970348	0.982042	1712.01	1.73863	6.03377396638174e-05	0.000404867	Gpc1	293.18	739.892	583.155	1992.31	2910.07	2911.52	1153.37	717.153	834.018	557.274
545384	Ifi214	interferon activated gene 214	5.92002	3.47985	0.111031	0.999944	94.2425	-0.51201	0.333403	0.999977	65.747	0.105137	0.683604	0.999983	73.7565	7.63069	4.49857832678141e-14	3.72952093262771e-13	39.1853	6.53196	7.05182170813404e-13	9.5984334244766e-12	89.5809	1.06525	0.0246501	0.0566754	51.928	3.51775	0.00879922	0.0252286	42.0357	3.10184	0.0155697	0.0396333	73.0318	0.421791	0.299308	0.454741	Ifi214	1.54305	0.704659	0	244.256	91.9515	81.5798	57.0459	73.3002	65.9456	24.4749
17390	Mmp2	matrix metallopeptidase 2	119.17	1.45544	0.111413	0.999944	82.3063	1.28731	0.133664	0.999977	42.0758	0.0226444	0.982302	0.999983	55.9818	0.329534	0.712012	0.780584	54.0538	-0.15649	0.869277	0.91568	45.0135	0.453543	0.613897	0.723566	136.874	0.141098	0.880605	0.92391	93.6755	-1.58749	0.0958463	0.177813	82.3246	1.69686	0.0775064	0.165484	Mmp2	8.48678	78.2172	56.7842	11.7714	89.3613	77.1701	7.26039	85.1867	36.852	28.2402
66953	Cdca7	cell division cycle associated 7	86.2883	-0.528451	0.111428	0.999944	5.49005	2.49548	0.0482082	0.999977	5.25601	0.268203	0.82282	0.999983	41.0707	-5.17821	1.57207735763247e-11	1.05278419615821e-10	48.6616	-3.96312	1.67085757843646e-08	1.37045432159643e-07	3.05766	-1.27223	0.455467	0.585291	32.3504	-2.19423	0.000254645	0.00125591	31.6873	-3.16287	8.09522897638127e-10	1.02203228627596e-08	7.66636	0.940115	0.320073	0.476356	Cdca7	63.2651	65.5333	102.084	0	3.88527	2.20486	0	9.90543	4.84894	44.2431
76547	Tmem101	transmembrane protein 101	180.857	-0.365759	0.111434	0.999944	121.382	-0.267788	0.33237	0.999977	182.664	0.0496283	0.850257	0.999983	167.577	0.121924	0.614137	0.698077	201.417	0.264071	0.244296	0.364562	154.576	-0.181122	0.472273	0.60095	127.577	0.18144	0.513543	0.636985	166.423	0.681718	0.0171428	0.0429589	144.479	-0.522131	0.0772641	0.165153	Tmem101	176.679	152.206	133.347	201.585	151.526	145.521	219.886	166.411	170.683	137.436
22022	Tpst2	protein-tyrosine sulfotransferase 2	777.378	0.162211	0.111464	0.999944	790.583	-0.169131	0.290111	0.999977	612.642	0.0419118	0.816415	0.999983	838.435	0.930771	8.49832760226593e-14	6.86956773842117e-13	699.022	0.165014	0.332116	0.461048	732.773	0.727247	3.57538297448867e-05	0.00017881	768.646	0.563645	0.000102881	0.000585422	674.664	0.0464795	0.746585	0.827529	686.163	0.493709	0.00543969	0.0197711	Tpst2	538.525	536.951	587.621	1109.45	1042.55	987.778	725.002	599.278	548.9	639.171
68262	Agpat4	1-acylglycerol-3-phosphate O-acyltransferase 4	380.159	0.281538	0.111779	0.999944	884.798	-0.14638	0.417353	0.999977	1243.86	0.0757574	0.414653	0.999983	745.974	2.18037	4.87460568608176e-45	1.86457179456378e-43	895.276	2.26611	4.33157724317156e-64	7.46550150573113e-62	1060.74	-0.125548	0.369545	0.500318	675.564	1.71397	5.50714954561168e-16	5.36411570003218e-14	872.746	2.06211	5.67003296941959e-37	8.95662707990815e-35	1038.24	-0.369951	0.0261751	0.0709581	Agpat4	236.087	277.636	263.504	1293.38	1081.4	1113.45	1237.38	1249.07	1270.42	365.241
29861	Dpf1	double PHD fingers 1	9.49627	1.03521	0.112864	0.999944	7.65404	0.0433537	0.953556	0.999977	12.7222	0.621372	0.264802	0.999983	7.44041	1.01112	0.15815	0.230724	8.95894	1.13052	0.106175	0.189669	8.70872	-0.157222	0.819687	0.881108	9.58153	-0.0115547	0.984636	0.989781	13.6438	0.720211	0.183493	0.29667	11.2509	-0.75755	0.228384	0.373201	Dpf1	6.1722	4.22796	3.82815	11.7714	7.77055	8.81944	12.4464	11.8865	6.78852	9.41342
93697	Ice2	interactor of little elongation complex ELL subunit 2	339.663	-0.279795	0.112938	0.999944	111.374	0.24578	0.325842	0.999977	165.526	0.120911	0.618265	0.999983	213.646	-1.12924	1.05427024321828e-09	5.85250060152081e-09	264.508	-0.786326	0.000197263	0.000803276	128.209	-0.380799	0.117112	0.204911	190.42	-0.640641	0.00723329	0.0213809	219.174	-0.382986	0.0993474	0.182886	144.091	-0.279279	0.27889	0.431999	Ice2	311.696	264.952	268.608	135.371	121.739	125.677	198.105	151.553	142.559	254.162
99929	Tiparp	TCDD-inducible poly(ADP-ribose) polymerase	1307.73	0.390447	0.113868	0.999944	3589.22	-0.193923	0.419073	0.999977	3658.19	0.061674	0.6351	0.999983	2969.88	2.49959	8.62749617900076e-18	9.26478614756287e-17	2700.2	2.10548	3.75037366544215e-24	1.24428022285207e-22	3727.28	0.355291	0.139872	0.23633	2624.71	1.87513	2.59049706853063e-16	2.77266750754343e-14	2660.92	1.77978	6.23869487525913e-16	1.86444239413994e-14	3517.67	0.0758454	0.601012	0.731353	Tiparp	1091.71	759.623	720.968	6449.24	4190.91	3749.37	3545.15	3778.92	3779.27	1444.02
21857	Timp1	tissue inhibitor of metalloproteinase 1	318.039	1.27066	0.1144	0.999944	721.569	0.296987	0.404936	0.999977	185.687	0.665285	0.247956	0.999983	500.077	2.55629	0.000385366	0.00103626	171.276	0.0758846	0.919149	0.947865	419.536	2.43167	4.20514627475689e-09	4.20705704743756e-08	657.743	1.54041	0.00156195	0.00590269	306.813	-0.529001	0.406753	0.538214	532.855	2.03977	6.59603959840014e-05	0.000436848	Timp1	21.6027	264.247	133.985	1240.41	625.529	569.956	85.0503	162.449	197.837	163.793
100504591	Gm15987	predicted gene 15987	1.92053	3.37979	0.114713	0.999944	16.1559	-0.269821	0.767302	0.999977	3.90945	0.726418	0.548703	0.999983	11.9213	6.48283	4.37309357627432e-05	0.000137643	1.95791	3.59051	0.120215	0.209175	11.0724	2.84958	0.0149144	0.036974	10.2867	2.78467	0.00940911	0.0266475	4.11286	0.946784	0.444567	0.573382	10.0624	1.82584	0.0329721	0.0850054	Gm15987	0.771525	0	0	48.5569	12.9509	5.51215	5.18599	3.96217	0	6.58939
13850	Ephx2	epoxide hydrolase 2, cytoplasmic	2.63366	2.18827	0.114994	0.999944	1.5012	-0.289033	0.886241	0.999977	0.65944	-1.39164	0.540414	0.999983	1.44222	1.52645	0.438424	0.535443	1.02393	0.470131	0.806544	0.871419	1.33023	1.02937	0.561042	0.679226	2.47527	-0.985977	0.447401	0.577056	1.93572	-3.09718	0.0720372	0.140493	0.901648	2.11901	0.449394	0.605478	Ephx2	0.771525	1.40932	0	0	3.88527	2.20486	1.0372	0.990543	0.969789	3.76537
238024	Fn3krp	fructosamine 3 kinase related protein	134.198	-0.371202	0.115583	0.999944	43.3113	-0.0277652	0.949725	0.999977	54.9975	0.094629	0.749246	0.999983	88.4449	-1.05314	0.000220691	0.00061942	100.604	-1.06436	4.48519915643029e-05	0.000209	48.1907	-0.0248147	0.936448	0.960629	70.5881	-0.742387	0.0577682	0.115415	78.6734	-0.594987	0.0419557	0.0902431	49.125	-0.171793	0.697639	0.805384	Fn3krp	138.103	104.29	101.446	55.9141	62.1644	46.3021	54.9715	57.4515	52.3686	96.0168
232339	Ankrd26	ankyrin repeat domain 26	430.248	-0.220687	0.115642	0.999944	80.1833	0.302314	0.513779	0.999977	206.729	-0.250388	0.243166	0.999983	229.587	-1.95406	2.45890231605867e-16	2.41576687202419e-15	345.617	-0.59903	0.00168745	0.0055237	141.928	-1.39191	8.13241350183787e-07	5.54475140505575e-06	204.402	-1.46176	0.000502401	0.00225113	264.72	-0.625134	0.00100254	0.00378562	134.187	-0.859962	0.0422612	0.103537	Ankrd26	378.047	329.781	343.257	101.528	102.312	66.1458	259.3	191.175	246.326	297.464
234723	Txnl4b	thioredoxin-like 4B	165.141	0.26817	0.115723	0.999944	87.0185	-0.0662391	0.808771	0.999977	154.548	0.00541832	0.983512	0.999983	117.2	-0.0073364	0.97387	0.982232	161.63	0.488579	0.0342447	0.07487	118.901	-0.534278	0.0503172	0.103201	120.644	-0.378689	0.060285	0.119495	158.38	0.227499	0.326731	0.457224	116.904	-0.629016	0.0168967	0.0496045	Txnl4b	110.328	109.927	119.311	98.5853	102.312	132.292	127.575	163.44	187.169	138.377
78833	Gins3	GINS complex subunit 3	157.958	-0.359599	0.115779	0.999944	37.5185	0.412579	0.421431	0.999977	92.5757	0.13308	0.804749	0.999983	91.1638	-1.72897	1.86799112443364e-08	9.05215268149239e-08	133.84	-0.562307	0.179447	0.287962	58.0904	-1.20044	0.0146345	0.0363547	78.6705	-0.990001	0.0245313	0.0579839	109.417	-0.0680319	0.876057	0.921183	67.3956	-0.945751	0.0855274	0.179488	Gins3	155.077	124.02	123.777	51.4998	40.1478	29.7656	145.208	49.5271	79.5227	128.022
14859	Gsta3	glutathione S-transferase, alpha 3	595.202	1.17957	0.116028	0.999944	182.048	0.985529	0.131772	0.999977	458.579	0.181369	0.606663	0.999983	222.601	-0.836939	0.13155	0.197229	426.58	0.686005	0.114487	0.201106	262.802	-1.5603	0.000261209	0.00106901	455.789	-1.04992	0.222034	0.336964	601.124	-0.307065	0.66463	0.765005	353.255	-0.777285	0.208529	0.348881	Gsta3	160.477	466.485	197.15	77.9854	253.838	124.575	356.796	451.687	524.656	176.031
217946	Cdca7l	cell division cycle associated 7 like	570.174	-0.281912	0.116108	0.999944	42.307	1.635	0.0279851	0.999977	85.719	-0.293364	0.690535	0.999983	259.32	-4.16678	6.92687205004586e-50	3.14864290137872e-48	338.763	-2.28286	1.55144226683684e-06	9.50124149662749e-06	54.4788	-1.93663	0.000768057	0.00278659	233.253	-2.30129	0.000757627	0.00319179	250.33	-2.29108	9.55185545499854e-05	0.000468553	69.747	-0.0370458	0.965459	0.98032	Cdca7l	432.054	436.184	549.977	19.1285	27.1969	30.868	179.435	60.4231	53.3384	353.003
73942	Fam151b	family with sequence similarity 151, member B	104.283	-0.34364	0.116588	0.999944	43.6269	0.167791	0.692038	0.999977	77.7521	0.0302364	0.902884	0.999983	72.6705	-0.754976	0.0136397	0.0268446	99.4521	-0.152895	0.513146	0.635891	57.57	-0.641342	0.0487914	0.100616	63.2526	-0.283786	0.382078	0.513148	80.4857	0.222188	0.379706	0.510778	60.8994	-0.528066	0.14742	0.270316	Fam151b	76.381	95.129	92.5136	41.1998	45.3282	67.2482	84.0131	78.2529	76.6133	73.4246
83921	Cemip2	cell migration inducing hyaluronidase 2	699.185	0.553795	0.116715	0.999944	2997.37	-0.346963	0.415493	0.999977	1668.08	-0.0841667	0.652847	0.999983	2441.75	3.31402	1.78691761203599e-14	1.52919132588998e-13	1305.43	2.04486	1.05213073460702e-24	3.57105549334265e-23	2619.13	1.22681	0.00328502	0.010022	1939.89	2.35981	1.27095036223698e-08	2.01770971382886e-07	1230.21	1.40682	8.89251381167719e-05	0.000439459	2164.11	0.936613	0.000175119	0.00102648	Cemip2	493.005	406.589	386.643	7301.2	3021.45	2311.8	1792.28	2048.44	1482.81	984.643
15944	Irgm1	immunity-related GTPase family M member 1	1752.04	1.008	0.117414	0.999944	26678	-0.34055	0.145309	0.999977	15974.2	-0.0812147	0.515223	0.999983	20029.2	5.41585	8.08947539636022e-175	4.88052758799497e-172	10574.3	4.2635	7.64207904302318e-109	5.33779110420845e-106	23765.9	1.11679	2.34815704586439e-15	5.17530692434032e-14	15415.9	4.01288	8.12490312000783e-09	1.34456002754045e-07	9513.19	3.17024	7.13316448518096e-07	5.44904775785067e-06	19819.6	0.835988	0.000424729	0.00221102	Irgm1	1081.68	811.063	750.955	34175.3	37255.9	40324.7	15519.6	17663.4	17751	3981.87
15894	Icam1	intercellular adhesion molecule 1	1308.6	1.06251	0.117471	0.999944	23646.2	-0.218249	0.433504	0.999977	7657.43	-0.152954	0.581271	0.999983	17034.1	5.64295	6.32136237207886e-108	1.0232127166415e-105	5316.98	3.69406	1.86294525211869e-33	1.0301311017028e-31	17559.4	1.91458	9.18560335775104e-15	1.90131958425337e-13	14170.7	4.30957	3.37168365307553e-09	6.09659202229134e-08	4719.12	2.47508	0.00022944	0.00102783	15128.7	1.82675	5.16030394805599e-09	8.63894823829221e-08	Icam1	864.108	564.432	498.297	29975.8	28915.5	36472.8	8093.26	10741.4	6164.95	3069.71
208154	Btla	B and T lymphocyte associated	2.61619	2.25837	0.118479	0.999944	39.7775	0.220817	0.616673	0.999977	4.4875	2.20079	0.0286319	0.999983	24.4772	6.05957	2.54474252321076e-10	1.51327811427313e-09	1.37964	1.2895	0.452009	0.580961	20.767	4.76634	2.31254985954504e-09	2.44680315282644e-08	28.1297	4.02235	3.58247667994767e-10	8.09993705217469e-09	5.82222	1.22648	0.156045	0.261303	26.5298	2.76139	1.81784617680289e-06	1.80241249375488e-05	Btla	0	0.704659	1.27605	54.4426	33.6724	49.6094	2.0744	0.990543	1.93958	4.70671
19288	Ptx3	pentraxin related gene	57.1524	1.68917	0.118529	0.999944	415.942	1.13917	0.279194	0.999977	18.6292	0.632232	0.618937	0.999983	180.113	4.0064	6.15159634439407e-06	2.19195002091658e-05	21.0577	-0.436206	0.720714	0.804694	148.043	4.40645	4.70305537070222e-08	3.95510224771335e-07	385.235	3.43898	0.000220045	0.00111001	47.6012	-1.49038	0.172431	0.282433	319.154	4.89687	0.00038587	0.00203187	Ptx3	2.31458	46.5075	12.1225	104.471	518.036	347.266	1.0372	27.7352	16.4864	16.9441
100861894	NA	NA	2.88556	-2.11469	0.118685	0.999944	0.644445	-0.0210828	0.99356	0.999977	0	NA	NA	NA	2.26442	-2.07358	0.162981	0.236731	2.10583	-4.27329	0.0233295	0.0540419	0.349808	2.11954	0.600349	0.712144	0.81473	-0.0475261	0.983026	0.988647	0.441719	-2.07989	0.602484	0.7141	0.349103	2.00844	0.618934	0.744483	NA	4.62915	2.81864	3.19012	0	1.29509	1.10243	0	0	0	0.941342
27007	Klrk1	killer cell lectin-like receptor subfamily K, member 1	7.77283	1.68336	0.118813	0.999944	165.427	-0.419993	0.129656	0.999977	18.3293	-0.166118	0.895018	0.999983	126.108	6.42156	9.01645088775306e-36	2.39830365998289e-34	13.4944	2.8523	0.0300699	0.067001	112.228	3.55116	0.00954839	0.0251865	91.7988	4.28705	3.90777206537657e-10	8.76080250872937e-09	14.3667	0.993365	0.319581	0.44997	84.2478	3.27193	7.758089729309e-10	1.50167170395486e-08	Klrk1	1.54305	3.5233	3.19012	297.227	225.346	188.516	0	38.6312	21.3354	19.7682
327957	Scimp	SLP adaptor and CSK interacting membrane protein	13.1934	1.91285	0.118824	0.999944	281.919	-0.350981	0.148591	0.999977	37.1597	0.0105996	0.987533	0.999983	210.095	6.57319	8.30811565196947e-58	4.6726109766352e-56	25.1038	3.18875	2.77665491688569e-07	1.8867889094721e-06	189.437	3.34925	1.19380248333311e-21	4.7708949845975e-20	160.899	4.25721	1.08885738081628e-05	8.51078631224598e-05	29.0897	1.28393	0.262234	0.389564	150.816	2.96811	2.89590795835532e-08	4.21480171458104e-07	Scimp	3.85763	3.5233	5.1042	463.498	353.56	369.314	20.744	39.6217	54.3082	42.3604
67468	Mmd	monocyte to macrophage differentiation-associated	1464.69	0.250084	0.118829	0.999944	612.477	0.186772	0.541831	0.999977	374.629	0.126931	0.64546	0.999983	904.653	-0.483648	0.0627784	0.103739	821.108	-1.45741	1.69742795746618e-08	1.38967096998974e-07	476.766	0.933561	0.00134452	0.00460481	1002.45	-0.584629	0.0321019	0.0720907	858.94	-1.57637	1.56788232128976e-14	3.88864121891473e-13	530.353	0.969556	0.00134204	0.0060524	Mmd	1222.1	923.104	894.511	910.81	696.759	544.601	465.702	276.361	369.489	1306.58
18950	Pnp	purine-nucleoside phosphorylase	1823.11	0.901591	0.118839	0.999944	18854.5	-0.246151	0.237587	0.999977	6352.76	-0.00959969	0.970294	0.999983	13970.7	4.74723	3.32047489626377e-64	2.20363316490545e-62	4473.1	2.76935	3.15333199360344e-21	8.70018064181106e-20	14081.3	1.94138	2.88255088046891e-14	5.68286553968225e-13	11541.6	3.54562	3.90841966962403e-09	6.93483233358958e-08	4456.47	1.85629	0.00122076	0.00450451	12205.8	1.68077	2.99583317900182e-15	1.22220775755031e-13	Pnp	1295.39	826.566	768.82	32050.5	22559.2	22217.3	4952.62	8119.48	6687.66	3742.77
66067	Gtpbp8	GTP-binding protein 8 (putative)	318.572	-0.199974	0.118924	0.999944	143.233	-0.155372	0.504654	0.999977	175.587	-0.0955659	0.605269	0.999983	233.135	-0.431658	0.0111521	0.0224072	264.19	-0.463198	0.00504109	0.0144431	165.201	-0.00628435	0.975663	0.985092	195.33	-0.420522	0.020171	0.0494295	213.344	-0.35488	0.040285	0.087272	150.869	-0.089497	0.686544	0.796751	Gtpbp8	266.176	260.019	246.916	178.042	176.132	211.667	175.287	205.042	182.32	217.45
70059	Degs2	delta 4-desaturase, sphingolipid 2	9.17688	-1.05752	0.119184	0.999944	28.8933	-0.628969	0.186399	0.999977	4.06859	-0.0527975	0.958023	0.999983	27.8687	2.23871	6.7753175744559e-08	3.0755400193486e-07	8.14419	-1.1302	0.143125	0.239765	20.9871	3.32649	3.39482903369218e-08	2.93437078951322e-07	16.273	2.6385	4.86280311176227e-05	0.000308947	4.57342	-0.113642	0.904215	0.939622	14.1221	2.73049	0.000382766	0.00201713	Degs2	10.0298	10.5699	7.6563	39.7284	44.0331	47.4045	2.0744	6.9338	3.87915	2.82402
192198	Lrrc4	leucine rich repeat containing 4	44.6414	1.79074	0.119778	0.999944	586.788	-0.412031	0.370676	0.999977	35.5283	-0.12083	0.84302	0.999983	450.763	5.81015	4.98548048310042e-20	6.08201125479705e-19	31.6898	1.33031	0.0987275	0.178698	383.303	4.44136	5.85970810998106e-16	1.39580982411542e-14	337.113	3.53974	0.000302597	0.00145352	46.9919	-0.582908	0.566495	0.683488	287.141	4.12373	3.28777904486196e-21	2.67439646354753e-19	Lrrc4	30.0895	10.5699	5.1042	1399.32	503.79	619.566	23.8556	70.3285	20.3656	136.495
57248	Ly6i	lymphocyte antigen 6 family member I	27.4628	1.00912	0.1203	0.999944	156.884	0.219138	0.607963	0.999977	4267.5	0.193323	0.564999	0.999983	103.111	3.73652	4.07216088250329e-10	2.36956560251934e-09	2444.68	8.21634	3.64264271543914e-86	1.30652733720521e-83	1897.37	-4.52172	5.6532830901137e-30	4.90246797644632e-28	117.59	2.90585	3.75137770854662e-14	2.34407379979706e-12	2525.76	7.40613	5.15088879052293e-77	5.69559528012073e-74	2176.2	-4.52107	6.17530357150778e-42	2.82339138119385e-39	Ly6i	19.2881	4.93262	17.2267	303.113	130.804	112.448	3105.37	4055.28	5187.4	35.771
27226	Pla2g7	phospholipase A2, group VII (platelet-activating factor acetylhydrolase, plasma)	19909.1	0.479545	0.120868	0.999944	20124.2	0.0937423	0.759228	0.999977	88163.6	0.0424826	0.669603	0.999983	19385.8	0.967215	0.00469883	0.0102561	60644.3	2.828	1.34743342983712e-25	4.8198892310966e-24	50320.4	-1.90021	2.37466851342358e-13	4.2405251461782e-12	21529.2	0.544352	0.0771876	0.145931	58711.8	2.3961	4.40927570818838e-25	2.84013006659959e-23	52199.1	-1.87403	8.68317343358597e-16	3.82492347361848e-14	Pla2g7	16559.2	12874.8	8373.44	32475.8	23763.6	16885.9	92587.6	83552.3	93314	19357.7
214855	Arid5a	AT-rich interaction domain 5A	112.624	1.03783	0.120947	0.999944	1466.71	-0.266034	0.351916	0.999977	733.808	-0.0199226	0.959056	0.999983	1081.19	5.17737	1.42826810183594e-42	5.04079015561785e-41	485.386	3.76883	3.10762424935232e-17	6.22980081769708e-16	1211.07	1.37419	1.23833544121678e-06	8.18646469061494e-06	880.587	3.82865	2.5507434890504e-10	6.01304930491597e-09	463.413	2.71096	3.89880975132563e-06	2.58279114280278e-05	1053.36	1.10696	0.00424865	0.0160721	Arid5a	91.04	45.8029	31.2632	1996.72	1807.95	2201.55	477.112	912.29	900.934	229.687
16332	Inppl1	inositol polyphosphate phosphatase-like 1	6646.6	-0.259924	0.121167	0.999944	2908.31	-0.111304	0.762887	0.999977	2465.67	-0.00652926	0.989312	0.999983	4838.58	-0.514529	0.0999086	0.155681	4765.23	-1.10478	0.00424744	0.0124688	2781.97	0.545085	0.208825	0.324095	4007.87	-0.410286	0.21183	0.324831	3802.08	-0.849811	0.0256881	0.0602858	2635.43	0.415982	0.333978	0.491113	Inppl1	5112.9	5004.49	6301.77	5597.29	2803.87	2956.72	4201.69	1545.25	1926	4733.07
100503659	Cbarp	calcium channel, voltage-dependent, beta subunit associated regulatory protein	26.676	0.638393	0.121593	0.999944	64.4421	-0.308538	0.559254	0.999977	22.3494	-0.0136428	0.976392	0.999983	55.4264	2.52064	3.20504096577973e-07	1.34877960490787e-06	23.0983	0.554698	0.247962	0.368747	49.3275	1.92485	0.000154012	0.00066109	47.6004	1.52807	0.00175802	0.00652108	25.4342	-0.0936755	0.82381	0.885901	41.1041	1.60353	0.0016233	0.00711749	Cbarp	19.2881	13.3885	14.6746	145.671	58.2791	65.0434	20.744	16.8392	32.003	31.0643
24056	Sh3bp5	SH3-domain binding protein 5 (BTK-associated)	3188.88	0.255614	0.121692	0.999944	1065.41	-0.18741	0.486188	0.999977	1132.87	0.0481301	0.824703	0.999983	1888.51	-0.622286	0.0116111	0.023252	1989.29	-0.939384	2.21625313796107e-05	0.000110364	1127.55	0.281568	0.286409	0.412916	1921.68	-1.09457	9.17877249615207e-08	1.19549233139284e-06	2037.02	-1.14239	2.02796308827097e-10	2.80302523106953e-09	1064.9	0.0231966	0.919317	0.951912	Sh3bp5	2533.69	2223.91	1843.89	1053.54	1765.21	1428.75	1347.32	1192.61	915.481	2386.3
100861837	Mid1	midline 1	6.52895	1.64245	0.121791	0.999944	27.312	0.270811	0.684741	0.999977	5.16533	1.61575	0.111442	0.999983	17.6139	3.72588	3.54047920189513e-06	1.30826226188068e-05	2.96873	0.138337	0.913712	0.944089	14.7257	3.53617	0.000138324	0.000601731	22.1068	2.2984	0.00555516	0.017162	8.32326	0.12031	0.894501	0.932962	19.6037	2.1652	0.00128681	0.0058371	Mid1	3.0861	2.81864	1.27605	39.7284	41.4429	12.1267	1.0372	0.990543	5.81873	16.0028
71839	Osgin1	oxidative stress induced growth inhibitor 1	337.299	0.423001	0.12195	0.999944	82.3428	0.609424	0.15382	0.999977	189.462	0.0685684	0.8033	0.999983	156.573	-1.40661	3.2459198268172e-06	1.2068093518584e-05	242.927	-0.196235	0.542091	0.660857	120.02	-1.24637	3.82798259243184e-05	0.000190081	206.418	-1.25046	0.00182985	0.00673608	262.929	-0.54495	0.0169292	0.0424719	142.389	-0.730993	0.0677465	0.149211	Osgin1	265.405	236.061	153.764	82.3997	91.9515	70.5555	135.873	229.806	207.535	247.573
78558	Htra3	HtrA serine peptidase 3	15.1383	1.74805	0.1223	0.999944	3.38663	1.29589	0.305127	0.999977	2.94204	0.718021	0.516227	0.999983	3.95507	-1.08502	0.522386	0.615383	4.46649	-1.18345	0.41225	0.54405	2.06741	0.0673197	0.96368	0.977319	11.7185	-1.56185	0.0336271	0.0749075	11.4197	-2.21206	0.00725074	0.0206637	4.28213	0.626739	0.528792	0.674224	Htra3	0	9.86523	5.74222	0	3.88527	3.30729	1.0372	2.97163	2.90937	7.53073
54126	Arhgef7	Rho guanine nucleotide exchange factor	3019.56	-0.163928	0.122358	0.999944	1165.7	0.155744	0.333183	0.999977	907.858	-0.0201016	0.905907	0.999983	1977.72	-0.792212	2.27355606072711e-10	1.36361995454274e-09	1992.82	-1.35698	1.8475734137175e-17	3.74910501123012e-16	1018.96	0.527534	0.00256188	0.00810274	1832.87	-0.507325	0.000244783	0.00121494	1648.21	-1.21074	6.28931906262086e-18	2.26159822877822e-16	1075.68	0.68083	1.53529225958544e-05	0.000121769	Arhgef7	2309.18	2555.8	2368.99	1238.94	1437.55	1456.31	832.871	1080.68	921.299	2164.14
74245	Ctbs	chitobiase	871.325	-0.204105	0.122393	0.999944	380	-0.0163067	0.928404	0.999977	799.311	-0.0114307	0.948966	0.999983	617.774	-0.546508	0.000146047	0.000421868	910.101	0.228873	0.182614	0.291648	575.389	-0.813762	1.60513935788145e-06	1.03887751221323e-05	538.481	-0.394985	0.0161413	0.0412949	766.399	0.423793	0.00866827	0.0240024	568.515	-0.841753	1.67168376069859e-05	0.000131	Ctbs	699.773	636.308	779.028	470.855	483.069	479.557	935.553	727.058	827.23	626.934
14727	Lilrb4b	leukocyte immunoglobulin-like receptor, subfamily B, member 4B	10597.9	-0.163349	0.122401	0.999944	14551.8	-0.184781	0.330374	0.999977	7699.37	0.00986018	0.977812	0.999983	14571.1	1.20815	1.07519965250964e-20	1.381522264062e-19	9726.32	-0.098998	0.719697	0.804231	11958.9	1.26767	7.02375387253951e-06	4.08196085768087e-05	12173.5	1.14963	4.3469976876844e-09	7.64150374979436e-08	8303.93	0.0757325	0.792575	0.863084	10890.3	1.05099	0.000450707	0.00233344	Lilrb4b	8371.05	8257.9	8761.35	18888.6	17473.4	21703.5	11268.1	6561.35	5983.6	8526.67
13011	Cst7	cystatin F (leukocystatin)	30.9371	1.40139	0.122505	0.999944	431.773	-0.444907	0.101582	0.999977	225.382	-0.38211	0.362146	0.999983	334.003	5.62495	1.03998963666847e-50	4.94759227508984e-49	163.727	4.36123	1.5741132332192e-18	3.45290193686809e-17	388.001	1.22335	0.00257618	0.0081441	242.236	3.71291	9.68363547677582e-07	9.99387325410332e-06	126.187	2.57093	0.000655976	0.00260136	286.68	1.13456	1.08406786628584e-05	8.94997250254296e-05	Cst7	14.659	16.2072	7.6563	682.74	752.448	432.153	131.724	376.406	282.209	78.1314
329731	Tafa3	TAFA chemokine like family member 3	5.75592	-1.91265	0.122585	0.999944	1.363	-0.354487	0.868386	0.999977	0.495393	0.972593	0.740019	0.999983	4.57824	-1.76688	0.127514	0.192077	4.28611	-4.27628	0.00506252	0.0144982	0.974579	2.42005	0.35389	0.484312	1.62807	-0.26982	0.895313	0.933946	1.33536	-1.37017	0.531566	0.653127	0.954002	1.07283	0.647986	0.76753	Tafa3	6.1722	4.93262	9.57037	0	1.29509	4.40972	0	0	0.969789	0
57265	Fzd2	frizzled class receptor 2	8.80021	1.38528	0.122972	0.999944	3.40444	2.06777	0.160429	0.999977	2.23419	1.34147	0.414913	0.999983	2.74312	-1.14651	0.394282	0.492778	2.96158	-1.48645	0.293218	0.420499	1.28098	0.286093	0.887257	0.926939	8.14882	-0.499962	0.612396	0.724267	6.893	-1.51664	0.168366	0.277177	4.43062	1.00071	0.454625	0.610602	Fzd2	1.54305	5.63728	3.82815	0	2.59018	2.20486	1.0372	0	2.90937	5.64805
17425	Foxk1	forkhead box K1	1061.99	0.155344	0.124135	0.999944	598.14	-0.105404	0.503878	0.999977	692.241	-0.00443386	0.983754	0.999983	803.039	0.0428401	0.739623	0.803357	876.163	-0.0907573	0.658672	0.758303	655.408	0.0947403	0.645784	0.749944	777.141	-0.251271	0.0591378	0.117602	833.275	-0.246451	0.112174	0.20144	627.438	-0.0289376	0.876434	0.924327	Foxk1	827.847	742.006	711.398	788.682	773.169	763.984	886.805	598.288	666.245	846.266
233405	Vps33b	vacuolar protein sorting 33B	353.346	-0.201791	0.124217	0.999944	137.818	0.164818	0.490614	0.999977	201.777	-0.00895562	0.965249	0.999983	234.071	-0.799731	4.39570347213017e-06	1.59637960405876e-05	293.781	-0.456078	0.0170415	0.041512	163.419	-0.382079	0.0882596	0.16244	213.853	-0.468306	0.0149007	0.0387298	243.796	-0.260225	0.138322	0.238517	170.716	-0.2312	0.311681	0.468387	Vps33b	308.61	281.864	267.332	150.085	176.132	160.955	245.816	187.213	194.928	263.576
68428	Steap3	STEAP family member 3	943.756	-0.203702	0.124428	0.999944	95.3699	0.887972	0.216797	0.999977	94.4961	-0.153925	0.856174	0.999983	441.042	-3.17724	1.95087358162366e-41	6.58879008877629e-40	514.53	-2.89719	2.48931321111328e-06	1.46475147278431e-05	82.2355	-0.318324	0.634565	0.740623	407.604	-2.12769	0.00369105	0.0121764	404.133	-2.84694	2.13177928141616e-06	1.48955130516646e-05	107.537	0.695662	0.428596	0.586395	Steap3	733.721	720.162	835.812	108.885	63.4595	79.375	224.035	41.6028	43.6405	732.364
67177	Cdt1	chromatin licensing and DNA replication factor 1	511.725	-0.333607	0.124508	0.999944	190.492	-0.20877	0.420502	0.999977	280.577	-0.0462477	0.774719	0.999983	357.568	-0.740324	0.00579446	0.0124048	430.427	-0.55421	0.0162336	0.0398882	241.562	-0.224113	0.36078	0.491612	279.751	-0.650138	1.77869432131185e-05	0.000129907	335.24	-0.266317	0.0756718	0.146264	221.89	-0.408116	0.0269538	0.0725793	Cdt1	327.127	469.303	495.107	189.813	297.871	276.71	315.308	263.484	305.483	325.704
76137	Mcur1	mitochondrial calcium uniporter regulator 1	1415.3	0.181932	0.124582	0.999944	2417.89	-0.172742	0.488533	0.999977	1202.01	-0.0591001	0.848077	0.999983	2202.35	1.69065	6.83915951902157e-30	1.43406262710858e-28	1346.24	0.334034	0.192506	0.303488	1957.48	1.32041	2.59445506905407e-07	1.92308546682734e-06	1970.66	1.30437	3.34778849045326e-07	3.8873008613557e-06	1257.21	0.0952156	0.692621	0.786848	1766.74	1.18542	9.25242485991708e-05	0.000588101	Mcur1	918.887	1069.67	1017.01	2806	3226.07	3570.77	885.768	1595.76	1320.85	1123.02
13008	Csrp2	cysteine and glycine-rich protein 2	86.8862	0.793824	0.124591	0.999944	66.2011	0.749529	0.109502	0.999977	22.2039	0.0516919	0.927157	0.999983	57.2682	0.377944	0.288809	0.382731	41.9148	-1.09433	0.00562608	0.0159265	36.8737	1.43433	0.000147183	0.000635271	92.3529	0.307025	0.595868	0.710003	56.8305	-1.83258	0.0036536	0.0115593	55.1024	2.11049	0.000497111	0.00253605	Csrp2	33.1756	57.7821	52.956	52.9712	55.6889	76.0677	20.744	24.7636	22.3051	40.4777
213484	Nudt18	nudix hydrolase 18	232.91	-0.210976	0.12475	0.999944	94.103	-0.0718508	0.800226	0.999977	157.866	0.0192147	0.930624	0.999983	161.808	-0.634288	0.000507516	0.00133207	208.337	-0.226364	0.222024	0.338713	124.428	-0.445468	0.0514574	0.105198	137.842	-0.527589	0.023285	0.0556626	174.825	0.0075422	0.970146	0.981912	122.145	-0.558855	0.0471963	0.112895	Nudt18	193.653	190.258	183.113	128.014	123.034	111.345	177.361	139.667	169.713	164.735
12296	Cacnb2	calcium channel, voltage-dependent, beta 2 subunit	6.28274	2.27901	0.124929	0.999944	34.6879	-0.608155	0.430055	0.999977	2.22436	-0.141697	0.964011	0.999983	28.6826	5.04644	6.82533261207301e-07	2.76281304544206e-06	2.38273	0.575102	0.813691	0.876287	24.0724	4.4396	0.000205927	0.000860547	20.7632	2.09263	0.0344375	0.076456	5.39867	-1.86294	0.304133	0.434349	15.6797	3.93649	0.00205794	0.00870372	Cacnb2	0	3.5233	1.27605	107.414	24.6067	26.4583	7.26039	0	0	15.0615
140486	Igf2bp1	insulin-like growth factor 2 mRNA binding protein 1	2.10029	2.55981	0.125051	0.999944	18.6436	-0.149999	0.84595	0.999977	21.8417	0.0529623	0.911075	0.999983	13.3046	5.75788	3.09146082214536e-05	9.96671350311766e-05	13.4061	5.57293	2.0885306814545e-06	1.24682369201901e-05	20.5891	0.123388	0.868699	0.914682	12.1911	3.0065	3.82938458542756e-05	0.000251851	13.7078	3.08587	5.30786581625307e-05	0.000275764	19.6498	-0.104229	0.843798	0.903709	Igf2bp1	0	0.704659	0.638025	52.9712	10.3607	11.0243	16.5952	24.7636	25.2145	3.76537
50523	Lats2	large tumor suppressor 2	1389.01	0.149422	0.125123	0.999944	1318.34	-0.0477901	0.77215	0.999977	1277.56	0.0697053	0.708862	0.999983	1398.8	0.76454	2.00058089213046e-10	1.20479628771541e-09	1354.97	0.366183	0.0149267	0.0371237	1300.57	0.360948	0.0258415	0.0589013	1350.2	0.534464	0.000630954	0.00273933	1311.71	0.290177	0.0902668	0.169365	1298.9	0.221136	0.25568	0.405306	Lats2	1032.3	980.181	976.178	1745.11	1741.9	1538.99	1111.88	1385.77	1368.37	1059.95
21934	Tnfrsf11a	tumor necrosis factor receptor superfamily, member 11a, NFKB activator	2313.37	-0.193517	0.125139	0.999944	724.334	-0.0422052	0.916125	0.999977	379.315	-0.167586	0.793877	0.999983	1454.13	-1.00325	1.78312034037448e-05	5.9227618312789e-05	1354.13	-2.17411	1.05294232536828e-06	6.60377958410324e-06	585.259	1.12805	0.0150447	0.0372552	1255.4	-0.8955	0.0296208	0.0675476	1069.87	-2.1472	3.60802514816366e-05	0.000193825	548.288	1.22779	0.0366572	0.0924203	Tnfrsf11a	1783	1852.55	1959.37	1218.34	784.825	758.472	734.337	306.078	205.595	1779.14
68774	Ms4a6d	membrane-spanning 4-domains, subfamily A, member 6D	5579.83	0.480457	0.125172	0.999944	15464.2	-0.277683	0.25655	0.999977	19925.3	-0.0511227	0.787444	0.999983	13005.3	2.60248	8.7843507290819e-16	8.21089346669747e-15	14508.8	2.56484	7.13248135264912e-19	1.61803692360695e-17	18515.1	0.000120933	0.999633	0.999784	11080	1.80546	1.6237475508753e-10	4.00564637457565e-09	13425.1	2.03683	2.1361636608127e-15	5.91748551468135e-14	16513.5	-0.251335	0.13378	0.251995	Ms4a6d	4785.77	3314.72	2495.31	28451.4	16899.6	18327.9	18063.9	25405.4	19403.5	6579.98
75259	4930556M19Rik	RIKEN cDNA 4930556M19 gene	16.6513	-0.806561	0.125428	0.999944	2.5015	-0.76535	0.6199	0.999977	6.85517	0.075433	0.930378	0.999983	10.3545	-1.95404	0.0150125	0.0292429	13.5849	-1.211	0.0864221	0.160947	4.76231	-0.795886	0.473824	0.602174	5.72502	-1.9732	0.0428632	0.0912545	8.7811	-0.327542	0.634415	0.740504	4.21323	-1.66805	0.170284	0.300599	4930556M19Rik	11.5729	19.7305	16.5886	1.47142	2.59018	7.71701	2.0744	9.90543	8.7281	9.41342
69595	Frmd8os	FERM domain containing 8, opposite strand	5.69733	-1.33823	0.126202	0.999944	3.32501	-0.0593346	0.959039	0.999977	8.91392	0.181447	0.769891	0.999983	5.45355	-0.527184	0.540317	0.632011	8.80498	0.487785	0.481606	0.607305	5.67705	-1.04848	0.205471	0.32005	3.22624	0.716628	0.502405	0.627215	6.51801	2.00961	0.0142293	0.0366547	6.08737	-1.31075	0.163499	0.291101	Frmd8os	9.2583	4.22796	5.1042	4.41427	3.88527	4.40972	9.33479	7.92434	8.7281	2.82402
23830	Capn10	calpain 10	106.137	0.337743	0.126488	0.999944	94.4763	0.168761	0.561163	0.999977	161.12	-0.0811991	0.71271	0.999983	95.5344	0.665313	0.0211925	0.0397356	143.553	1.26665	9.67174004606618e-07	6.10626366086319e-06	124.419	-0.64133	0.0290606	0.0649884	106.283	0.460088	0.0327515	0.0733758	134.219	0.850502	9.8951954547718e-06	5.99814291865542e-05	125.582	-0.413461	0.0578005	0.131728	Capn10	75.6095	59.8961	77.201	139.785	86.7711	108.038	210.551	145.61	158.076	90.3688
16518	Kcnj2	potassium inwardly-rectifying channel, subfamily J, member 2	3091.87	-0.355757	0.126536	0.999944	240.85	1.33575	0.0181977	0.999977	266.621	-0.286678	0.559504	0.999983	1451.34	-3.92366	1.29170787230321e-54	6.67114341987566e-53	1736.6	-3.11858	7.28215137809483e-17	1.41702977915977e-15	208.696	-0.845144	0.0273685	0.0618086	1236.17	-2.27534	0.000156153	0.000832162	1228.63	-3.04908	1.51235067778156e-14	3.77206412471494e-13	295.637	0.750275	0.242423	0.390225	Kcnj2	2011.37	2631.9	3214.37	191.285	185.198	136.701	461.554	267.447	180.381	1982.47
100503484	Gm19719	predicted gene, 19719	4.19837	-1.54644	0.126954	0.999944	4.21501	-1.11446	0.326295	0.999977	2.81302	0.553063	0.664832	0.999983	6.28603	0.604269	0.49206	0.586382	4.2249	-1.0088	0.36016	0.490828	4.21014	1.57649	0.189458	0.300505	2.45198	1.01054	0.40268	0.53401	2.69853	1.09949	0.371833	0.502794	2.96118	-0.110772	0.928641	0.957586	Gm19719	6.1722	4.22796	3.82815	13.2428	5.18036	3.30729	5.18599	0.990543	0.969789	1.88268
17179	Matk	megakaryocyte-associated tyrosine kinase	366.555	-0.235315	0.126984	0.999944	43.6235	0.821305	0.124665	0.999977	5.23981	0.388459	0.646884	0.999983	176.552	-2.9022	2.48523555685531e-35	6.45528993075157e-34	180.811	-6.01234	2.71285117998588e-43	2.32272567803823e-41	19.2975	3.06685	1.03644032338682e-07	8.20494642642976e-07	161.318	-1.88805	4.62256655367815e-05	0.000295637	139.375	-5.40161	4.06912923389378e-37	6.5052139523538e-35	32.6843	3.47073	1.00920845643796e-06	1.05032142259897e-05	Matk	295.494	280.454	322.84	38.257	34.9675	45.1996	5.18599	4.95271	3.87915	259.81
104799	Vipas39	VPS33B interacting protein, apical-basolateral polarity regulator, spe-39 homolog	2716.73	-0.323406	0.127654	0.999944	1977.89	-0.289747	0.212068	0.999977	1028.72	-0.00563458	0.965467	0.999983	2612.77	0.269122	0.241265	0.329117	1985.93	-1.10324	3.44238976689464e-07	2.302618679257e-06	1657.97	1.3343	8.75271233132575e-12	1.30484255294416e-10	2010.07	0.267904	0.24048	0.358935	1541.63	-0.784716	4.05239014205829e-08	3.82168904015433e-07	1431.44	1.02897	6.43684134350319e-07	7.05339498954619e-06	Vipas39	1847.8	2159.78	2830.92	2388.12	2494.35	3273.12	1153.37	1089.6	954.272	1817.73
56463	Snd1	staphylococcal nuclease and tudor domain containing 1	1921.33	0.13672	0.127739	0.999944	3113.1	-0.193219	0.297616	0.999977	2083.94	-0.0763812	0.68153	0.999983	2905.39	1.60209	2.64616384995863e-20	3.28788630870623e-19	2131.71	0.670685	0.000265814	0.0010502	2790.13	0.892826	3.14211409757704e-05	0.000159364	2550.22	1.23576	4.28432547954478e-18	6.61181020517655e-16	1932.2	0.460203	0.000301197	0.00130437	2496.9	0.752015	1.50231593729761e-06	1.51476859411627e-05	Snd1	1411.12	1420.59	1320.07	4966.05	3631.44	3871.74	2017.35	2676.45	1938.61	1581.45
52855	Lair1	leukocyte-associated Ig-like receptor 1	3139.52	-0.336525	0.128268	0.999944	1339.53	0.164212	0.448134	0.999977	641.41	-0.210965	0.663007	0.999983	2204.27	-0.731373	0.00498776	0.0108404	1994.06	-1.90031	4.28171529059177e-06	2.41901420270087e-05	1003.37	1.13258	0.00477718	0.0138725	1922.18	-0.26724	0.0969467	0.174868	1450	-1.77491	6.39380625835363e-07	4.91537747636699e-06	1036.46	1.48442	1.99262547016557e-05	0.00015315	Lair1	2319.98	2216.86	3401.95	1277.19	1473.81	1982.17	849.466	957.855	326.819	2302.52
18413	Osm	oncostatin M	108.88	0.304562	0.128887	0.999944	221.854	-0.387928	0.262128	0.999977	677.61	0.148632	0.648971	0.999983	204.23	2.10955	1.32562024869297e-11	8.95873602897237e-11	437.092	3.16597	2.2288360461545e-20	5.72125399777879e-19	431.411	-1.0978	0.00386678	0.0115453	163.398	1.38053	1.4550844959797e-06	1.43369572610561e-05	441.517	3.01596	1.44211298767835e-61	8.31973792761045e-59	429.94	-1.65757	6.81277551879217e-10	1.33427755692268e-08	Osm	81.7817	72.5799	66.9926	419.355	313.412	212.769	772.713	379.378	842.746	93.1928
83925	Trps1	transcriptional repressor GATA binding 1	1535.46	0.271953	0.12893	0.999944	3085.75	-0.174526	0.389004	0.999977	2439.27	0.0543789	0.763066	0.999983	2702.62	1.97455	1.36265615407859e-16	1.36091310256472e-15	2090.5	1.22723	5.84178978487753e-10	5.70886540759276e-09	2880.07	0.708999	0.00086868	0.00310884	2421.92	1.49122	3.35962831212548e-19	7.07761697754435e-17	2049.98	1.01306	5.7842282962205e-08	5.32622659698472e-07	2703.12	0.456095	0.0111095	0.0354687	Trps1	1279.96	932.265	948.105	5142.62	3579.63	3566.36	2491.35	2739.84	2190.75	1463.79
21894	Tln1	talin 1	16795.9	-0.124268	0.129094	0.999944	15105.9	-0.139304	0.431987	0.999977	9560.75	-0.0293888	0.81222	0.999983	17301.7	0.597407	0.000108433	0.000320433	13779.9	-0.412728	0.00203722	0.00651782	13057.8	0.970379	2.72911199423698e-08	2.4011842134971e-07	14931.5	0.545805	0.000166996	0.000879862	11714.3	-0.315586	0.000235534	0.00105276	12093.3	0.837742	1.0411601431181e-08	1.6279177284909e-07	Tln1	12668.4	13475.2	13572.7	23030.7	17525.2	18882.4	10709.1	10393.8	8854.17	12136.7
104111	Adcy3	adenylate cyclase 3	266.018	0.288637	0.129101	0.999944	53.6087	0.505291	0.357533	0.999977	11.9637	0.432392	0.585675	0.999983	123.428	-1.69719	8.01178977268287e-06	2.81324036118571e-05	113.911	-4.09811	1.2560183808899e-26	4.8455290502296e-25	28.9199	2.36904	3.43722642616578e-05	0.00017242	149.053	-1.513	0.000381285	0.00177372	125.758	-3.94375	1.44497528678603e-15	4.10564819708005e-14	40.0353	2.41827	0.000587928	0.00293168	Adcy3	182.852	209.284	151.212	61.7997	75.1153	29.7656	7.26039	8.91488	15.5166	225.922
77318	Ankrd55	ankyrin repeat domain 55	29.0573	-0.68731	0.12935	0.999944	6.06868	0.914507	0.405675	0.999977	3.28813	0.0354238	0.978653	0.999983	16.8035	-2.30998	0.000242727	0.000675694	18.0649	-3.01895	6.67081776371078e-06	3.64614590371523e-05	3.77941	0.638369	0.577431	0.692961	13.3846	-0.779414	0.333744	0.462413	10.8908	-2.28783	0.0126541	0.0331767	5.78477	1.49108	0.247035	0.39576	Ankrd55	30.0895	26.7771	24.2449	1.47142	6.47546	7.71701	6.22319	1.98109	1.93958	25.4162
14594	Ggta1	glycoprotein galactosyltransferase alpha 1, 3	7166.61	0.214486	0.129355	0.999944	2701.73	0.0663113	0.886011	0.999977	12027.4	0.000865141	0.997735	0.999983	4355.05	-0.583167	0.144291	0.213461	10342.1	1.30275	5.09193417608667e-07	3.32882061334217e-06	6941.38	-1.93029	2.910066622572e-06	1.80762003503209e-05	4600.75	-0.775279	0.0411914	0.0884759	9745.21	1.09327	7.75020584255917e-06	4.81900099929323e-05	7005.5	-1.8922	1.51923830260392e-06	1.52834451094274e-05	Ggta1	5528.75	5254.65	4276.04	5410.42	2709.33	1811.29	16828.6	10301.6	10182.8	5495.55
18619	Penk	preproenkephalin	18.3153	1.04615	0.129613	0.999944	95.2883	-0.306033	0.520995	0.999977	14.9254	-0.383782	0.552722	0.999983	73.5083	3.8787	4.52129261926844e-10	2.61600335377289e-09	15.6823	0.954612	0.20188	0.314519	65.111	2.89227	1.03300263307612e-08	9.79691131926663e-08	61.7773	2.49019	7.01588164829491e-09	1.18453740479187e-07	17.1284	-0.476472	0.415436	0.546651	51.8276	2.94538	1.16741360191017e-07	1.48405915126816e-06	Penk	3.0861	7.75125	15.9506	67.6854	139.87	186.311	10.372	21.7919	20.3656	21.6509
12633	Cflar	CASP8 and FADD-like apoptosis regulator	2692.02	0.472354	0.129795	0.999944	17601.3	-0.286114	0.145251	0.999977	10567	-0.195569	0.349052	0.999983	13595.5	3.84026	2.77942949074933e-244	3.35376069370144e-241	7919.27	2.7683	1.53279240001554e-47	1.54103696519744e-45	15708.5	1.03441	1.65782245254516e-08	1.51175177322125e-07	10973.2	3.03881	8.68472260901188e-16	7.9492164459866e-14	6701.16	2.1	4.8296535192005e-10	6.30754651045979e-09	13078.3	0.921536	6.24836033177772e-05	0.000417365	Cflar	1857.83	1654.54	1605.27	24768.5	23395.8	24376.9	12373.8	13306	9309.97	3649.58
213438	P2ry10b	purinergic receptor P2Y, G-protein coupled 10B	808.255	-0.478019	0.129944	0.999944	238.558	0.0272004	0.938071	0.999977	503.246	-0.0791468	0.776458	0.999983	523.37	-1.2499	0.000466872	0.00123393	738.2	-0.415001	0.2158	0.33143	365.224	-0.872949	0.00290268	0.00901306	403.35	-0.785426	0.00929712	0.0264335	542.989	-0.0166724	0.948191	0.968557	354.136	-0.790533	0.0202434	0.0574993	P2ry10b	462.915	658.857	1006.16	211.885	291.395	381.441	657.584	434.848	512.048	514.914
20779	Src	Rous sarcoma oncogene	485.522	0.409595	0.130264	0.999944	2838.89	-0.159321	0.506837	0.999977	1382.3	-0.0462129	0.747417	0.999983	2130.99	3.58577	2.2638518090079e-133	6.1322663389718e-131	1046.89	2.19863	6.90818360295722e-54	8.64891552781559e-52	2275.73	1.34894	7.69418892868737e-20	2.65159736898244e-18	1861.84	2.97548	2.96658510674576e-18	4.63206088667408e-16	974.305	1.74281	3.76761196825088e-10	4.99425007060149e-09	2069.42	1.21399	8.05233233125755e-07	8.63801572654886e-06	Src	296.266	342.465	306.252	3669.73	4143	3416.43	1405.4	1558.12	1392.62	564.805
68763	1110038B12Rik	RIKEN cDNA 1110038B12 gene	315.104	-0.202766	0.13038	0.999944	241.488	-0.0403216	0.844155	0.999977	255.232	-0.262863	0.105887	0.999983	293.246	0.279209	0.0549484	0.0922619	321.921	0.168787	0.302487	0.430211	260.76	0.0713088	0.70161	0.794687	257.239	0.407011	0.0241279	0.0572753	246.3	0.111633	0.465933	0.593384	234.814	0.27133	0.166181	0.295045	1110038B12Rik	246.888	261.429	256.486	286.927	303.051	327.422	316.346	255.56	291.906	215.567
380921	Dgkh	diacylglycerol kinase, eta	240.78	0.44827	0.130407	0.999944	1349.08	-0.353766	0.136241	0.999977	216.321	-0.102335	0.783316	0.999983	1074.86	3.6363	9.71968728109936e-125	2.01577202003175e-122	228.45	0.584704	0.079419	0.150395	928.452	3.01433	3.50602883045793e-23	1.64374524814544e-21	836.856	2.79221	1.00752508356691e-14	7.30703437655738e-13	227.721	0.0322115	0.927816	0.954814	735.302	2.7409	6.60437646485502e-19	4.0919358667062e-17	Dgkh	141.189	157.844	162.058	2036.45	1696.57	1945.79	264.486	294.191	135.77	299.347
19275	Ptprn	protein tyrosine phosphatase receptor type N	60.9449	1.01287	0.130439	0.999944	160.186	0.0236888	0.933968	0.999977	146.328	0.0523363	0.880795	0.999983	120.156	2.72257	1.71878851627417e-07	7.45051599494026e-07	106.094	2.27969	2.44001213129123e-05	0.000120377	152.425	0.398452	0.0981213	0.176909	129.905	1.69611	6.33716145750705e-05	0.00038652	114.949	1.3183	0.00492393	0.0148761	155.199	0.349521	0.359238	0.517507	Ptprn	10.8014	53.5541	26.797	201.585	218.87	175.286	171.138	120.846	154.196	35.771
72590	Ppme1	protein phosphatase methylesterase 1	703.755	0.251137	0.130468	0.999944	1702.65	-0.219428	0.367065	0.999977	1071.15	0.0462727	0.860214	0.999983	1459.17	2.25828	1.32951464227713e-17	1.41060334507949e-16	933.359	1.16124	9.66589179837615e-08	7.11853773897058e-07	1481.84	1.05577	0.000114612	0.000509268	1258.13	1.74424	2.80758896736432e-34	1.86311603874296e-30	909.536	0.9567	7.58950424514955e-05	0.000379876	1346.57	0.765979	0.000913692	0.00432357	Ppme1	412.766	523.562	518.714	3070.86	2069.56	1741.84	859.838	1179.74	1228.72	649.526
68080	Gpn3	GPN-loop GTPase 3	247.081	-0.223917	0.130478	0.999944	115.402	-0.0267719	0.92141	0.999977	204.35	-0.0875829	0.702737	0.999983	181.216	-0.451545	0.00984228	0.0199995	248.457	0.10779	0.6139	0.722258	159.714	-0.595988	0.0101685	0.0266263	156.295	-0.289523	0.21528	0.329095	201.376	0.24703	0.194644	0.310239	152.336	-0.559566	0.0363985	0.0918554	Gpn3	200.597	188.144	215.014	141.257	150.231	145.521	175.287	251.598	225.961	168.5
237611	Stac3	SH3 and cysteine rich domain 3	7.54536	-1.14591	0.130609	0.999944	8.08814	-0.429721	0.587991	0.999977	9.51623	-0.0109995	0.988136	0.999983	10.15	0.587129	0.382787	0.481175	10.5151	0.332496	0.669212	0.767134	9.38859	0.215459	0.788042	0.858867	6.07866	1.26645	0.11603	0.2022	7.13637	1.47471	0.046627	0.0982954	8.09906	-0.228179	0.760217	0.849655	Stac3	10.0298	8.45591	5.1042	10.3	7.77055	16.5365	3.1116	13.8676	12.6073	4.70671
627049	Zfp800	zinc finger protein 800	998.194	0.700727	0.131599	0.999944	7515.81	-0.232911	0.34176	0.999977	3274.17	0.00615104	0.983232	0.999983	5650.04	4.16094	1.22682792937871e-60	7.60919958254375e-59	2341.46	2.54908	3.73170399473777e-24	1.24118906551792e-22	5926.72	1.57297	2.41555395896713e-07	1.80053763638067e-06	4729.6	3.17201	2.68834723031107e-10	6.32619582281711e-09	2311.16	1.85173	0.000162471	0.000754844	5230.53	1.30834	7.68273736495377e-09	1.23323746636709e-07	Zfp800	613.363	563.728	548.063	13721	8987.93	7800.8	2656.27	4537.68	2933.61	1749.95
227333	Dgkd	diacylglycerol kinase, delta	3856.18	-0.198087	0.131679	0.999944	1220.6	0.0138947	0.958576	0.999977	958.778	-0.0305991	0.878237	0.999983	2418.88	-1.01918	1.52964804121645e-09	8.35171470632081e-09	2443.7	-1.64229	9.75566713200874e-21	2.58418080856064e-19	1106.32	0.582593	0.0067428	0.0187712	2111.83	-0.846919	0.0019556	0.00712846	1974.87	-1.47253	1.75928707608529e-16	5.50565571051313e-15	1095.57	0.603009	0.0250475	0.0683343	Dgkd	3005.86	3053.99	3282	1806.91	1344.3	1410.01	1189.67	845.923	970.758	2740.25
69926	Dnah17	dynein, axonemal, heavy chain 17	6.55927	1.31936	0.131787	0.999944	4.04472	0.369397	0.748054	0.999977	11.8391	0.189716	0.849755	0.999983	3.78564	0.644159	0.57368	0.661942	8.47502	1.9898	0.0757818	0.14456	6.96634	-1.3888	0.256088	0.378371	6.33923	-0.325665	0.683871	0.782376	10.7211	0.869784	0.252908	0.379361	8.28653	-1.22518	0.153733	0.278577	Dnah17	4.62915	2.11398	1.91407	2.94284	1.29509	8.81944	20.744	0.990543	12.6073	3.76537
353342	Peg13	paternally expressed 13	702.815	-0.172669	0.132166	0.999944	167.335	0.190428	0.476228	0.999977	596.842	0.209622	0.598891	0.999983	395.748	-1.51257	1.43985280802897e-24	2.22740866211754e-23	673.435	0.0176559	0.952231	0.969248	337.934	-1.56539	2.80940683005435e-07	2.07084499006451e-06	359.342	-1.18585	9.45373100263148e-07	9.79468523551327e-06	620.141	0.402592	0.226746	0.349199	389.178	-1.6105	1.20037685500704e-05	9.81245173892623e-05	Peg13	592.531	543.997	553.167	194.228	207.215	185.208	351.61	686.446	677.882	519.621
28105	Trim36	tripartite motif-containing 36	239.348	0.475721	0.132301	0.999944	1350.18	-0.154741	0.42745	0.999977	86.4927	0.056355	0.861763	0.999983	1013.93	3.57257	1.05668707117139e-75	9.413025164871e-74	141.682	-0.791251	0.00818037	0.0220519	815.158	4.32551	1.24131268151623e-69	1.37247805486311e-66	893.331	2.89835	2.61076726472703e-19	5.74021570874815e-17	161.457	-1.212	0.000487578	0.00200176	729.681	4.09156	3.65912558522677e-63	6.93090659064596e-60	Trim36	124.216	171.232	157.592	1999.66	1761.32	1576.48	67.4179	114.903	80.4925	298.405
78286	Nav2	neuron navigator 2	1654.52	-0.332659	0.132408	0.999944	81.3384	2.22275	0.00430711	0.999977	103.778	-0.478306	0.467744	0.999983	742.303	-5.25405	6.40562082881574e-40	2.0291600300924e-38	901.636	-3.48523	3.27685964530051e-14	4.96429273433597e-13	70.9178	-1.81698	0.00386695	0.0115453	634.683	-2.74731	9.83555928446138e-05	0.000563147	639.406	-3.62936	2.58691364778261e-13	5.51861048109767e-12	111.823	0.856747	0.285076	0.439157	Nav2	1100.97	1515.72	1559.33	13.2428	45.3282	48.5069	219.886	96.0826	59.1571	978.054
59015	Nup160	nucleoporin 160	936.953	-0.143002	0.13256	0.999944	491.216	0.0117752	0.939347	0.999977	598.139	-0.0771252	0.62073	0.999983	707.607	-0.266545	0.0189015	0.0358809	817.546	-0.233158	0.0979385	0.177536	547.207	-0.0711097	0.651837	0.75472	640.24	-0.14662	0.236197	0.354216	680.949	-0.164712	0.231602	0.355009	532.958	-0.00496131	0.975138	0.985469	Nup160	724.462	750.462	754.783	576.798	620.349	636.102	574.608	696.351	633.272	667.411
629303	Heatr9	HEAT repeat containing 9	5.062	5.88597	0.132845	0.999944	91.7064	-0.437583	0.284359	0.999977	132.592	-0.181769	0.825248	0.999983	69.7641	10.0162	4.43034838329051e-15	3.93601165270515e-14	86.2761	10.133	9.77225110543339e-13	1.30208377931934e-11	122.364	-0.16204	0.808594	0.87422	51.7765	3.61812	0.0176649	0.0443443	72.6633	4.05765	0.0838449	0.159412	98.9682	-0.445177	0.487786	0.638897	Heatr9	0	0	0	205.999	94.5416	97.0139	311.16	74.2907	52.3686	23.5335
80902	Zfp202	zinc finger protein 202	132.901	-0.305563	0.133885	0.999944	93.0194	-0.278435	0.431403	0.999977	72.9506	0.121439	0.668446	0.999983	124.454	0.212636	0.429872	0.527155	108.767	-0.626949	0.0188488	0.0453156	87.3819	0.802845	0.0163095	0.0399433	96.8179	0.207018	0.491157	0.616886	89.9706	-0.197748	0.411318	0.542551	80.3299	0.379998	0.239042	0.38586	Zfp202	111.1	102.176	119.949	89.7568	142.46	148.828	65.3435	91.1299	60.1269	90.3688
57278	Bcam	basal cell adhesion molecule	7.96621	1.29045	0.134284	0.999944	12.5638	0.73446	0.261716	0.999977	6.53112	-0.126885	0.880451	0.999983	8.06744	1.78194	0.0318591	0.0572136	6.22679	1.01031	0.283389	0.409322	8.30796	0.731114	0.36286	0.493535	13.9143	1.17915	0.0513334	0.105333	8.04204	-0.410416	0.605961	0.716558	11.2796	1.56426	0.0258351	0.0702087	Bcam	1.54305	5.63728	3.19012	16.1856	12.9509	6.61458	8.29759	9.90543	2.90937	13.1788
330354	Gm20560	predicted gene, 20560	5.53853	-1.58743	0.134766	0.999944	4.0978	-1.36649	0.273578	0.999977	19.1165	-0.476655	0.467882	0.999983	7.08899	0.243045	0.809338	0.859258	17.3559	1.85768	0.0158712	0.0391499	13.3703	-1.65018	0.0446024	0.0934004	2.45348	0.433894	0.724235	0.811965	9.90474	2.96558	0.000611386	0.00244058	8.54956	-2.57134	0.00744008	0.0254052	Gm20560	2.31458	5.63728	10.8464	1.47142	11.6558	8.81944	12.4464	18.8203	37.8218	0.941342
227699	Nup188	nucleoporin 188	689.29	-0.149285	0.134807	0.999944	338.37	0.105649	0.589792	0.999977	562.534	-0.112386	0.392362	0.999983	498.954	-0.413226	0.00507191	0.0110035	683.561	0.134854	0.318159	0.446897	444.624	-0.585232	0.000810758	0.00292087	462.746	-0.19165	0.182338	0.288884	562.141	0.1753	0.14576	0.248152	437.019	-0.390322	0.0155462	0.0463816	Nup188	558.584	557.386	528.922	354.613	435.151	431.05	565.273	654.749	592.541	484.791
19730	Ralgds	ral guanine nucleotide dissociation stimulator	696.114	0.535382	0.135347	0.999944	6159.23	-0.173544	0.612629	0.999977	6680.82	-0.1192	0.220435	0.999983	4504.02	4.26248	3.76511404287454e-49	1.66581195636913e-47	4512.31	4.06045	1.26088281637633e-53	1.54936813482687e-51	6737.83	0.16406	0.411501	0.541592	3881.45	3.51101	6.60980392719811e-16	6.24923589646245e-14	3866.07	3.40514	6.08848409006259e-32	6.26264305356903e-30	6059.63	0.0890334	0.787313	0.866378	Ralgds	362.617	594.028	330.497	6471.32	9784.41	8195.47	6939.9	7023.94	7612.84	913.101
321014	4930473A02Rik	RIKEN cDNA 4930473A02 gene	11.1472	-1.1544	0.135393	0.999944	2.33474	0.574584	0.762314	0.999977	2.45607	-0.920166	0.423626	0.999983	7.25935	-2.24777	0.0369374	0.0651445	8.884	-1.81731	0.0211796	0.0499422	2.48647	-0.489826	0.73008	0.816341	4.30469	-0.56976	0.650497	0.755659	3.7013	-1.57384	0.169645	0.278661	2.29035	0.969345	0.543336	0.685137	4930473A02Rik	6.94373	11.9792	15.9506	1.47142	0	5.51215	3.1116	3.96217	2.90937	1.88268
97761	Sgsm2	small G protein signaling modulator 2	131.434	-0.275804	0.135622	0.999944	42.3149	-0.0753063	0.872397	0.999977	69.2821	0.0934306	0.821801	0.999983	85.4027	-0.991524	0.00109451	0.00270817	105.777	-0.659691	0.0216296	0.0508188	54.4447	-0.36955	0.337664	0.467411	70.1111	-0.820911	0.0267397	0.0621547	87.4759	-0.285422	0.43569	0.565364	54.9337	-0.564156	0.255415	0.40509	Sgsm2	119.586	107.813	99.5318	73.5711	42.738	47.4045	91.2735	61.4136	55.278	91.3101
53607	Snrpa	small nuclear ribonucleoprotein polypeptide A	424.316	0.188814	0.135797	0.999944	282.767	0.19196	0.324271	0.999977	240.379	0.0780263	0.680535	0.999983	329.203	0.151908	0.365744	0.46397	321.445	-0.316694	0.0945084	0.172782	250.717	0.431316	0.0352108	0.0765361	356.82	0.121934	0.450435	0.579677	318.865	-0.424324	0.00618545	0.0180424	275.95	0.523523	0.00560719	0.0202909	Snrpa	330.984	284.682	284.559	292.813	348.379	347.266	258.263	262.494	204.625	362.417
16431	Itm2a	integral membrane protein 2A	13.1168	0.797095	0.135897	0.999944	9.38173	0.095464	0.898999	0.999977	0.991503	2.26543	0.275779	0.999983	9.71219	0.662127	0.276482	0.369078	4.5183	-4.34762	0.0032362	0.0097942	5.09009	4.9682	0.000702315	0.00257982	12.2393	-0.0744494	0.904177	0.939059	7.63019	-2.8515	0.0017193	0.00606577	5.98272	2.76305	0.0110299	0.0352398	Itm2a	7.71525	7.04659	7.01827	8.82853	12.9509	12.1267	1.0372	0	0	12.2374
19360	Rad50	RAD50 double strand break repair protein	1343.55	-0.13717	0.136078	0.999944	402.218	0.193648	0.451391	0.999977	669.479	-0.0778788	0.572933	0.999983	799.203	-1.16841	5.74908840416401e-08	2.63039125778934e-07	1052.87	-0.587885	2.2794440905805e-07	1.57236546027353e-06	518.597	-0.617159	0.00760853	0.020729	747.646	-0.870237	1.07471695811287e-07	1.37428654344478e-06	876.554	-0.525936	0.000172292	0.000794904	530.111	-0.368036	0.0509627	0.119638	Rad50	1058.53	1038.67	1094.21	351.67	580.201	472.943	715.667	675.55	740.919	974.289
14874	Gstz1	glutathione transferase zeta 1 (maleylacetoacetate isomerase)	216.308	-0.260267	0.136084	0.999944	77.3354	0.0440813	0.873739	0.999977	155.542	-0.0397773	0.824766	0.999983	142.74	-0.887099	1.37387507908867e-05	4.6447895885746e-05	202.465	-0.133423	0.464946	0.592899	113.593	-0.790794	0.000427344	0.00166081	122.837	-0.619307	0.00864535	0.0248494	164.183	0.0894189	0.649751	0.752513	112.618	-0.730017	0.00223299	0.0093324	Gstz1	192.11	162.776	179.923	91.2282	90.6564	103.628	158.691	176.317	154.196	159.087
73379	Dcbld2	discoidin, CUB and LCCL domain containing 2	502.396	0.467612	0.136098	0.999944	2340.64	-0.347035	0.0849047	0.999977	314.455	-0.0558035	0.840863	0.999983	1889.07	3.38111	4.62814563375247e-35	1.18361034675909e-33	385.304	0.0529255	0.874052	0.919067	1577.34	3.29	3.91751032926252e-30	3.45889765347329e-28	1490.79	2.52198	6.45771584852309e-21	2.44876584975995e-18	406.14	-0.471888	0.074204	0.14397	1252.5	2.97361	1.9293366450283e-86	6.39526864410754e-83	Dcbld2	249.974	281.864	422.372	3690.33	2525.43	3622.59	281.081	456.64	256.024	591.163
100861729	NA	NA	9.53153	-1.09233	0.136243	0.999944	7.66857	-0.931055	0.260969	0.999977	2.29226	0.926305	0.513964	0.999983	11.723	0.363463	0.60191	0.687062	6.81854	-2.57895	0.0170676	0.0415528	6.19578	2.90659	0.00692645	0.0192087	5.56327	0.497122	0.534112	0.655393	4.1108	-0.550213	0.575522	0.691672	4.23418	1.03294	0.337025	0.493528	NA	13.8875	10.5699	5.1042	11.7714	18.1313	7.71701	0	1.98109	2.90937	4.70671
19696	Rel	reticuloendotheliosis oncogene	483.736	0.524267	0.136706	0.999944	2864.38	-0.350468	0.172845	0.999977	454.392	-0.0554726	0.760932	0.999983	2270.07	3.7596	7.54832813129412e-65	5.08573397394248e-63	461.62	0.669178	1.0208532234309e-05	5.41476543890944e-05	1964.95	3.05173	5.67266064653316e-47	1.53601758077963e-44	1770.5	2.83783	4.03895619951673e-12	1.5100007515489e-10	477.205	0.0890004	0.812341	0.877122	1563.17	2.73284	3.76398427215452e-27	5.43615428193268e-25	Rel	330.984	291.729	277.541	5054.34	3264.92	3739.44	456.368	502.205	477.136	688.121
240283	Dmxl1	Dmx-like 1	4743.67	-0.148694	0.138049	0.999944	2053.08	-0.0942167	0.637192	0.999977	1908.77	-0.0784691	0.575435	0.999983	3354.77	-0.492343	0.000176332	0.000503431	3440.42	-0.901098	7.47066661036152e-15	1.21499039933956e-13	2053.15	0.369483	0.0135021	0.0339999	2921.31	-0.47489	0.013961	0.0366477	2842.24	-0.82825	8.10155168937451e-09	8.57936866451e-08	1921.62	0.329764	0.105005	0.209301	Dmxl1	3660.12	3743.86	3905.35	2954.62	2577.23	2424.24	2161.52	2033.58	1886.24	3325.76
216161	Sbno2	strawberry notch 2	2011.07	0.168095	0.138161	0.999944	2857.22	-0.177693	0.396861	0.999977	3280.59	0.0050603	0.960605	0.999983	2742.45	1.42183	7.34331050392939e-11	4.62151542525627e-10	2855.53	1.23547	4.39994033826562e-22	1.28615877156659e-20	3152.58	0.146472	0.488578	0.615967	2456.3	1.03731	4.9092274437687e-14	2.89578962816437e-12	2672.91	1.07518	5.09155954722244e-19	1.99881371692587e-17	2952.22	-0.0597821	0.610263	0.737772	Sbno2	1553.85	1417.07	1327.09	4821.85	3455.3	3113.26	3597.01	3351.01	3210	1788.55
70025	Acot7	acyl-CoA thioesterase 7	473.893	0.350542	0.138315	0.999944	1344.54	-0.103557	0.658023	0.999977	796.633	0.116465	0.407523	0.999983	1078.85	2.48257	1.47397249786226e-78	1.36811447301579e-76	655.109	1.32224	2.89356212747326e-15	4.8855550882567e-14	1109.15	1.12222	4.72476924921018e-14	9.15156764941907e-13	1000.38	1.99261	3.06218993660321e-10	7.05579597892322e-09	671.894	1.08985	3.68260099067388e-06	2.4505733473045e-05	1079.52	0.880287	0.000283667	0.00156518	Acot7	325.584	335.418	283.921	1784.84	1666.78	1771.61	770.639	883.564	716.674	477.26
668706	Gm11425	60S ribosomal protein L12 pseudogene	44.2165	-0.539936	0.138422	0.999944	50.01	0.09815	0.79285	0.999977	60.9964	0.0484852	0.850632	0.999983	52.2944	0.621556	0.0249202	0.0459396	60.2033	0.639665	0.0210964	0.0497812	53.7448	-0.0568233	0.845462	0.900144	45.5817	1.22641	0.00473694	0.0150045	48.7948	1.23151	0.000519828	0.00211583	56.3828	-0.0287479	0.937186	0.962583	Gm11425	36.2617	41.5749	40.8336	63.2712	58.2791	59.5312	68.4551	55.4704	62.0665	27.2989
19272	Ptprk	protein tyrosine phosphatase receptor type K	46.479	1.48112	0.138804	0.999944	33.3971	1.08049	0.138346	0.999977	12.9252	0.780925	0.376096	0.999983	23.5237	0.547518	0.491199	0.585489	16.8007	-0.912167	0.303935	0.431717	15.9795	1.42264	0.0675094	0.131279	53.4217	0.131299	0.889631	0.930579	36.5374	-1.60965	0.098985	0.182396	31.9558	1.70409	0.0362393	0.0915581	Ptprk	4.62915	29.5957	21.0548	10.3	37.5576	31.9705	3.1116	10.896	15.5166	6.58939
214791	Sertad4	SERTA domain containing 4	25.655	1.71296	0.139746	0.999944	4.78719	2.55535	0.203361	0.999977	0.464233	2.39954	0.548894	0.999983	5.57392	-2.37028	0.166781	0.241485	5.35813	-5.62518	0.00327418	0.00989335	0.75648	3.21929	0.417685	0.548132	19.6908	-1.54473	0.238441	0.356775	16.335	-4.87778	0.000733131	0.0028679	4.84327	3.33493	0.10629	0.211194	Sertad4	0.771525	14.0932	12.1225	0	5.18036	0	0	0	0	3.76537
17720	ND4L	NADH dehydrogenase subunit 4L	14.706	0.821062	0.139795	0.999944	9.17244	-0.709486	0.401832	0.999977	6.13555	1.13924	0.197709	0.999983	11.5489	0.846351	0.228105	0.314038	7.08489	-1.01914	0.23859	0.35802	7.91525	1.82561	0.0382601	0.0820753	11.4688	-0.732132	0.26296	0.384574	12.2658	-0.702897	0.244828	0.370253	7.67453	-0.0405011	0.963157	0.978958	ND4L	5.40068	7.04659	11.4844	8.82853	10.3607	23.151	3.1116	1.98109	6.78852	14.1201
381560	Xkr8	X-linked Kx blood group related 8	210.666	0.810165	0.140053	0.999944	2292.48	-0.37675	0.0207888	0.999977	339.456	-0.0207298	0.914661	0.999983	1762.84	4.82329	2.30271032554399e-228	2.35106724238041e-225	277.926	1.60655	9.39960155174318e-15	1.5083689503408e-13	1569.91	3.17899	5.92489029165006e-65	4.91321527435081e-62	1331.82	3.58181	1.35682850782157e-10	3.41704515290472e-09	294.851	0.772289	0.152064	0.256123	1230.32	2.79936	6.82064981491418e-60	1.00483328773275e-56	Xkr8	111.871	114.859	119.949	3516.7	2937.27	3264.3	327.755	421.971	310.332	402.894
54683	Prdx5	peroxiredoxin 5	2298.29	0.431188	0.140211	0.999944	11610.4	0.00553594	0.983806	0.999977	25228.3	0.0168271	0.959559	0.999983	8381.11	3.30326	3.53734542726001e-80	3.35365613257301e-78	16229.6	4.12404	3.06879822627576e-47	3.03925531797803e-45	17766.5	-0.855886	0.000798773	0.00288777	8174.95	2.84007	3.87850334041903e-13	1.87183623032878e-11	15063.1	3.71135	7.53277094501748e-26	5.20585092028317e-24	17906	-0.889535	0.00977682	0.0318581	Prdx5	1769.88	1428.34	1247.34	13985.9	14666.9	14794.6	17323.3	32597.8	27825.2	2827.79
217410	Trib2	tribbles pseudokinase 2	10.9315	1.38512	0.140333	0.999944	2.42095	0.210734	0.876732	0.999977	0.787737	-1.78602	0.491242	0.999983	3.80408	-0.675168	0.597622	0.683107	3.48023	-1.79909	0.217157	0.332897	1.78206	1.07988	0.510072	0.634803	7.54593	-1.89484	0.0291654	0.0666696	6.54497	-4.97835	0.000764154	0.00296935	1.56178	3.06735	0.119483	0.231105	Trib2	0.771525	7.75125	5.1042	1.47142	1.29509	5.51215	0	1.98109	1.93958	5.64805
237246	Gm15246	predicted gene 15246	7.2371	1.33653	0.140583	0.999944	1.45786	2.80754	0.160405	0.999977	3.86574	0.176309	0.898527	0.999983	1.8527	-2.74695	0.134226	0.20056	4.08095	0.26711	0.853323	0.90487	1.85944	-3.05588	0.194999	0.307348	5.53286	-1.30276	0.15571	0.255418	6.45958	-0.882591	0.318851	0.449371	3.25908	-0.437805	0.698101	0.805631	Gm15246	5.40068	1.40932	2.5521	0	1.29509	0	9.33479	1.98109	0	13.1788
11540	Adora2a	adenosine A2a receptor	37.4774	1.13907	0.141052	0.999944	490.014	-0.247926	0.450477	0.999977	330.184	-0.138411	0.580955	0.999983	359.723	5.25414	9.40038085388132e-45	3.55473661178253e-43	222.265	4.33363	3.26830365987459e-35	1.98053232283998e-33	448.561	0.878684	0.00690565	0.0191602	295.04	3.80853	1.11062239443918e-08	1.78021502644888e-07	194.323	3.05558	1.0176561713882e-06	7.58185274460978e-06	385.267	0.743229	0.00490276	0.0181175	Adora2a	12.3444	23.2538	17.2267	887.268	668.267	443.177	313.234	468.527	290.937	79.0727
67042	Ift27	intraflagellar transport 27	122.841	-0.395897	0.141067	0.999944	48.6326	-0.358338	0.279589	0.999977	91.9894	0.110346	0.667829	0.999983	90.8428	-0.616	0.00696377	0.0146575	116.972	-0.212692	0.383265	0.514704	70.1929	-0.439858	0.138819	0.234924	66.0895	-0.605222	0.0633214	0.124578	95.3885	0.298318	0.310943	0.441226	66.7673	-0.931353	0.00141753	0.00635497	Ift27	108.014	106.404	102.722	63.2712	76.4104	65.0434	71.5667	98.0637	104.737	57.4218
241694	Ralgapa2	Ral GTPase activating protein, alpha subunit 2 (catalytic)	1604.24	-0.437846	0.141453	0.999944	622.132	0.181858	0.482049	0.999977	2325.53	-0.0183148	0.928748	0.999983	1105.58	-0.921008	0.00344627	0.00772935	2259.96	0.790795	0.00913113	0.0243518	1387.46	-1.7498	2.99638898074426e-13	5.27269084834414e-12	921.008	-0.334715	0.133456	0.225864	1824.78	1.211	9.25149091750957e-10	1.15482627454783e-08	1416.67	-1.57154	1.34885190049777e-11	3.41305865433205e-10	Ralgapa2	997.582	1208.49	1970.86	556.198	765.399	860.998	2904.16	2185.14	2171.36	887.685
74374	Clec16a	C-type lectin domain family 16, member A	578.44	0.165041	0.141598	0.999944	551.326	-0.179597	0.283289	0.999977	611.113	-0.0832125	0.61115	0.999983	599.758	0.842644	4.98639998152801e-08	2.29887068269612e-07	630.034	0.649763	1.43436414306105e-05	7.38666920549602e-05	606.985	0.154136	0.379481	0.510541	549.157	0.464616	0.000300193	0.00144511	574.257	0.405731	0.00870397	0.0240661	550.977	0.0347249	0.838728	0.90068	Clec16a	436.683	406.589	394.937	806.339	644.955	746.345	726.039	620.08	604.178	443.372
16560	Kif1a	kinesin family member 1A	12.7315	1.39026	0.141785	0.999944	113.53	-0.352207	0.353395	0.999977	38.5521	0.130504	0.844058	0.999983	86.1422	4.91702	6.7421423125221e-18	7.25778223147654e-17	25.6609	2.8361	0.00039211	0.00148762	86.1448	2.04637	5.30362560651669e-08	4.4062933342056e-07	68.4806	3.1425	1.09444534498496e-09	2.2415862065803e-08	29.6828	1.57577	0.027804	0.0643371	72.3306	1.54372	0.0130583	0.0403684	Kif1a	0.771525	10.5699	4.46617	129.485	168.362	178.594	21.7812	52.4988	39.7613	15.0615
26909	Exo1	exonuclease 1	87.3637	-0.451895	0.142174	0.999944	7.6596	1.75056	0.0779995	0.999977	1.70599	-0.450673	0.777228	0.999983	42.1568	-4.13384	1.22758069253738e-11	8.33436242048522e-11	46.6248	-5.25949	1.25784260239566e-13	1.80854053915414e-12	2.84732	1.11361	0.362719	0.493393	35.1222	-1.93125	0.00097541	0.00396133	30.6319	-5.2924	1.4227050426381e-10	2.01042313213684e-09	6.99216	3.28953	0.00991175	0.0322345	Exo1	94.8976	79.6265	54.8701	7.35711	3.88527	2.20486	3.1116	1.98109	0.969789	64.0112
16859	Lgals9	lectin, galactose binding, soluble 9	1091.08	0.646604	0.142344	0.999944	7260.99	-0.306482	0.129026	0.999977	2444.39	-0.0622519	0.780885	0.999983	5615.99	3.97629	1.88130950174526e-50	8.79247218896649e-49	1911.2	1.99732	8.38417125179968e-12	1.00239942957327e-10	5523.01	1.94313	3.23581595005456e-21	1.25902656965759e-19	4512.38	2.97977	5.06600324829388e-11	1.42147981207941e-09	1858.92	1.28916	0.00210484	0.00722054	4599.95	1.67616	1.43404621994769e-13	4.68325586952869e-12	Lgals9	870.281	596.847	467.034	11315.2	9265.08	9551.46	2103.44	3149.93	2488.48	1733.01
70681	Abraxas1	BRCA1 A complex subunit	155.816	-0.251348	0.142517	0.999944	47.722	0.219589	0.560479	0.999977	108.91	0.114056	0.611081	0.999983	95.6095	-1.19614	4.74462830427862e-07	1.9630751709068e-06	140.143	-0.247639	0.257846	0.380104	71.8558	-0.985562	0.000461157	0.0017766	85.3467	-0.76081	0.0112969	0.0308886	119.937	0.121346	0.548477	0.667928	79.5145	-0.903283	0.00519238	0.0189972	Abraxas1	138.875	119.087	126.329	50.0284	56.984	58.4288	91.2735	113.912	119.284	112.961
58217	Trem1	triggering receptor expressed on myeloid cells 1	15.6531	0.963199	0.14255	0.999944	31.8066	0.33402	0.642198	0.999977	247.419	0.705856	0.181117	0.999983	22.8599	2.14736	0.00172051	0.00409548	119.804	4.58342	4.06989879892321e-19	9.44259212596326e-18	101.296	-2.48652	8.57985137164491e-06	4.88532551269148e-05	29.4298	1.47888	0.0338321	0.0753283	177.527	4.33212	9.99141608396169e-15	2.56433462317384e-13	159.527	-2.88237	2.40094472054397e-06	2.31184648145915e-05	Trem1	6.94373	5.63728	11.4844	64.7426	20.7215	20.9462	116.166	163.44	303.544	8.47207
15460	Hr	lysine demethylase and nuclear receptor corepressor	12.8707	1.07319	0.142552	0.999944	7.74526	0.116255	0.9275	0.999977	0.782306	-0.575134	0.828826	0.999983	8.14875	0.576527	0.383806	0.482182	4.32155	-2.67356	0.026941	0.0610636	4.48359	3.21273	0.00882262	0.0235293	11.4345	-0.403601	0.759177	0.837347	7.35435	-4.26668	0.00283464	0.00931701	4.60872	3.88072	0.0740936	0.159764	Hr	6.1722	6.34194	6.38025	7.35711	11.6558	8.81944	0	0.990543	1.93958	4.70671
18538	Pcna	proliferating cell nuclear antigen	5130.12	-0.350436	0.14274	0.999944	3725.87	-0.155791	0.519015	0.999977	1680.12	0.0215735	0.870474	0.999983	4828.71	0.192265	0.473227	0.568841	3599.47	-1.3374	9.10008034231706e-08	6.7317260993807e-07	2903.54	1.49149	1.11601829845605e-12	1.83941997315713e-11	3875.8	0.351928	0.0896804	0.164398	2755.82	-0.965215	7.79610395477729e-17	2.5732961038791e-15	2677.94	1.29291	1.97854615219914e-10	4.231216682582e-09	Pcna	3061.41	4616.22	5332.61	3884.56	4982.22	5843.98	1847.25	1791.89	1533.24	3279.63
74155	Errfi1	ERBB receptor feedback inhibitor 1	442.517	0.656766	0.142834	0.999944	484.103	0.528151	0.183854	0.999977	588.318	0.386901	0.300691	0.999983	395.028	0.950802	0.00403811	0.00893447	466.112	1.01758	0.00465014	0.0134743	448.963	-0.106404	0.738618	0.822492	554.439	0.792763	0.121978	0.210437	586.024	0.751489	0.0994913	0.183054	613.436	0.0118451	0.978588	0.9873	Errfi1	174.365	348.806	253.934	498.812	619.054	368.212	343.313	601.259	636.181	233.453
64009	Syne1	spectrin repeat containing, nuclear envelope 1	2169.8	-0.363317	0.143104	0.999944	405.302	0.388749	0.356456	0.999977	822.354	-0.145515	0.678823	0.999983	1187	-2.06058	1.60326672090081e-06	6.19329429176845e-06	1624.2	-1.05123	0.000213944	0.000863518	586.114	-1.0454	0.0179407	0.0432246	997.964	-1.33798	3.73787461181799e-09	6.67686027564581e-08	1196.99	-0.831487	0.012565	0.0329756	605.83	-0.531775	0.0985463	0.200004	Syne1	1418.84	1932.18	2176.3	182.456	521.922	607.439	1180.33	822.15	677.882	1157.85
22142	Tuba1a	tubulin, alpha 1A	275.862	0.433566	0.143152	0.999944	296.751	0.453045	0.166915	0.999977	521.289	0.197243	0.475371	0.999983	257.055	0.832558	1.16164129546208e-05	3.96871683775244e-05	402.726	1.49467	4.61237674190268e-11	5.07973873375855e-10	358.448	-0.699147	0.00385384	0.0115187	330.347	0.825042	0.0397049	0.0858247	435.014	1.26272	0.000163773	0.000759561	440.123	-0.465363	0.18878	0.324648	Tuba1a	171.279	189.553	171.629	353.141	321.183	265.686	380.652	569.562	555.689	189.21
16159	Il12a	interleukin 12a	2.48214	2.74772	0.143275	0.999944	169.162	-0.292436	0.487414	0.999977	417.994	-0.0591555	0.941073	0.999983	122.101	8.9676	1.43258560072895e-16	1.42860320649703e-15	261.243	9.8623	8.47818175099179e-16	1.49222745381183e-14	295.861	-0.938436	0.122911	0.212786	95.5083	5.88719	1.72749899937776e-12	7.09825595038439e-11	227.55	7.05495	2.71734274276275e-13	5.77827257271138e-12	269.599	-1.19127	0.0726995	0.157684	Il12a	0.771525	0.704659	0	147.142	290.1	259.071	96.4595	529.94	695.338	8.47207
231871	Daglb	diacylglycerol lipase, beta	3134.31	-0.207045	0.143464	0.999944	398.805	0.577906	0.374252	0.999977	136.812	-0.030298	0.963982	0.999983	1532.37	-2.64811	1.03254509535373e-19	1.22804400095251e-18	1593.91	-4.15771	1.24165050871959e-24	4.19286104356682e-23	238.215	1.46687	0.00182624	0.00602001	1394.58	-1.91127	0.00606592	0.0185055	1251.62	-3.97901	4.71043375815683e-13	9.75081833650281e-12	318.728	2.04595	0.00954486	0.0312559	Daglb	2691.08	2331.01	2598.04	578.269	290.1	335.139	245.816	99.0543	84.3716	2573.63
18386	Oprd1	opioid receptor, delta 1	1.43873	2.92639	0.143555	0.999944	5.21147	-0.447643	0.675372	0.999977	0.963479	2.22812	0.386905	0.999983	4.14393	4.92156	0.00217705	0.00506325	0.348421	0.50159	0.902167	0.936413	3.46187	4.37805	0.00759239	0.0206935	3.63467	1.50108	0.193898	0.303218	1.9154	-0.179243	0.910038	0.942793	3.07538	1.652	0.278847	0.431999	Oprd1	0.771525	0	0	13.2428	5.18036	4.40972	0	0.990543	0	2.82402
229323	Gpr171	G protein-coupled receptor 171	34.0571	1.47058	0.143883	0.999944	291.83	-0.129177	0.639298	0.999977	126.548	0.236752	0.632515	0.999983	208.141	4.82331	1.18684397314286e-17	1.26327025304933e-16	79.2401	3.1331	3.81294860568892e-06	2.16523923603327e-05	219.707	1.64825	0.000154336	0.000662267	190.911	3.16454	3.70343011049615e-05	0.000245147	95.8379	1.8977	0.0171956	0.0430424	212.917	1.25852	0.000202783	0.00116343	Gpr171	26.2319	10.5699	4.46617	507.641	362.625	275.608	93.3479	69.338	197.837	88.4861
51902	Rnf24	ring finger protein 24	346.342	0.23122	0.144176	0.999944	710.856	-0.0445854	0.845124	0.999977	1732.6	0.0198968	0.906921	0.999983	599.755	1.91819	3.46997835179986e-31	7.74067607788901e-30	1196.3	2.87804	1.67215229042093e-72	3.63789066330757e-70	1179.65	-0.997141	2.10333071060144e-14	4.19023901925824e-13	572.427	1.61057	2.40022861093919e-11	7.35700557145149e-10	1113.33	2.67062	8.33910971710543e-48	2.57329411247144e-45	1177.55	-1.08403	1.76132296418081e-05	0.000137131	Rnf24	278.521	216.33	229.051	926.996	928.58	851.076	1735.23	1886.98	1713.62	287.109
70612	Tmem230	transmembrane protein 230	326.256	-0.230337	0.144331	0.999944	183.944	-0.044417	0.83888	0.999977	310.433	-0.0240545	0.903412	0.999983	260.795	-0.171943	0.354159	0.452082	349.651	0.275996	0.141771	0.238038	244.882	-0.486961	0.0168165	0.0409097	225.173	-0.0227407	0.89684	0.934804	291.211	0.483549	0.010057	0.0272951	238.911	-0.530189	0.0169139	0.0496045	Tmem230	233.772	289.615	274.351	214.828	221.461	263.481	367.168	308.059	295.786	236.277
19663	Rbpms	RNA binding protein gene with multiple splicing	176.33	0.621315	0.144489	0.999944	255.628	0.0972241	0.775739	0.999977	759.428	0.131006	0.710005	0.999983	216.823	1.56509	1.38441689465029e-05	4.67685554662594e-05	506.168	2.82703	2.6665419007987e-13	3.78073478263884e-12	465.565	-1.29725	3.16165477936232e-05	0.000160049	243.044	1.01685	0.0139284	0.0365838	524.049	2.34306	5.57726250910244e-10	7.20591005192602e-09	506.179	-1.35274	0.00027842	0.00154137	Rbpms	134.245	121.201	60.6123	263.385	385.937	275.608	499.93	757.765	990.154	136.495
320513	3222401L13Rik	RIKEN cDNA 3222401L13 gene	42.7724	-0.55033	0.144496	0.999944	10.3714	-0.0893459	0.919835	0.999977	22.2696	-0.197459	0.695713	0.999983	27.0474	-1.49403	0.00216751	0.00504372	37.3697	-0.649941	0.14156	0.237923	16.7152	-0.883896	0.119153	0.207719	19.2621	-1.07563	0.150105	0.247976	25.5059	-0.295216	0.517659	0.640628	14.919	-0.808688	0.330944	0.488042	3222401L13Rik	38.5763	48.6215	28.0731	14.7142	9.06564	16.5365	23.8556	16.8392	32.9728	30.1229
71602	Myo1e	myosin IE	8995.36	-0.317793	0.144612	0.999944	5874.29	-0.105427	0.541796	0.999977	2009.12	-0.0825725	0.681022	0.999983	7912	0.0300736	0.882293	0.915254	5743.18	-1.82407	3.0247096281544e-14	4.60860177672067e-13	4266.52	1.81438	5.91842935153328e-23	2.70778347021185e-21	6511.29	0.207511	0.274114	0.39682	4311.47	-1.58776	1.65034973630102e-18	6.2746391550081e-17	3948.31	1.77072	1.61221655908702e-18	9.62899971033098e-17	Myo1e	5720.86	7947.15	8927.24	7077.54	7720.04	8026.8	2566.03	1974.15	1871.69	5537.91
108767	Pnrc1	proline-rich nuclear receptor coactivator 1	1490.86	0.2563	0.144627	0.999944	2308.15	-0.128321	0.4594	0.999977	2649.38	0.0668106	0.5225	0.999983	2121.3	1.56797	7.68950539444278e-16	7.21802016269017e-15	2194.59	1.37468	1.7853062855261e-19	4.26897292166069e-18	2498.45	0.154649	0.377027	0.508064	1973.2	1.14444	2.25705446689944e-09	4.23102074642506e-08	2151.57	1.18781	4.27411060127849e-12	7.80098673567596e-11	2431.83	-0.0638991	0.579128	0.713962	Pnrc1	1179.66	957.632	947.467	3577.03	2840.13	2632.6	2586.77	2574.42	2865.73	1492.03
13806	Eno1	enolase 1, alpha non-neuron	5919.3	0.234772	0.14468	0.999944	8043.06	0.167343	0.485153	0.999977	13325.7	0.177737	0.487396	0.999983	7119.11	1.21977	1.81001964883609e-13	1.43600662277355e-12	10097	1.64697	2.23752448402345e-15	3.82657054477774e-14	9843.6	-0.465254	0.0278761	0.062816	7655.67	1.1199	1.13586801238772e-05	8.82108850813916e-05	10386.2	1.59353	2.19511706953797e-11	3.5826578592496e-10	11071.1	-0.498119	0.0764008	0.163783	Eno1	4098.34	4536.6	3699.27	10301.4	10007.2	8112.78	10047.3	14770	13957.2	4455.37
107449	Unc5b	unc-5 netrin receptor B	138.703	1.07289	0.14498	0.999944	90.6293	0.996599	0.0824183	0.999977	360.697	0.133872	0.520912	0.999983	74.5061	0.180863	0.734097	0.798793	250.581	2.39274	1.37317156596335e-07	9.83451691953571e-07	190.028	-2.24749	1.86338977066245e-14	3.74031096477297e-13	144.526	0.0832311	0.914329	0.946261	283.799	1.45726	0.0137181	0.0354825	238.062	-1.40982	0.00684396	0.0238437	Unc5b	27.0034	100.766	74.0109	50.0284	94.5416	81.5798	297.676	378.387	390.825	36.7123
404634	Macroh2a2	macroH2A.2 histone	13.9802	1.22649	0.145241	0.999944	6.82872	0.321215	0.707417	0.999977	14.3869	0.139566	0.828091	0.999983	7.25106	0.277024	0.735597	0.800228	12.1493	1.15967	0.144763	0.242019	9.54677	-0.920995	0.216286	0.332523	12.0497	-0.660951	0.411167	0.54223	16.2114	0.0736539	0.916784	0.947784	11.0093	-0.764025	0.305805	0.462071	Macroh2a2	3.85763	11.2746	3.82815	7.35711	6.47546	8.81944	6.22319	17.8298	18.426	13.1788
18036	Nfkbib	nuclear factor of kappa light polypeptide gene enhancer in B cells inhibitor, beta	324.326	0.332526	0.145569	0.999944	1597.81	-0.267847	0.211517	0.999977	855.407	-0.0729516	0.67943	0.999983	1259	3.34563	4.21788124465516e-115	7.99770539432971e-113	665.456	2.05824	5.35776644133323e-27	2.12247517740099e-25	1352.86	1.25007	1.28745371999781e-16	3.29767103415655e-15	1031.42	2.70623	1.96516770370399e-21	8.99369164260669e-19	606.297	1.65316	2.14818396276821e-13	4.62731379902134e-12	1164.84	1.03307	1.60245214061454e-05	0.00012647	Nfkbib	185.166	223.377	241.173	2137.98	2210.72	2196.04	846.354	1033.14	839.837	347.355
54132	Pdlim1	PDZ and LIM domain 1 (elfin)	27.3877	1.3489	0.145576	0.999944	32.653	0.850013	0.240382	0.999977	6.36459	-0.429919	0.748196	0.999983	21.2686	1.32953	0.0286297	0.0520836	11.3883	-0.629901	0.506167	0.629614	15.9997	1.9244	0.0123223	0.0314711	40.5823	0.819725	0.394757	0.525709	18.8177	-2.40445	0.0416592	0.0897071	25.191	3.18844	0.00252261	0.0103712	Pdlim1	4.62915	16.2072	14.0365	20.5999	38.8527	27.5608	1.0372	11.8865	9.69789	5.64805
268759	9930012K11Rik	RIKEN cDNA 9930012K11 gene	56.8931	-0.602747	0.145633	0.999944	9.75042	1.07197	0.242341	0.999977	10.8853	0.575263	0.419732	0.999983	31.298	-2.72008	6.68203516014023e-06	2.37204206152825e-05	36.2495	-2.52966	1.80351017327347e-06	1.09389321341464e-05	7.47926	-0.221115	0.780179	0.853585	25.2075	-1.06822	0.115143	0.20097	25.473	-1.34685	0.0178646	0.0444155	13.0399	0.253631	0.771772	0.857041	9930012K11Rik	76.381	40.1656	39.5575	13.2428	5.18036	5.51215	12.4464	7.92434	6.78852	44.2431
12176	Bnip3	BCL2/adenovirus E1B interacting protein 3	645.553	0.513288	0.145997	0.999944	3204.24	0.125848	0.678367	0.999977	3907.12	0.254671	0.48	0.999983	2230.12	3.26747	1.62547058197357e-20	2.0645809602426e-19	2419.69	3.18756	2.35586074667093e-23	7.49751270241486e-22	3300.16	0.0416803	0.905492	0.94073	2348.24	2.83666	5.27203900781849e-16	5.22167923222142e-14	2651.9	2.93124	1.76014091206459e-13	3.83502623352791e-12	3750.17	-0.111083	0.721875	0.821927	Bnip3	536.982	349.511	322.84	5438.38	3589.99	2487.08	2436.38	4059.24	4551.22	851.914
12778	Ackr3	atypical chemokine receptor 3	2.46935	2.85114	0.146074	0.999944	2.48527	0.521597	0.74205	0.999977	14.0968	0.322428	0.545829	0.999983	1.55721	2.4896	0.236764	0.323816	7.93415	4.79846	0.0001314	0.00055606	6.83437	-2.36619	0.0295179	0.0657673	3.41702	0.133693	0.920723	0.950147	10.3835	2.27018	0.0120895	0.0319045	8.76062	-2.19169	0.00883574	0.0293029	Ackr3	0	0.704659	0.638025	0	6.47546	1.10243	13.4836	8.91488	16.4864	0
20411	Sorbs1	sorbin and SH3 domain containing 1	67.2971	0.958865	0.146095	0.999944	121.609	0.764367	0.111596	0.999977	357.898	0.138876	0.772662	0.999983	76.815	1.71806	0.000177466	0.000506343	228.997	3.34366	1.97405961748551e-11	2.27016856010834e-10	204.351	-1.66046	0.000236483	0.000975941	127.595	1.50478	0.0204473	0.0499957	242.686	2.52776	1.4040001546753e-05	8.28353848483171e-05	254.622	-1.05803	0.0323953	0.083958	Sorbs1	18.5166	47.2122	37.6435	69.1569	138.575	128.984	177.361	530.931	347.184	24.4749
13992	Khdrbs3	KH domain containing, RNA binding, signal transduction associated 3	23.9964	1.41919	0.146484	0.999944	14.2107	1.1111	0.324411	0.999977	2.11384	4.58112	0.0203089	0.999983	10.9325	0.203595	0.830609	0.876504	5.85403	-5.75276	0.000339948	0.00131279	4.86435	5.91309	0.000976122	0.00344722	24.9962	-0.121064	0.915924	0.947373	16.3827	-2.57751	0.0164181	0.0414167	12.4442	2.42319	0.0360279	0.0911281	Khdrbs3	3.85763	14.7978	10.8464	1.47142	14.246	17.6389	0	0	0	3.76537
12984	Csf2rb2	colony stimulating factor 2 receptor, beta 2, low-affinity (granulocyte-macrophage)	8630.46	0.223019	0.146707	0.999944	17834.2	-0.301544	0.225649	0.999977	10373.3	-0.02061	0.905018	0.999983	16105.7	2.05085	8.38742393793784e-17	8.47877211944014e-16	9971.41	0.837501	3.7986454030315e-08	2.96191675344483e-07	15531.9	1.17177	3.45232565021079e-06	2.11182373107408e-05	13351.4	1.48269	1.70316672334788e-13	8.69401105856656e-12	9439.88	0.595298	0.00205145	0.00707767	13330.7	0.866497	1.8188610880489e-06	1.80241249375488e-05	Csf2rb2	5990.12	5620.36	6451.07	33062.9	19093.5	21834.7	12248.3	9548.83	10615.3	8346.88
76843	Dtl	denticleless E3 ubiquitin protein ligase	166.571	-0.62435	0.147131	0.999944	15.8803	1.92017	0.040479	0.999977	5.72314	-0.586928	0.598431	0.999983	84.1978	-4.20735	1.14708556009798e-15	1.06619514279976e-14	95.1577	-4.4467	4.72992364575177e-15	7.83655639235602e-14	6.80853	0.213409	0.816847	0.879274	65.2982	-1.69027	0.0347302	0.0770028	55.6831	-4.4119	7.96944274005383e-10	1.00806993057935e-08	15.5751	2.69068	0.014707	0.0444394	Dtl	220.656	124.725	114.206	13.2428	6.47546	5.51215	13.4836	2.97163	4.84894	155.321
100039062	Gm2027	nuclear assembly factor 1 homolog pseudogene	9.3563	-1.13099	0.147322	0.999944	6.65364	0.0460922	0.958587	0.999977	7.34696	-0.647375	0.354739	0.999983	9.35685	-0.243592	0.74508	0.8075	11.2952	-0.0745266	0.902112	0.936413	7.68356	-0.20763	0.791133	0.860813	6.32751	0.911716	0.272567	0.395313	5.48201	0.413609	0.652506	0.755177	6.24682	0.470279	0.57704	0.712712	Gm2027	6.94373	12.6839	9.57037	5.88569	14.246	4.40972	8.29759	9.90543	9.69789	1.88268
75422	Mettl5	methyltransferase 5, N6-adenosine	135.115	-0.275691	0.147556	0.999944	77.4482	-0.160652	0.57731	0.999977	104.14	-0.178475	0.379736	0.999983	111.806	-0.115257	0.611889	0.696177	134.135	0.0234183	0.906722	0.939646	95.0855	-0.176989	0.479365	0.606891	91.1185	-0.0328502	0.881568	0.924416	103.268	0.123798	0.561231	0.678663	84.247	-0.182152	0.475109	0.6275	Mettl5	104.156	119.792	111.654	86.8139	119.148	100.321	121.352	109.95	111.526	86.6034
75430	Anapc15	anaphase promoting complex C subunit 15	466.639	-0.400676	0.14784	0.999944	153.795	0.180606	0.502491	0.999977	77.0437	-0.182695	0.445605	0.999983	302.993	-1.14036	2.65944321317986e-05	8.64530731534075e-05	288.502	-2.24879	1.45668580033671e-18	3.21124206914758e-17	115.94	1.07279	7.73685518174689e-05	0.00035806	253.482	-0.596625	0.0361096	0.0793192	202.625	-2.03048	3.03633399515438e-13	6.41189172772856e-12	121.335	1.41388	1.5950922200316e-08	2.44783885942117e-07	Anapc15	382.677	319.211	501.487	142.728	176.132	220.486	75.7155	91.1299	87.281	375.595
14451	Gas1	growth arrest specific 1	22.6869	1.37897	0.147869	0.999944	0.309352	1.72347	0.669918	0.999977	0.184327	1.0512	0.796703	0.999983	4.91331	-5.31414	0.00200116	0.00469696	5.63496	-5.69867	0.000827286	0.00291605	0	NA	NA	NA	12.5966	-4.96758	0.000330605	0.00156539	13.3984	-6.02574	8.05167626156639e-05	0.000400892	0.501467	0.990395	0.762198	0.850744	Gas1	2.31458	12.6839	13.3985	0	0	0	0	0	0	5.64805
15212	Hexb	hexosaminidase B	5579.07	-0.307598	0.147894	0.999944	2900.27	-0.27283	0.296802	0.999977	1706.67	-0.0733426	0.844085	0.999983	4512.89	-0.216982	0.307164	0.403143	3842.96	-1.37179	2.64565417826576e-06	1.54944733449977e-05	2533.37	1.11449	0.000207909	0.000867737	3506.98	-0.225431	0.446259	0.575974	2934.85	-1.13703	0.000729185	0.00285667	2178.37	0.891234	0.0100803	0.0326544	Hexb	4558.17	4029.95	5405.35	4373.07	3115.99	4424.05	2570.18	1490.77	1370.31	4648.34
18034	Nfkb2	nuclear factor of kappa light polypeptide gene enhancer in B cells 2, p49/p100	1205.62	0.55265	0.148102	0.999944	7440.43	-0.244497	0.207611	0.999977	2371.93	0.0321289	0.849159	0.999983	5695.41	3.78567	7.78644119467805e-59	4.45471698176559e-57	1875.14	1.70743	1.16016760769279e-14	1.84832945038308e-13	5476.88	2.04053	4.00438509274964e-25	2.20457184276358e-23	4744.53	2.94244	3.62302833790581e-13	1.76134916119729e-11	1903.92	1.18703	0.00162167	0.00577353	4773.69	1.74028	6.08240229627191e-23	6.06365203355408e-21	Nfkb2	901.913	731.437	586.983	12158.4	9170.54	8964.96	2194.71	2787.39	2290.64	1782.9
83797	Smarcd1	SWI/SNF related, matrix associated, actin dependent regulator of chromatin, subfamily d, member 1	338.801	-0.206041	0.1483	0.999944	197.767	-0.0314589	0.885494	0.999977	238.985	-0.103144	0.603995	0.999983	273.803	-0.11932	0.463733	0.559368	314.511	-0.106439	0.588656	0.700569	221.962	-0.0508522	0.813124	0.877188	239.37	0.0207066	0.912235	0.944988	254.194	-0.00112862	0.994462	0.997017	211.292	-0.00241199	0.990848	0.995097	Smarcd1	255.375	286.796	280.731	242.785	230.526	275.608	219.886	301.125	246.326	224.981
69743	Casz1	castor zinc finger 1	50.8585	0.651845	0.148421	0.999944	183.225	-0.562197	0.0248279	0.999977	87.4608	0.00656839	0.986058	0.999983	159.279	3.21365	9.74550203674785e-29	1.9134918422153e-27	71.1777	1.59125	0.000113524	0.00048807	159.156	1.58007	4.72179851424136e-07	3.35020442176227e-06	114.8	1.95555	5.84046923783199e-07	6.40088420516154e-06	73.5236	0.948024	0.0221809	0.0533357	119.927	0.988388	0.00194592	0.00830682	Casz1	36.2617	33.119	20.4168	303.113	237.002	280.017	66.3807	76.2718	128.012	70.6006
114741	Supt16	SPT16, facilitates chromatin remodeling subunit	2812.79	-0.105353	0.148558	0.999944	1598.28	-0.00438278	0.972759	0.999977	1923.89	-0.0710455	0.523607	0.999983	2197.57	-0.125174	0.180571	0.258052	2516.34	-0.118966	0.221187	0.337632	1773.63	-0.043795	0.709981	0.800809	2006.22	-0.0580007	0.553187	0.672646	2130.01	-0.0815882	0.473231	0.5998	1721	-6.59681e-05	0.9996	0.9996	Supt16	2230.48	2171.76	2210.76	1921.68	2082.51	1996.5	2001.79	2112.83	1998.73	2022
320705	Bend6	BEN domain containing 6	8.5916	1.23899	0.14862	0.999944	38.0097	-0.041534	0.937121	0.999977	104.229	0.370862	0.471075	0.999983	27.1706	3.63675	6.09313662066842e-10	3.46950675101381e-09	57.9158	4.58016	5.98253125317937e-16	1.07289421974248e-14	62.4243	-0.978518	0.016313	0.0399433	27.7289	2.33866	0.000321098	0.00152774	69.701	3.72108	2.42887735338373e-09	2.82703205426322e-08	74.1394	-1.41217	0.0172577	0.0504453	Bend6	1.54305	4.22796	5.74222	33.8427	50.5085	59.5312	59.1203	119.856	102.798	5.64805
329739	Eeig2	EEIG family member 2	2461.92	0.733871	0.148708	0.999944	20869.8	-0.177044	0.385945	0.999977	24766.2	-0.00100621	0.989972	0.999983	15306.6	4.32123	4.76784601299579e-62	3.02792440815757e-60	15993.5	4.18776	5.12778436549286e-78	1.23728775117192e-75	23410.7	0.095799	0.593116	0.705529	13252.4	3.35974	3.82032146714785e-10	8.57923968053914e-09	14902.1	3.45182	3.07042574486085e-12	5.71409245561831e-11	21918.4	-0.103126	0.525108	0.670881	Eeig2	1843.95	1173.96	1185.45	33772.1	24807.5	24577.6	25085.7	25439.1	26316.2	4501.5
219140	Spata13	spermatogenesis associated 13	291.584	0.256579	0.149297	0.999944	1103.58	0.0573287	0.86217	0.999977	1882.46	0.0376766	0.954421	0.999983	814.161	2.76625	1.58711301786127e-63	1.04804731771506e-61	1256.28	3.25415	3.36044788951587e-10	3.3556436374541e-09	1436.5	-0.520639	0.288088	0.414575	813.512	2.52915	4.81831723771842e-12	1.76653885024859e-10	1180.19	3.03365	2.20997156446608e-09	2.59046931880746e-08	1480.85	-0.525568	0.334933	0.491771	Spata13	175.908	195.191	230.327	1234.52	1396.11	1423.24	616.096	3174.69	1963.82	263.576
21916	Tmod1	tropomodulin 1	80.277	-0.46665	0.149586	0.999944	8.91728	-0.46837	0.586419	0.999977	15.513	0.456093	0.563031	0.999983	43.3593	-2.42775	2.05145347909406e-06	7.80870147060952e-06	49.7682	-2.38813	6.65408645197459e-05	0.000299954	11.6926	-0.0778851	0.925002	0.953128	30.02	-2.45021	2.6671879303801e-06	2.45144862964022e-05	37.1472	-1.46631	0.00300898	0.00978104	12.2216	-1.02677	0.209779	0.350372	Tmod1	47.8346	81.7405	81.0291	20.5999	6.47546	12.1267	25.93	8.91488	5.81873	50.8324
74198	Dtx2	deltex 2, E3 ubiquitin ligase	193.029	0.36998	0.149687	0.999944	421.331	-0.284942	0.466304	0.999977	506.926	-0.073877	0.720702	0.999983	371.804	2.20614	1.53834192951379e-09	8.39227802319628e-09	393.804	2.074	2.99407738866743e-27	1.20043507628415e-25	490.716	0.0892217	0.801708	0.868899	315.955	1.50086	1.99022945519985e-05	0.000143012	360.534	1.63042	2.90857244703071e-09	3.33280205523752e-08	430.803	-0.146774	0.617688	0.743458	Dtx2	131.931	131.067	118.673	900.511	472.708	368.212	607.799	451.687	553.749	221.215
228961	Npepl1	aminopeptidase-like 1	806.414	-0.150096	0.149935	0.999944	411.071	0.0377494	0.819518	0.999977	129.677	0.00668955	0.986179	0.999983	599.71	-0.322698	0.00747255	0.0156243	460.128	-2.2679	1.12444609124144e-26	4.36331113358628e-25	280.475	1.90601	1.69206941943683e-17	4.6771618868933e-16	545.555	-0.170806	0.240261	0.358689	380.742	-2.10875	3.50534098341571e-10	4.66991661736376e-09	284.253	1.91383	3.582473931182e-08	5.05857527726753e-07	Npepl1	607.19	666.608	648.871	501.755	493.43	525.859	165.952	127.78	107.647	595.869
56089	Ramp3	receptor (calcitonin) activity modifying protein 3	5.40554	2.28692	0.150156	0.999944	101.977	0.195129	0.567175	0.999977	236.155	0.72217	0.102451	0.999983	63.4944	6.43291	8.22933365385524e-19	9.31979057914852e-18	109.857	7.03703	1.60068917942056e-25	5.6951061930537e-24	133.45	-0.650789	0.0479047	0.0991574	70.2722	4.3028	4.62482956710948e-07	5.20175745887094e-06	165.852	5.50099	9.75033540641618e-11	1.40627391856235e-09	193.29	-1.2028	0.00704107	0.0243563	Ramp3	0	2.81864	1.27605	155.971	120.443	81.5798	154.543	166.411	231.779	16.9441
21408	Zfp354a	zinc finger protein 354A	7.08443	1.23102	0.150649	0.999944	2.12494	-0.222262	0.874604	0.999977	0.800652	1.90475	0.470177	0.999983	3.11884	-0.129718	0.913988	0.939107	2.07459	-3.15521	0.0956747	0.174433	1.37954	2.97961	0.135185	0.229806	4.9912	-1.6442	0.0760157	0.144353	4.73558	-2.45396	0.029492	0.0675511	1.65703	0.829472	0.629984	0.752994	Zfp354a	0.771525	4.22796	4.46617	1.47142	2.59018	4.40972	0	0.990543	0	7.53073
16069	Jchain	immunoglobulin joining chain	23.2165	1.51642	0.150697	0.999944	19.8659	1.28861	0.354367	0.999977	7.18393	0.886225	0.48379	0.999983	12.238	0.679188	0.573217	0.661593	8.48343	-0.798823	0.493568	0.618139	8.58483	1.4386	0.243759	0.364539	30.0448	0.426674	0.754272	0.833599	18.9803	-1.42359	0.20507	0.32283	19.3938	1.82452	0.206693	0.346554	Jchain	2.31458	19.7305	5.1042	5.88569	34.9675	2.20486	1.0372	3.96217	10.6677	7.53073
18578	Pde4b	phosphodiesterase 4B, cAMP specific	657.129	1.09436	0.1507	0.999944	7384.3	-0.301613	0.0980198	0.999977	4736.8	0.156703	0.694127	0.999983	5530.44	5.01169	1.28609461558559e-22	1.79877068837382e-21	2930.19	3.85646	2.93596092465794e-12	3.71431243385468e-11	6495.38	1.1225	0.000436178	0.00169167	4418.75	3.56783	6.79959855790774e-08	9.13403563365906e-07	3117.8	2.9211	9.64382541618277e-06	5.86452426431389e-05	5854.98	0.640457	0.0376675	0.0943401	Pde4b	603.333	221.968	132.071	12023	10025.3	8552.65	2747.54	4857.62	6283.26	1496.73
434223	Gvin3	GTPase, very large interferon inducible, family member 3	32.1908	1.13596	0.150983	0.999944	495.263	-0.304299	0.405406	0.999977	947.798	-0.190557	0.579675	0.999983	366.349	5.51115	7.85045548186539e-49	3.43891404656104e-47	627.125	6.10261	2.18836703935301e-47	2.18359541197397e-45	759.409	-0.628459	0.0817018	0.152894	290.09	4.01756	4.51258617293119e-09	7.91163060596338e-08	506.218	4.77213	2.60704984855472e-15	7.16210029823449e-14	644.774	-0.763307	0.0284517	0.0756904	Gvin3	16.9736	19.7305	8.93235	475.269	870.301	702.248	660.696	971.722	1500.26	69.6593
18436	P2rx1	purinergic receptor P2X, ligand-gated ion channel, 1	8.4575	1.19639	0.151019	0.999944	3.23123	-0.0302567	0.984042	0.999977	1.31766	0.0844195	0.959084	0.999983	4.13076	0.0995429	0.923852	0.946636	3.07954	-1.55693	0.212049	0.326955	2.35713	1.6153	0.231516	0.350439	6.38575	-1.17201	0.324808	0.45244	5.50024	-2.66837	0.0189643	0.0467381	2.34332	1.47161	0.44881	0.605031	P2rx1	1.54305	4.93262	5.1042	1.47142	5.18036	5.51215	1.0372	0.990543	1.93958	4.70671
99696	Ankrd50	ankyrin repeat domain 50	1150.49	0.190729	0.151352	0.999944	665.641	0.0103583	0.975681	0.999977	1116.02	-0.0642973	0.863892	0.999983	861.033	0.0477878	0.885691	0.918133	1181.52	0.530954	0.100107	0.180571	884.604	-0.526243	0.184906	0.294836	874.15	-0.172948	0.428948	0.55953	1097.45	0.279862	0.308761	0.438833	860.236	-0.476376	0.128468	0.244454	Ankrd50	942.032	744.12	754.145	1252.18	647.546	595.312	1757.01	834.037	950.393	970.523
74480	Samd4	sterile alpha motif domain containing 4	109.855	0.832257	0.15137	0.999944	32.1681	1.03119	0.264338	0.999977	18.9709	0.379411	0.653357	0.999983	44.692	-1.16654	0.177965	0.255008	45.5667	-1.80754	0.00315005	0.00955963	18.9987	0.608928	0.540948	0.66193	79.2285	-0.986213	0.143172	0.239126	68.4793	-2.2552	0.00243249	0.00817544	33.1126	1.24263	0.119072	0.230513	Samd4	37.0332	88.7871	52.956	1.47142	44.0331	33.0729	6.22319	17.8298	27.1541	42.3604
217779	Lysmd1	LysM, putative peptidoglycan-binding, domain containing 1	19.7635	0.627186	0.151399	0.999944	18.3359	-0.553105	0.30366	0.999977	37.2277	-0.182655	0.670982	0.999983	20.4864	1.22709	0.00868472	0.0178855	31.2296	1.79703	0.000223063	0.000895694	30.0423	-0.608579	0.213782	0.329591	18.2124	0.0132999	0.977061	0.984404	28.9185	0.990439	0.00998938	0.0271339	23.9696	-0.999472	0.0344227	0.0879066	Lysmd1	12.3444	12.6839	10.2084	32.3713	29.7871	19.8437	58.0831	39.6217	25.2145	20.7095
74666	Brme1	break repair meiotic recombinase recruitment factor 1	12.3046	-0.815487	0.151475	0.999944	4.14946	0.794161	0.4712	0.999977	8.62289	0.0798008	0.897145	0.999983	8.14813	-1.61914	0.0335217	0.0598189	12.1715	-0.457128	0.431713	0.562023	5.50302	-1.20227	0.165765	0.269729	6.6029	-0.0422558	0.958561	0.972676	8.4941	0.438873	0.490515	0.616116	6.87817	-0.504011	0.563001	0.70145	Brme1	9.2583	14.0932	12.1225	2.94284	5.18036	3.30729	10.372	7.92434	7.75831	7.53073
57425	U90926	cDNA sequence U90926	16.408	1.35929	0.151708	0.999944	72.8951	0.667868	0.140978	0.999977	70.4555	-0.0942026	0.853401	0.999983	40.833	3.35871	3.68617222874485e-07	1.54245157604446e-06	48.7121	3.43264	1.18913641052134e-07	8.60939951119953e-07	64.0254	-0.114001	0.818632	0.880394	63.7604	2.63213	6.82666806446729e-05	0.0004109	47.0597	1.97767	0.00562401	0.016676	79.3184	0.622657	0.182651	0.316365	U90926	9.2583	9.86523	1.91407	94.171	80.2956	37.4826	39.4136	93.111	93.0997	9.41342
20344	Selp	selectin, platelet	11.3342	1.58373	0.1521	0.999944	52.294	-0.217329	0.770196	0.999977	2.65441	0.841598	0.518396	0.999983	39.5586	4.07385	3.5813850396353e-05	0.000114186	3.66891	-1.11821	0.519194	0.64125	31.7162	5.13913	1.46291527116389e-07	1.13111653949898e-06	36.0847	2.20341	0.00213078	0.0076868	8.79417	-1.86381	0.0257429	0.0603716	27.49	4.05375	5.83490107324389e-07	6.4470794441784e-06	Selp	0	5.63728	7.01827	145.671	34.9675	31.9705	0	1.98109	3.87915	21.6509
14782	Gsr	glutathione reductase	1805.09	0.462228	0.152632	0.999944	2281.62	0.222714	0.528823	0.999977	8875.93	0.0406788	0.90004	0.999983	1976.92	1.21354	4.04582302650894e-06	1.48220284379942e-05	6036.21	2.97406	6.0226393895391e-22	1.75277296795117e-20	5141.68	-1.79816	4.02831341633686e-10	4.77637733761907e-09	2299.1	0.945667	0.0246218	0.0581563	5808.02	2.55604	7.29371431068146e-14	1.68778875831312e-12	5449.36	-1.63808	1.99363697323471e-05	0.00015315	Gsr	888.026	1469.22	1080.18	2249.8	3294.71	2342.66	6028.2	10282.8	10818	1107.02
241576	Ldlrad3	low density lipoprotein receptor class A domain containing 3	1092.08	0.255436	0.152662	0.999944	62.2238	2.73188	0.00286274	0.999977	61.3025	-0.146538	0.793035	0.999983	402.913	-5.19653	1.40552640711347e-59	8.32837142929331e-58	487.349	-3.50743	4.20486956408307e-19	9.72174633884084e-18	38.3462	-1.72723	0.00142722	0.00486421	514.582	-2.75684	0.00218548	0.00785212	512.152	-3.90458	8.37749329099057e-26	5.75963515430849e-24	84.7612	1.12272	NA	NA	Ldlrad3	872.595	787.809	601.019	16.1856	27.1969	17.6389	99.5711	67.3569	32.9728	866.976
723902	Mir7-1	microRNA 7-1	12.7489	-0.858674	0.152702	0.999944	14.0067	0.0872547	0.903535	0.999977	11.5256	-0.110948	0.844733	0.999983	15.4212	0.463915	0.415101	0.513479	14.6648	-0.011388	0.982158	0.988264	12.8901	0.435965	0.481171	0.608713	12.3777	1.36939	0.0620843	0.122562	9.82335	0.73757	0.286541	0.416123	12.8871	0.611126	0.392185	0.550147	Mir7-1	13.1159	11.2746	12.7605	26.4856	10.3607	14.3316	13.4836	12.8771	10.6677	9.41342
235380	Dmxl2	Dmx-like 2	3569.58	0.324187	0.153154	0.999944	991.795	0.23173	0.231166	0.999977	2795.62	-0.0475574	0.812254	0.999983	1847.47	-1.0583	2.16570189029484e-11	1.42798614952227e-10	3164.79	0.286891	0.17034	0.27632	1796.99	-1.38334	1.96807089153444e-12	3.15366722087909e-11	2151.8	-1.17965	2.76157809086463e-06	2.52248206620477e-05	3118.25	-0.0793603	0.73461	0.819672	1837.46	-1.12676	2.28209274438547e-08	3.4036296622955e-07	Dmxl2	2718.86	2407.82	2071.03	1093.27	1122.84	1204.96	3595.97	2511.03	2710.56	2321.35
30794	Pdlim4	PDZ and LIM domain 4	204.873	0.469352	0.153471	0.999944	131.078	0.410566	0.218906	0.999977	212.886	0.189842	0.24868	0.999983	141.763	0.127795	0.687555	0.759998	199.077	0.656377	0.00510041	0.0145973	152.412	-0.567968	0.0488179	0.100655	181.218	0.0396623	0.907011	0.941119	221.031	0.380597	0.198984	0.3153	184.479	-0.368466	0.133089	0.250906	Pdlim4	138.103	150.092	102.084	154.499	172.247	95.9114	228.184	190.184	198.807	132.729
170768	Pfkfb3	6-phosphofructo-2-kinase/fructose-2,6-biphosphatase 3	1587.5	0.291448	0.15349	0.999944	4074.06	-0.270034	0.378011	0.999977	18918.7	0.0451723	0.827684	0.999983	3499.57	2.38548	2.39445086712428e-13	1.88502647445673e-12	12038.4	4.15018	2.40058474332339e-80	6.50166533237648e-78	10947.2	-1.80691	3.02469306078383e-08	2.63556800822353e-07	2934.49	1.78074	2.11969232264794e-15	1.74736375814804e-13	11304	3.90653	3.07572800591185e-75	3.13937191618803e-72	10799.9	-2.14617	3.94383144970755e-34	1.06716859574842e-31	Pfkfb3	1235.98	1085.88	919.394	8122.25	4997.76	3621.48	23386.8	15522.8	18875	1628.52
76479	Smndc1	survival motor neuron domain containing 1	903.552	0.1346	0.153548	0.999944	959.162	0.00145516	0.9927	0.999977	982.492	0.0307232	0.78301	0.999983	968.671	0.895231	1.31246631259994e-13	1.04878780055021e-12	981.743	0.620381	1.13992294480012e-07	8.27891428198641e-07	967.334	0.236049	0.0765685	0.14515	948.786	0.72684	1.10109805289331e-06	1.11982937609196e-05	929.851	0.518795	2.96249378555877e-06	2.01689738535553e-05	972.798	0.184906	0.239572	0.386481	Smndc1	634.965	637.717	680.134	1287.49	1151.34	1157.55	1022.68	954.883	1037.67	728.598
211666	Mgst2	microsomal glutathione S-transferase 2	34.1629	0.943662	0.154013	0.999944	9.612	1.00335	0.144306	0.999977	134.807	0.114359	0.846916	0.999983	13.4172	-1.12692	0.0546737	0.0918587	89.7897	2.91403	2.09083654246243e-09	1.92958913456321e-08	62.7606	-4.08084	9.25864970604629e-13	1.5374688898601e-11	24.6799	-1.09145	0.106456	0.188788	95.3569	2.09089	0.00266348	0.00882	71.1175	-3.21363	6.49282634388946e-08	8.69579641349802e-07	Mgst2	19.2881	21.1398	12.7605	7.35711	7.77055	8.81944	197.068	66.3664	138.68	18.8268
20299	Ccl22	C-C motif chemokine ligand 22	40.8493	1.11662	0.154122	0.999944	1201.6	0.481081	0.369689	0.999977	56.326	0.953502	0.114742	0.999983	666.654	6.02065	4.99594381238443e-39	1.52089821609584e-37	35.0775	1.02043	0.113098	0.199061	564.016	4.96501	5.92077680328048e-28	4.24631711491489e-26	887.286	5.34259	4.23542455654167e-12	1.57458136454961e-10	63.6928	0.856533	0.244214	0.369537	791.083	4.47439	2.35186392619451e-13	7.40697477373232e-12	Ccl22	29.318	20.4351	8.93235	747.483	1682.32	1321.81	17.6324	59.4326	41.7009	86.6034
240063	Zfp811	zinc finger protein 811	7.98294	1.52631	0.154397	0.999944	60.9016	-0.639311	0.120974	0.999977	27.7924	-0.169038	0.784592	0.999983	50.5634	4.93563	6.62558161382424e-16	6.23697480569426e-15	19.8401	3.29865	3.57768276548797e-06	2.04300464633352e-05	53.9824	1.5951	0.000557502	0.0021014	33.8729	2.71487	0.000236531	0.00118061	19.271	1.59992	0.0696091	0.136533	37.6845	1.09753	0.0550928	0.126797	Zfp811	5.40068	1.40932	2.5521	128.014	59.5742	91.5017	30.0788	42.5933	18.426	19.7682
108686	Ccdc88a	coiled coil domain containing 88A	1929.63	-0.131016	0.154502	0.999944	1173.51	0.0462608	0.737005	0.999977	1244.15	-0.0493441	0.645041	0.999983	1550.84	-0.0640244	0.526459	0.618927	1680.35	-0.226276	0.0520147	0.105637	1207.96	0.124236	0.299219	0.42661	1430.55	0.0781171	0.517971	0.640681	1418.9	-0.142387	0.159115	0.264939	1203.63	0.197517	0.147678	0.270601	Ccdc88a	1441.98	1540.39	1589.96	1414.04	1467.34	1447.49	1244.64	1330.3	1349.95	1419.54
17096	Lyn	LYN proto-oncogene, Src family tyrosine kinase	4223.74	0.231664	0.154507	0.999944	13963.5	-0.267428	0.134336	0.999977	4514.94	0.0659603	0.805537	0.999983	11554.4	2.71562	2.94223574095761e-110	5.00670448586286e-108	4444.75	0.629822	0.00241992	0.00760471	10340	2.04788	3.44735880287678e-23	1.62197009207692e-21	9543.24	2.17683	1.24297538903722e-20	4.22994086238514e-18	4392.59	0.464749	0.0699026	0.137027	8954.55	1.69156	2.32108919005129e-11	5.65722822994304e-10	Lyn	2758.97	3070.91	2976.39	20638.2	17589.9	19004.8	3514.03	5426.19	4737.42	4208.74
243963	Zfp473	zinc finger protein 473	13.6874	-0.865981	0.154535	0.999944	1.94891	0.881335	0.602633	0.999977	12.2487	0.527764	0.362779	0.999983	7.89474	-2.95875	0.00322042	0.00726331	14.1084	-0.371265	0.54636	0.664536	5.33838	-2.62044	0.0126939	0.0322525	5.221	-1.22327	0.233345	0.350651	11.8965	1.02844	0.085435	0.161879	7.99599	-2.27409	0.0249844	0.0682101	Zfp473	20.0597	11.2746	8.93235	1.47142	2.59018	1.10243	13.4836	8.91488	8.7281	8.47207
68440	Dusp23	dual specificity phosphatase 23	116.137	0.329874	0.154717	0.999944	132.378	-0.256084	0.334588	0.999977	145.585	-0.078397	0.783906	0.999983	135.159	1.2224	1.07918455322086e-06	4.26310017110131e-06	137.878	0.984478	0.000916802	0.00319592	146.837	0.200751	0.453275	0.583322	123.235	0.60552	0.0135649	0.0358062	130.317	0.582715	0.0153126	0.039051	130.012	0.00177778	0.995103	0.997284	Dusp23	94.8976	75.3986	63.8025	172.156	203.329	164.262	116.166	159.477	188.139	99.7822
76952	Nt5c2	5'-nucleotidase, cytosolic II	1293.66	-0.145995	0.154768	0.999944	456.7	0.0750597	0.700619	0.999977	581.322	-0.0364851	0.879793	0.999983	826.679	-0.869761	6.95947831450412e-13	5.26642848736677e-12	970.978	-0.761302	5.04605099127044e-05	0.000233413	511.52	-0.146523	0.474992	0.603228	752.002	-0.683548	0.000112418	0.000631138	812.698	-0.648177	0.00164328	0.00583481	515.53	-0.0585416	0.803708	0.876956	Nt5c2	1043.87	1019.64	1019.56	535.598	528.397	604.132	486.446	633.947	705.036	889.568
234479	Gm4890	predicted gene 4890	18.955	-0.688876	0.154848	0.999944	2.48889	0.299132	0.845245	0.999977	6.08468	0.47169	0.616606	0.999983	10.6372	-2.59727	0.00168327	0.00401115	13.6321	-1.74662	0.0233575	0.0540878	3.53228	-0.912301	0.50865	0.633499	7.15816	-1.65457	0.0524214	0.107038	9.75346	-0.580666	0.366766	0.497609	4.71846	-1.1029	0.293504	0.448734	Gm4890	14.659	21.1398	17.2267	0	3.88527	4.40972	1.0372	9.90543	4.84894	9.41342
108995	Tbc1d10c	TBC1 domain family, member 10c	7.77387	1.07636	0.155416	0.999944	1.09325	1.11787	0.678704	0.999977	3.30236	0.35454	0.793638	0.999983	2.44493	-2.14	0.188701	0.267303	4.04861	-0.34715	0.737637	0.818424	1.7076	-1.82187	0.336769	0.466414	4.8617	-2.05453	0.0697775	0.134932	6.28096	-1.05244	0.319358	0.449751	2.49275	-1.0574	0.57667	0.712554	Tbc1d10c	5.40068	3.5233	2.5521	0	2.59018	0	4.1488	0.990543	3.87915	6.58939
268470	Ube2z	ubiquitin-conjugating enzyme E2Z	2006.82	0.181936	0.155493	0.999944	5335.29	-0.140398	0.50002	0.999977	2330.56	0.0345834	0.830557	0.999983	4418.48	2.31617	4.65539153203206e-56	2.51182974815697e-54	2253.5	0.738814	1.66215735724172e-07	1.17457349776117e-06	4105.71	1.53833	1.53517672097404e-20	5.5804725298311e-19	3938.17	1.95524	1.10775751394898e-17	1.61562172803635e-15	2163.56	0.592541	0.00050386	0.00205841	3820.3	1.34106	6.30106450346871e-10	1.24324128350434e-08	Ube2z	1344.77	1436.1	1480.86	7992.77	6366.67	6637.73	2120.03	2580.36	2439.99	1855.38
16513	Kcnj10	potassium inwardly-rectifying channel, subfamily J, member 10	749.534	0.570781	0.155548	0.999944	104.093	1.28042	0.010258	0.999977	75.4351	-0.271834	0.467875	0.999983	278.789	-2.57808	1.88477577483778e-09	1.01983811086106e-08	322.516	-2.42898	6.74366821875342e-08	5.10526074906313e-07	70.9035	-0.18409	0.624797	0.732131	430.061	-1.90323	0.000156187	0.000832162	400.035	-3.26584	1.15497970242442e-27	9.12227718539861e-26	110.693	1.34199	0.00897936	0.0297123	Kcnj10	749.151	322.734	303.062	92.6996	59.5742	76.0677	99.5711	103.016	53.3384	794.492
105352	Dusp22	dual specificity phosphatase 22	357.579	-0.231815	0.155738	0.999944	82.5131	0.325854	0.312573	0.999977	60.5389	-0.0540857	0.882212	0.999983	199.885	-1.65687	2.03132994342926e-11	1.34339025107805e-10	211.344	-2.20149	3.63487692415422e-14	5.47542016577192e-13	67.9585	0.506343	0.189333	0.300344	180.88	-1.13289	3.82931314325415e-07	4.38882936418558e-06	165.67	-2.02198	1.37571011037983e-16	4.37752936561871e-15	76.8518	0.865285	0.0037072	0.0143389	Dusp22	314.011	268.475	294.129	64.7426	99.722	109.141	45.6368	88.1583	57.2175	241.925
228993	Slc17a9	solute carrier family 17, member 9	89.4699	-0.322168	0.155891	0.999944	13.1479	0.735331	0.383569	0.999977	23.0978	0.124972	0.819734	0.999983	45.6611	-2.59357	4.22151984265082e-11	2.70817945246517e-10	58.2259	-1.72786	2.39526989519409e-05	0.00011839	15.5266	-0.902105	0.133828	0.228142	40.0996	-1.56596	0.0228634	0.0548522	45.4301	-1.27749	0.000768361	0.00298024	19.8524	-0.316279	0.693458	0.802085	Slc17a9	84.8678	65.5333	75.2869	13.2428	12.9509	11.0243	34.2276	20.8014	13.577	63.0699
57746	Piwil2	piwi-like RNA-mediated gene silencing 2	36.5401	0.493592	0.156175	0.999944	24.0238	0.220135	0.668251	0.999977	66.2098	0.103017	0.82025	0.999983	26.6245	0.288554	0.516837	0.61021	52.6786	1.51983	0.000601738	0.00218965	41.3106	-1.2689	0.00840466	0.0225872	31.9527	-0.0198792	0.95887	0.972871	55.1004	1.13215	0.00329452	0.0105668	45.2933	-1.17669	0.0108983	0.0349035	Piwil2	20.8312	28.1864	19.7788	38.257	24.6067	20.9462	39.4136	64.3853	94.0695	33.8883
18596	Pdgfrb	platelet derived growth factor receptor, beta polypeptide	173.439	1.11349	0.156331	0.999944	145.233	0.256355	0.56768	0.999977	43.2854	0.523183	0.315839	0.999983	130.356	1.0317	0.139651	0.207662	70.8215	-1.17301	0.0860001	0.160341	88.7295	2.15244	1.42008581393826e-05	7.77297796177095e-05	185.613	0.131066	0.821129	0.882717	123.672	-1.76289	0.00704305	0.0201714	108.362	1.85992	4.4435663819758e-05	0.000309123	Pdgfrb	18.5166	130.362	98.2558	279.57	125.624	93.7066	33.1904	26.7447	50.429	62.1285
68431	Fbxl15	F-box and leucine-rich repeat protein 15	50.9797	0.411195	0.156365	0.999944	53.3622	-0.262749	0.414533	0.999977	41.3654	-0.26994	0.565682	0.999983	55.4199	1.15372	4.4250270579986e-05	0.000139113	47.3712	0.495922	0.182954	0.29193	52.3855	0.619663	0.0744041	0.14192	51.9403	0.444859	0.143315	0.239316	44.1859	-0.182364	0.670145	0.769316	43.3656	0.606057	0.184675	0.319037	Fbxl15	33.9471	36.6423	28.7111	72.0997	69.9349	76.0677	34.2276	62.4042	43.6405	46.1257
257633	Acsf3	acyl-CoA synthetase family member 3	96.3264	-0.348227	0.15678	0.999944	48.5003	-0.0990452	0.775269	0.999977	47.9749	-0.0966092	0.82592	0.999983	75.3503	-0.365413	0.197992	0.278325	78.8929	-0.675038	0.0244737	0.0562418	49.9834	0.271966	0.404051	0.534171	60.9907	-0.150371	0.605665	0.718226	59.8197	-0.420145	0.312871	0.443198	46.5626	0.249696	0.592925	0.724704	Acsf3	98.7552	69.7613	76.563	54.4426	64.7546	68.3507	58.0831	40.6122	55.278	71.542
209683	Ttc28	tetratricopeptide repeat domain 28	103.667	0.368883	0.156852	0.999944	12.6699	1.02166	0.156177	0.999977	11.5617	-0.27409	0.710974	0.999983	41.2912	-2.71247	1.83604573384479e-08	8.91569296248885e-08	48.5582	-2.39736	7.21447111959749e-07	4.62975078472816e-06	10.4213	-0.343892	0.647648	0.751464	54.3738	-2.06587	3.0547745888217e-07	3.57837319883863e-06	52.8787	-3.02293	3.44906600501325e-12	6.37081626269771e-11	13.8734	0.928629	0.20203	0.340718	Ttc28	83.3247	69.0566	53.5941	13.2428	12.9509	5.51215	21.7812	7.92434	9.69789	81.8967
68659	Gask1b	golgi associated kinase 1B	1134.98	-0.336496	0.156958	0.999944	99.2828	1.15384	0.0538603	0.999977	16.627	-0.315103	0.586595	0.999983	537.172	-3.61768	1.81017854377344e-39	5.61366818025813e-38	579.442	-5.65483	3.87099520096418e-56	5.18908861737329e-54	42.1111	1.99666	5.11401653541801e-07	3.61111077125738e-06	463.035	-2.17151	0.000310488	0.00148391	413.679	-5.6193	3.43129974580802e-83	4.55299163271267e-80	80.3616	3.44078	9.83887943370901e-07	1.02638632896576e-05	Gask1b	709.032	929.446	1228.2	85.3425	69.9349	76.0677	26.9672	16.8392	13.577	791.668
12045	Bcl2a1b	B cell leukemia/lymphoma 2 related protein A1b	940.982	0.632626	0.157265	0.999944	8000.75	-0.17334	0.517363	0.999977	881.495	-0.0507785	0.907134	0.999983	5852.92	4.27027	7.74458393219902e-24	1.16678618084084e-22	879.324	0.731825	0.147411	0.245672	5034.88	3.49851	1.73613827359251e-26	1.06643900990858e-24	5072.83	3.42231	1.24047780111762e-29	4.11590534410826e-26	940.255	0.0460349	0.897264	0.934888	4456.16	3.35521	1.85839154189251e-18	1.10495127596201e-16	Bcl2a1b	230.686	828.68	606.123	9271.43	11929.1	10575.6	507.19	1071.77	1201.57	1010.06
231549	Lrrc8d	leucine rich repeat containing 8D	1873.71	0.24887	0.157273	0.999944	1958.19	-0.15338	0.571429	0.999977	4909.23	0.0682951	0.679789	0.999983	2027.15	1.00722	3.35614272360395e-08	1.57741084881003e-07	3702.64	1.93028	2.03508416560423e-27	8.28454047905943e-26	3314.18	-0.960762	9.35672341132632e-08	7.48312273788292e-07	1907.27	0.570537	0.0430275	0.0915127	3593.54	1.75326	1.82458450108527e-22	9.84163079060993e-21	3301.64	-1.20574	6.80001422007861e-06	5.87753510717225e-05	Lrrc8d	1318.54	1456.53	1109.52	2380.76	2982.59	2364.71	4575.08	4666.45	5624.77	1495.79
67374	Jam2	junction adhesion molecule 2	8.53481	1.21108	0.157281	0.999944	24.5427	-0.111189	0.805431	0.999977	5.24878	-0.103468	0.903019	0.999983	18.7079	3.0393	5.4004678456877e-07	2.21440870299082e-06	5.63103	0.52806	0.574041	0.688644	16.3629	2.48127	6.72860710745622e-05	0.00031546	19.0603	1.68833	0.00244886	0.00866008	7.60733	-0.787739	0.324553	0.454889	15.0674	2.44928	9.20695574486661e-05	0.000586054	Jam2	1.54305	4.93262	5.1042	30.8999	25.9018	38.5851	3.1116	8.91488	4.84894	8.47207
13421	Dnase1l3	deoxyribonuclease 1-like 3	12.933	2.76723	0.15733	0.999944	572.572	-0.424005	0.42649	0.999977	82.2199	-0.435678	0.509522	0.999983	430.605	8.35866	2.39978330039989e-10	1.43092200117735e-09	59.3777	5.29687	4.73039979973834e-07	3.10931826361206e-06	400.669	3.05409	9.94667721020289e-08	7.92627707056889e-07	311.824	5.11938	0.00246635	0.00871033	47.7622	2.07589	0.116966	0.208465	296.831	3.04621	1.90364049637198e-07	2.31563021480698e-06	Dnase1l3	6.94373	0.704659	0	442.898	793.891	1218.19	54.9715	191.175	46.5499	50.8324
216705	Clint1	clathrin interactor 1	2563.8	0.179815	0.157355	0.999944	4828.7	-0.0862286	0.648612	0.999977	2029.62	-0.0135311	0.890738	0.999983	4216.22	1.79024	1.37517056316858e-35	3.6143839376112e-34	2328.14	0.208236	0.0608886	0.120533	3646.14	1.54342	5.48928712698712e-25	2.97518252139143e-23	3918.94	1.48696	1.71646759100592e-12	7.07483163597222e-11	2215.57	0.016892	0.907613	0.94131	3453.61	1.44808	2.80175816570768e-16	1.30345654453046e-14	Clint1	1891.78	1743.33	1818.37	7067.24	5659.55	5936.59	2039.13	2228.72	2055.95	2382.54
217944	Rapgef5	Rap guanine nucleotide exchange factor (GEF) 5	864.98	-0.326891	0.157519	0.999944	158.336	0.103954	0.788343	0.999977	47.2243	-0.172798	0.795366	0.999983	478.248	-1.9127	3.54989113593775e-15	3.17290943079473e-14	462.726	-3.8198	4.67393277412495e-15	7.76317419842456e-14	106.144	1.86819	0.000255549	0.00104843	391.282	-1.5226	9.89995043181125e-05	0.000565858	334.802	-3.66821	3.90082631065921e-19	1.57325423453304e-17	108.744	2.11964	5.50751282956615e-05	0.000373334	Rapgef5	669.684	615.168	896.425	164.799	174.837	232.613	65.3435	73.3002	16.4864	615.637
18550	Furin	furin, paired basic amino acid cleaving enzyme	2339.98	0.178904	0.158077	0.999944	4188.57	-0.3123	0.0812425	0.999977	1899.98	-0.0373246	0.795006	0.999983	3916.35	1.82221	6.06609987431593e-27	1.08074286754088e-25	2164.11	0.255984	0.0911786	0.167943	3413.05	1.52608	3.39053130980737e-15	7.37468351123347e-14	3240.65	1.29092	2.14411034236983e-14	1.42998153085088e-12	2039.24	0.0418556	0.773792	0.848199	2873.79	1.22796	1.08311313395265e-20	8.39824388484107e-19	Furin	1723.59	1682.02	1573.37	6867.13	5471.76	5078.9	2245.54	1735.43	1990.01	2174.5
11512	Adcy6	adenylate cyclase 6	68.2919	0.75824	0.158118	0.999944	32.6321	0.626771	0.303634	0.999977	21.4284	1.00105	0.233663	0.999983	36.6512	-0.245879	0.65598	0.734133	31.5143	-1.38069	0.0543326	0.109682	20.4534	1.09849	0.15387	0.25491	56.5293	-0.402688	0.483986	0.610074	50.3513	-1.13334	0.0788877	0.15147	34.4566	0.703393	0.299745	0.4553	Adcy6	24.6888	56.3728	33.8153	17.6571	50.5085	27.5608	3.1116	17.8298	23.2749	35.771
100041546	Ly6c2	lymphocyte antigen 6 family memberC2	29.0734	0.895533	0.158429	0.999944	77.687	0.895698	0.165298	0.999977	92.05	0.287294	0.700114	0.999983	43.6723	2.15384	1.1455228695798e-05	3.91667311899348e-05	59.9043	2.47299	0.000174712	0.000720736	67.4157	-0.353972	0.583703	0.697835	76.2836	2.12326	0.00526815	0.0164052	71.0577	1.87022	0.00894422	0.024643	100.685	0.231238	0.753122	0.845108	Ly6c2	19.2881	15.5025	11.4844	60.3283	102.312	40.7899	21.7812	114.903	120.254	30.1229
19088	Prkar2b	protein kinase, cAMP dependent regulatory, type II beta	673.684	0.464548	0.15848	0.999944	381.472	0.582133	0.123888	0.999977	2475.95	-0.0119593	0.93803	0.999983	423.546	-0.151307	0.414512	0.512847	1776.32	2.58013	9.43045549382763e-47	9.20232168077842e-45	1302.09	-2.7682	2.20829657078241e-65	1.95331192674274e-62	574.357	-0.0627323	0.894654	0.933606	1674.95	2.1084	5.86252175396874e-11	8.80971700491634e-10	1376.28	-2.19829	4.01619621081623e-09	6.85337780684843e-08	Prkar2b	474.488	451.687	359.208	367.856	417.019	360.495	2396.97	2866.63	2446.78	453.727
100503785	Igf1it	insulin-like growth factor 1, intronic transcript	12.2254	0.807857	0.158827	0.999944	0.580609	2.63503	0.50792	0.999977	0	NA	NA	NA	3.48349	-4.81627	0.00258093	0.00592881	3.98415	-5.19701	0.00107382	0.00368998	0	NA	NA	NA	6.58676	-2.95908	0.0147582	0.0384437	6.29017	-5.9159	4.1044174886259e-05	0.000217933	0.622874	2.85751	0.47281	0.625335	Igf1it	5.40068	7.04659	7.6563	0	0	0	0	0	0	10.3548
19672	Rcn1	reticulocalbin 1	183.33	0.970097	0.15937	0.999944	382.283	0.313884	0.522207	0.999977	51.1772	0.43152	0.562169	0.999983	271.245	2.20251	7.21006158862968e-05	0.000218641	82.1628	-1.05556	0.116946	0.204425	205.521	3.22167	1.78462415349135e-09	1.92350879516842e-08	351.883	1.52553	0.0171881	0.0433606	130.174	-1.59186	0.0294198	0.0674216	255.538	3.08561	1.17019630980209e-06	1.20650333372208e-05	Rcn1	32.4041	131.067	116.12	217.771	556.889	499.401	15.558	60.4231	59.1571	69.6593
214642	Cped1	cadherin-like and PC-esterase domain containing 1	50.1959	-0.663873	0.159517	0.999944	23.8153	0.788891	0.120455	0.999977	12.4822	-0.0322443	0.969103	0.999983	35.4836	-1.07816	0.0288177	0.0523826	35.3095	-1.83969	0.0147507	0.0367274	15.2536	0.717219	0.3702	0.500898	33.2674	0.339798	0.427037	0.557619	22.478	-1.21135	0.0096522	0.0263204	21.9871	1.52572	0.00377462	0.0145318	Cped1	27.0034	45.8029	66.3546	16.1856	24.6067	24.2535	20.744	1.98109	16.4864	21.6509
12700	Cish	cytokine inducible SH2-containing protein	26.7203	1.88792	0.159572	0.999944	506.561	-0.318617	0.22074	0.999977	289.517	0.155254	0.487186	0.999983	375.107	6.37498	4.69820114516833e-23	6.74153770808856e-22	172.762	5.04439	1.80466665006116e-14	2.79460106335609e-13	432.453	1.29427	3.80386265187834e-06	2.30349838727165e-05	293.478	4.09634	6.826560015284e-05	0.0004109	185.402	3.30149	0.000886927	0.00340134	382.579	0.796479	9.74013638922246e-05	0.000616736	Cish	20.0597	2.81864	3.19012	926.996	615.168	571.059	292.49	219.9	337.486	88.4861
100502907	NA	NA	3.40956	-1.82978	0.159834	0.999944	4.82928	0.36315	0.71338	0.999977	5.28936	0.245119	0.76316	0.999983	4.89207	0.412536	0.647962	0.727368	5.35056	0.326577	0.698176	0.788822	4.55776	0.0480275	0.960562	0.975338	3.90624	2.56388	0.0391619	0.0847752	3.77815	2.3973	0.0591493	0.119551	5.51818	0.149257	0.863234	0.917117	NA	4.62915	3.5233	3.82815	7.35711	6.47546	2.20486	7.26039	3.96217	3.87915	2.82402
74646	Spsb1	splA/ryanodine receptor domain and SOCS box containing 1	65.0958	0.631562	0.15994	0.999944	225.296	0.039921	0.872163	0.999977	92.0914	0.029034	0.943669	0.999983	166.322	2.86453	3.0783276466818e-18	3.37117515300392e-17	78.7833	1.28298	0.00053662	0.001976	163.07	1.53874	2.49633491356619e-08	2.20809144221308e-07	170.509	2.2384	2.74604923524367e-11	8.24560304302127e-10	83.1435	0.683232	0.149082	0.252331	165.734	1.52956	6.48606916618679e-05	0.000431079	Spsb1	27.0034	53.5541	35.0914	342.841	237.002	254.661	95.4223	74.2907	113.465	44.2431
56857	Slc37a2	solute carrier family 37 (glycerol-3-phosphate transporter), member 2	10727.7	-0.187285	0.16014	0.999944	1472.24	0.41406	0.357971	0.999977	2208.59	0.00515097	0.991463	0.999983	5318.77	-2.43563	4.32993696195809e-69	3.24696346305479e-67	6479.7	-1.92692	1.8968949602472e-06	1.14218207883124e-05	1698.56	-0.55055	0.169189	0.274157	4822.11	-1.8752	0.000180335	0.000937123	5274.25	-1.73219	2.87055574836452e-07	2.34252178505835e-06	1919.7	-0.165812	0.751225	0.844171	Slc37a2	8241.43	8270.59	9384.7	1640.64	1402.58	1693.33	3827.26	1236.2	1782.47	7432.83
100608	Noc4l	NOC4 like	240.591	0.265482	0.160267	0.999944	691.597	-0.194546	0.408894	0.999977	390.434	-0.0142025	0.940018	0.999983	570.432	2.49831	8.39293309976684e-87	9.05686187261831e-85	338.107	1.29225	4.58220749564059e-11	5.05070395968823e-10	581.792	1.16824	1.64583870289064e-10	2.08368205247643e-09	497.564	1.99945	4.54017990392055e-12	1.67847542297587e-10	320.646	1.01362	3.97217355603124e-07	3.15987835221694e-06	526.327	0.966263	0.000115596	0.000713542	Noc4l	159.706	170.528	164.61	900.511	911.744	954.705	336.052	415.037	465.499	242.866
66606	Lrrc57	leucine rich repeat containing 57	357.327	-0.165757	0.160297	0.999944	70.1363	0.558397	0.139471	0.999977	200.855	-0.0396135	0.821868	0.999983	185.789	-1.98714	3.34920549383064e-20	4.1352562343827e-19	294.4	-0.444951	0.00686737	0.0189198	123.934	-1.58047	7.46181451990895e-10	8.46906373397364e-09	178.729	-1.30257	1.07243983964825e-05	8.40225593377305e-05	245.387	-0.315733	0.0443371	0.0944164	135.807	-1.0079	0.00114339	0.00526578	Lrrc57	298.58	279.045	279.455	55.9141	73.8202	82.6823	189.807	210.986	230.81	268.282
268469	Zfp652	zinc finger protein 652	711.536	0.184952	0.160454	0.999944	224.979	0.257109	0.425012	0.999977	635.44	-0.000733408	0.995981	0.999983	397.246	-0.961178	1.17188669987085e-05	4.00063070148811e-05	688.405	0.377455	0.00990293	0.0260551	402.343	-1.37734	6.32176151248912e-10	7.26208932880568e-09	435.742	-0.922279	0.00115917	0.00457871	656.077	0.196077	0.1961	0.311922	423.013	-1.14266	4.5590201955145e-05	0.000316814	Zfp652	538.525	505.241	468.31	308.999	262.903	198.437	628.543	621.07	721.523	529.975
19038	Ppic	peptidylprolyl isomerase C	140.718	0.847957	0.160455	0.999944	126.498	0.81836	0.158244	0.999977	25.4105	0.631484	0.515894	0.999983	99.1306	0.606065	0.22793	0.313882	57.2521	-1.88191	0.0121998	0.0312458	58.9138	2.45194	0.000590547	0.00220824	167.078	0.555363	0.418089	0.54885	89.9067	-2.09389	0.0072079	0.0205947	101.228	2.61997	0.0005942	0.00295962	Ppic	38.5763	97.9477	90.5995	57.3855	148.935	135.599	3.1116	24.7636	33.9426	56.4805
110175	Ggct	gamma-glutamyl cyclotransferase	42.3122	0.842981	0.160713	0.999944	500.269	-0.0527263	0.866514	0.999977	416.359	-0.00300373	0.984532	0.999983	346.353	4.82274	3.29813309201358e-109	5.40445932472794e-107	268.568	4.23736	4.65047042893428e-70	9.35588651567434e-68	468.173	0.546549	0.000596129	0.0022255	323.785	3.87232	2.18616156373585e-11	6.76334178878839e-10	251.53	3.38721	3.69318014840998e-12	6.78736944449474e-11	455.893	0.474325	0.14776	0.270676	Ggct	26.2319	23.2538	19.1407	619.469	616.463	673.585	391.024	429.896	471.317	78.1314
20863	Stfa3	stefin A3	1.10974	-3.48824	0.160941	0.999944	2.38232	0.750559	0.714316	0.999977	10.7766	-0.161836	0.86002	0.999983	2.04603	0.401065	0.80552	0.856224	7.97546	2.82091	0.00988372	0.0260149	6.17661	-2.45075	0.0574791	0.114993	1.82827	4.61633	0.13373	0.226203	5.59618	6.14012	0.000174395	0.00080321	6.24609	-1.54437	0.260214	0.410345	Stfa3	3.0861	0.704659	1.27605	1.47142	5.18036	0	5.18599	5.94326	24.2447	0
433693	Akirin2	akirin 2	855.357	-0.127547	0.161491	0.999944	626.898	-0.0318451	0.850837	0.999977	704.182	0.0547917	0.681933	0.999983	767.937	0.246571	0.0972308	0.152097	823.913	0.0757084	0.545415	0.663811	661.522	0.132554	0.420106	0.550678	691.051	0.305335	0.0247334	0.0583368	726.322	0.260225	0.0439089	0.0937152	663.259	0.0226852	0.881322	0.927801	Akirin2	687.429	653.219	684.6	885.796	698.054	794.852	665.882	718.143	758.375	653.291
100125931	Phtf1os	putative homeodomain transcription factor 1, opposite strand	30.1826	-0.607869	0.161528	0.999944	16.6371	-0.199427	0.736641	0.999977	14.6609	-0.0498341	0.925633	0.999983	26.1173	-0.301866	0.541586	0.632875	25.5187	-0.84602	0.0970792	0.17634	16.5743	0.506554	0.378458	0.50963	18.5626	0.0746648	0.87979	0.923633	17.6142	-0.284944	0.547191	0.667096	14.9237	0.335838	0.562137	0.700637	Phtf1os	33.1756	18.3211	31.2632	30.8999	20.7215	15.434	21.7812	13.8676	10.6677	18.8268
21872	Tjp1	tight junction protein 1	79.4786	1.29135	0.161879	0.999944	75.1487	0.785781	0.268575	0.999977	104.443	0.171165	0.779914	0.999983	54.0043	1.00299	0.201647	0.282805	80.7651	1.54268	0.0420847	0.0887638	74.8436	-0.576514	0.286974	0.413654	100.587	0.474324	0.586144	0.70109	106.422	0.423768	0.57996	0.695292	101.877	0.0176571	0.981454	0.989138	Tjp1	5.40068	49.3262	49.1279	33.8427	104.902	67.2482	47.7112	134.714	122.193	22.5922
12793	Cnih1	cornichon family AMPA receptor auxiliary protein 1	1384.45	-0.141255	0.16209	0.999944	674.035	0.0180786	0.909574	0.999977	618.607	0.0444837	0.861305	0.999983	1011.15	-0.375608	0.00208993	0.00487772	1025.37	-0.807911	4.33296893957009e-05	0.000202475	643.967	0.393349	0.0615327	0.12178	914.987	-0.251658	0.072726	0.139261	878.611	-0.619418	0.00434735	0.0133623	653.531	0.344154	0.129027	0.245338	Cnih1	1145.72	1049.94	1098.68	822.525	788.71	900.686	776.862	588.382	524.656	1049.6
21804	Tgfb1i1	transforming growth factor beta 1 induced transcript 1	64.5388	1.08145	0.162107	0.999944	32.7801	0.940807	0.296136	0.999977	5.00418	1.33318	0.418934	0.999983	30.808	-0.144683	0.852908	0.893147	20.3057	-3.4042	0.000139824	0.000588148	13.4838	3.22651	0.00262232	0.00827616	59.2623	-0.301608	0.741668	0.825513	39.2315	-3.1496	0.00353917	0.0112455	26.5539	2.81858	0.0133112	0.0409593	Tgfb1i1	13.8875	46.5075	33.1773	5.88569	47.9184	29.7656	0	3.96217	4.84894	16.0028
72065	Rap2c	RAP2C, member of RAS oncogene family	1879.7	0.259047	0.162126	0.999944	6864.6	-0.25105	0.173703	0.999977	3057.77	0.0913947	0.749749	0.999983	5578.62	2.86714	1.62477280349917e-92	2.01547751596677e-90	2580.32	1.23741	1.46345079556905e-07	1.04267900255459e-06	5423.99	1.59141	2.12143878395152e-11	2.96599049372695e-10	4641.77	2.31607	1.19644482475365e-20	4.22994086238514e-18	2568.56	1.07012	6.77012238630042e-05	0.000343266	4827.99	1.22602	9.98050075602872e-07	1.04031263330184e-05	Rap2c	1217.47	1328.28	1332.83	10545.7	8688.77	8762.12	2176.04	3427.28	3576.58	1963.64
17972	Ncf4	neutrophil cytosolic factor 4	1982.33	0.130419	0.162223	0.999944	1625.69	-0.108122	0.45686	0.999977	2192.79	0.0356685	0.818298	0.999983	1853.39	0.574068	6.16207393568186e-06	2.19509413173122e-05	2176	0.639959	1.76815635407782e-05	8.96645127052606e-05	1910.33	-0.104536	0.515228	0.639122	1746.66	0.298552	0.0258937	0.0605037	2061.95	0.547684	5.2595020388689e-05	0.00027368	1861.26	-0.271421	0.0736523	0.159048	Ncf4	1520.68	1356.47	1417.05	2277.76	2073.44	1976.66	2549.43	2124.71	2044.31	1695.36
106344	Rfc4	replication factor C (activator 1) 4	119.012	-0.389049	0.162368	0.999944	25.8456	0.817443	0.166637	0.999977	50.6915	-0.19716	0.52241	0.999983	65.6265	-2.11158	1.83647288174825e-08	8.91569296248885e-08	93.9105	-0.87334	0.00657739	0.0182193	34.9817	-1.27375	0.00115149	0.00400051	59.1356	-0.934799	0.0566276	0.113684	67.6866	-0.676495	0.0151088	0.0385908	39.3676	-0.28203	0.595226	0.726445	Rfc4	134.245	85.9685	86.7714	27.957	19.4264	23.151	54.9715	66.3664	46.5499	83.7794
225638	Alpk2	alpha-kinase 2	2.35944	2.05992	0.162526	0.999944	44.6899	-0.307142	0.452018	0.999977	3.95574	-0.146447	0.905653	0.999983	32.7362	6.47771	4.3731452829021e-12	3.08256810090067e-11	2.94779	2.62593	0.0640356	0.125638	28.811	3.8202	6.40724550418978e-11	8.50964297793694e-10	26.0951	4.0743	9.8322556047613e-11	2.55869992914494e-09	3.60959	0.42217	0.747816	0.828278	23.3095	3.64665	2.23088041407928e-06	2.17175061749465e-05	Alpk2	0	1.40932	0.638025	52.9712	79.0006	52.9167	2.0744	5.94326	4.84894	1.88268
69863	Ttc39b	tetratricopeptide repeat domain 39B	878.225	0.393747	0.16288	0.999944	2851.74	-0.189936	0.409825	0.999977	3668.59	0.0824723	0.792429	0.999983	2294.72	2.73749	4.19600373289956e-25	6.66988713135041e-24	2522.25	2.67448	8.33422409986299e-17	1.60760883763491e-15	3284.75	0.0274125	0.907841	0.94177	2020.83	2.12199	5.41749211507785e-14	3.0991791099704e-12	2484.42	2.36746	1.79278842689292e-16	5.5972963850452e-15	3167.01	-0.266295	0.390344	0.548201	Ttc39b	732.949	610.235	382.177	3606.46	4018.67	3767	2638.63	3811.61	4599.71	914.043
58235	Nectin1	nectin cell adhesion molecule 1	126.956	0.538233	0.162938	0.999944	35.7159	0.356618	0.458516	0.999977	34.8819	0.315914	0.662261	0.999983	61.7221	-0.9875	0.0400624	0.0700498	65.7456	-1.29679	0.0446432	0.0930225	31.4296	0.270244	0.68016	0.778097	81.3971	-1.19914	0.000811122	0.00338752	82.0665	-1.51159	0.0012172	0.00449262	39.2808	0.283569	0.62292	0.747791	Nectin1	122.673	59.1914	54.2321	54.4426	28.492	35.2778	63.2691	15.8487	17.4562	117.668
12293	Cacna2d1	calcium channel, voltage-dependent, alpha2/delta subunit 1	27.1809	1.30031	0.162976	0.999944	13.0749	0.931032	0.403246	0.999977	2.45787	0.279123	0.840981	0.999983	11.9463	-0.0606282	0.954026	0.967733	8.38115	-2.36554	0.0509951	0.103909	5.87462	2.26927	0.0785803	0.148243	25.0431	-0.450417	0.65611	0.760117	17.0557	-3.38426	0.000341367	0.00146116	10.5284	2.9011	0.0122383	0.038334	Cacna2d1	2.31458	19.0258	14.0365	1.47142	14.246	17.6389	0	3.96217	2.90937	8.47207
12321	Calu	calumenin	3840.72	0.142638	0.162997	0.999944	2804.32	0.126972	0.362187	0.999977	3499.8	0.0599203	0.664334	0.999983	3197.27	0.294782	0.000735761	0.00187434	3737.87	0.354499	0.00656332	0.0181917	3028	-0.0971932	0.470786	0.599633	3324.34	0.244341	0.0905026	0.165653	3598.99	0.274626	0.0414149	0.0893262	3215.73	-0.0534516	0.714904	0.817711	Calu	2814.52	2708.71	2758.18	3422.53	3320.61	3311.7	3182.13	3862.13	3583.37	3116.78
12153	Bmp1	bone morphogenetic protein 1	222.355	1.2715	0.16314	0.999944	219.671	0.794015	0.0848639	0.999977	96.7252	0.743285	0.333693	0.999983	156.223	1.05464	0.14565	0.215208	102.512	-0.39617	0.653322	0.753802	120.627	1.40828	0.0103066	0.0269507	288.87	0.549013	0.456927	0.585993	193.379	-0.922542	0.23963	0.364103	205.691	1.43841	0.0322596	0.0836881	Bmp1	12.3444	164.89	116.12	191.285	220.165	190.72	19.7068	87.1678	117.344	61.1872
231876	Lmtk2	lemur tyrosine kinase 2	349.606	0.228023	0.163686	0.999944	198.512	0.0450681	0.818716	0.999977	492.773	0.0688117	0.68302	0.999983	255.057	0.0190915	0.913475	0.938942	439.019	1.02442	3.67239590080742e-08	2.86853243081903e-07	326.547	-1.04409	7.1535252703903e-08	5.81218452465024e-07	266.608	-0.198575	0.258044	0.379097	430.638	0.867654	5.39658300927504e-08	5.0040013941349e-07	340.014	-1.09017	8.85653311503892e-10	1.68477435541321e-08	Lmtk2	237.63	221.968	270.522	264.856	229.231	239.227	562.162	429.896	500.411	272.048
67054	Paics	phosphoribosylaminoimidazole carboxylase, phosphoribosylaminoribosylaminoimidazole, succinocarboxamide synthetase	2718.91	-0.0966715	0.163932	0.999944	1091.34	0.0566857	0.75307	0.999977	1246.12	-0.0318953	0.802198	0.999983	1808.28	-0.652162	7.62332867505792e-10	4.30023125814041e-09	2033.44	-0.711325	6.11367445599459e-08	4.64954577108907e-07	1159.39	0.0215423	0.882659	0.923226	1677.24	-0.535585	0.00127563	0.00497654	1741.81	-0.643869	5.36730519824496e-12	9.59821734171327e-11	1164.37	0.0857761	0.616338	0.742439	Paics	2154.1	2074.52	2144.4	1415.51	1271.78	1327.33	1160.63	1378.84	1367.4	2056.83
54125	Polm	polymerase (DNA directed), mu	147.994	0.236697	0.164025	0.999944	158.558	0.00830756	0.973959	0.999977	173.969	0.277429	0.257742	0.999983	157.505	0.961067	8.09263063497158e-05	0.000243458	157.228	0.657734	0.00224823	0.00711234	158.173	0.264834	0.319747	0.449027	158.469	0.693725	0.000190143	0.000983082	169.932	0.699658	0.0022967	0.00778414	173.131	-0.0288423	0.905066	0.94312	Polm	100.298	103.585	103.998	245.728	155.411	192.925	143.133	191.175	153.227	128.022
13205	Ddx3x	DEAD box helicase 3, X-linked	13738.5	0.0848426	0.16442	0.999944	9366.89	-0.0411479	0.79476	0.999977	7401.18	-0.00535741	0.959953	0.999983	11494.5	0.252791	0.0942118	0.14788	10529.6	-0.401167	0.000447436	0.00167407	8573.7	0.614778	0.000163968	0.000698628	11026.4	0.0907863	0.326516	0.454127	9788.92	-0.488156	6.16240767039813e-10	7.88514825250847e-09	8364.46	0.555509	2.94514919718027e-07	3.44962307468315e-06	Ddx3x	10423.3	9837.75	9988.91	13781.3	11088.6	10788.4	7279.06	7380.53	8338.24	10651.3
24088	Tlr2	toll-like receptor 2	1673.14	0.450591	0.16464	0.999944	1581	0.166303	0.633889	0.999977	1394.27	-0.112076	0.798092	0.999983	1536.15	0.805613	0.0217376	0.0406199	1523.7	0.476323	0.295525	0.42303	1472.93	0.299018	0.423473	0.55367	1758.43	0.491343	0.178249	0.283898	1520.34	-0.0798846	0.796648	0.865702	1514.33	0.552165	0.178501	0.311743	Tlr2	1651.84	821.633	747.127	1492.02	2131.72	1956.81	757.155	2141.55	1589.48	1637.93
100862061	NA	NA	4.35559	-1.68916	0.164697	0.999944	2.88911	0.485799	0.711396	0.999977	3.23751	-0.264452	0.834598	0.999983	4.23265	-0.744795	0.483094	0.578188	5.20044	-0.46189	0.632553	0.736927	2.93632	-0.316944	0.785488	0.857065	2.84089	1.4244	0.306507	0.432599	2.41749	0.978475	0.576905	0.692944	3.16114	0.425355	0.775031	0.858781	NA	8.48678	4.22796	2.5521	4.41427	1.29509	3.30729	4.1488	4.95271	1.93958	0
78908	Igsf3	immunoglobulin superfamily, member 3	21.7185	0.970006	0.164746	0.999944	26.7923	0.761512	0.144856	0.999977	15.071	0.888727	0.218737	0.999983	18.723	1.17455	0.063464	0.104641	13.0398	-0.0230047	0.977993	0.986204	15.6573	1.15974	0.0704536	0.135829	31.5856	0.933207	0.0816253	0.152539	22.3893	-0.104863	0.861071	0.910983	27.1464	1.01384	0.0947192	0.194079	Igsf3	3.85763	11.9792	17.2267	20.5999	27.1969	26.4583	12.4464	3.96217	16.4864	14.1201
21941	Tnfrsf8	tumor necrosis factor receptor superfamily, member 8	4.30283	-1.33034	0.165089	0.999944	9.45681	0.209352	0.784217	0.999977	12.6075	0.00736425	0.989418	0.999983	8.1738	1.24477	0.0613787	0.101752	10.4809	1.47023	0.026993	0.0611513	10.5147	-0.262226	0.681785	0.778887	7.16259	2.75324	0.0035777	0.0118738	7.94331	2.80647	0.000646121	0.00256304	11.2712	-0.0855952	0.903932	0.942531	Tnfrsf8	4.62915	4.93262	4.46617	10.3	10.3607	12.1267	12.4464	17.8298	8.7281	0.941342
110749	Chaf1b	chromatin assembly factor 1, subunit B	196.859	-0.29549	0.165116	0.999944	37.8505	0.484497	0.311547	0.999977	84.1495	-0.0133968	0.970327	0.999983	106.066	-2.03549	7.91378090857607e-10	4.45649613914002e-09	149.301	-0.914815	0.00531633	0.0151369	55.8729	-1.16251	0.00924058	0.0244914	94.0605	-1.29144	0.000113764	0.000637347	117.684	-0.629266	0.019061	0.0469067	62.1737	-0.684377	0.0714228	0.155653	Chaf1b	192.11	154.32	146.108	23.5428	49.2135	45.1996	124.464	62.4042	75.6435	157.204
16330	Inpp5b	inositol polyphosphate-5-phosphatase B	1009.38	0.403853	0.165257	0.999944	5600.03	-0.271456	0.170576	0.999977	4416.18	0.0821324	0.62857	0.999983	4370.07	3.55901	4.00167699615076e-131	9.83597384627946e-129	3015.93	2.74964	1.70835328264725e-98	7.81777807379713e-96	5303.51	0.770743	4.63681346385266e-07	3.29519234271008e-06	3566.23	2.83977	4.58337709480043e-16	4.67927544632241e-14	2970.69	2.42775	1.67894929251511e-14	4.14859928535996e-13	4820.37	0.394846	0.0733415	0.158532	Inpp5b	701.317	638.421	631.644	8640.19	7044	7302.5	4174.73	4288.06	4844.09	1294.34
108153	Adamts7	ADAM metallopeptidase with thrombospondin type 1 motif 7	8.69699	1.51238	0.165394	0.999944	6.22573	0.630958	0.609626	0.999977	17.8925	-0.0485358	0.934507	0.999983	4.91719	0.849802	0.521425	0.614552	13.1821	2.44969	0.0012781	0.00430171	10.9727	-1.63529	0.0667828	0.130209	9.48391	-0.0563704	0.955246	0.970881	14.8574	0.891622	0.290201	0.420059	12.1241	-0.983634	0.2448	0.393192	Adamts7	0.771525	4.93262	4.46617	0	10.3607	7.71701	15.558	14.8581	26.1843	1.88268
215201	Trmt2b	TRM2 tRNA methyltransferase 2B	468.633	-0.161386	0.16564	0.999944	142.969	0.296313	0.218651	0.999977	223.598	-0.205898	0.444167	0.999983	278.994	-1.20483	3.3145363972236e-12	2.36271974223141e-11	369.144	-0.602332	0.0100843	0.0264744	179.534	-0.643505	0.0172294	0.0417456	263.941	-0.779711	8.18853275646681e-06	6.57189028329973e-05	293.162	-0.641925	0.00111595	0.00416186	180.155	-0.162806	0.509125	0.656599	Trmt2b	400.422	365.718	357.294	141.257	163.181	176.389	318.42	197.118	227.9	325.704
20706	Serpinb9b	serine (or cysteine) peptidase inhibitor, clade B, member 9b	159.969	0.938277	0.165806	0.999944	305.944	0.737638	0.260249	0.999977	207.52	0.100659	0.755485	0.999983	192.93	1.80535	0.000167779	0.000480875	171.792	1.31672	0.000972531	0.00337248	216.466	0.451595	0.210921	0.326432	313.49	1.58269	0.0580091	0.115813	203.046	0.482451	0.436359	0.565932	304.367	1.0667	0.110044	0.216866	Serpinb9b	40.1193	104.994	102.722	151.557	352.265	353.88	179.435	220.891	221.112	63.0699
60425	Doc2g	double C2, gamma	17.3401	0.667061	0.165959	0.999944	4.1159	1.20535	0.288906	0.999977	20.1955	-0.156605	0.720676	0.999983	6.98592	-1.71268	0.0559273	0.0937869	19.0999	1.11353	0.0266095	0.0603958	11.1257	-2.86968	0.000451953	0.0017452	11.4964	-1.1807	0.0485199	0.10054	19.0952	0.293883	0.503814	0.627827	11.8073	-1.50126	0.0236162	0.0650609	Doc2g	12.3444	10.5699	7.6563	5.88569	2.59018	1.10243	23.8556	25.7541	16.4864	15.0615
68729	Trim37	tripartite motif-containing 37	606.221	-0.179342	0.166173	0.999944	139.23	0.0518975	0.862051	0.999977	248.127	-0.138704	0.480143	0.999983	342.727	-1.4905	3.10744330003615e-19	3.59591062958847e-18	448.265	-0.861543	2.06340757320969e-06	1.23404605245903e-05	193.342	-0.667373	0.00223365	0.00717582	301.66	-1.29654	5.21576058118585e-07	5.77826163885631e-06	359.997	-0.818495	3.5634327600127e-07	2.86391213159349e-06	184.581	-0.502112	0.0766057	0.164046	Trim37	448.256	497.49	513.61	151.557	174.837	186.311	226.109	288.248	291.906	414.19
269717	Orai2	ORAI calcium release-activated calcium modulator 2	420.275	0.320343	0.166447	0.999944	533.107	0.064277	0.825166	0.999977	1161.06	-0.0447762	0.796597	0.999983	490.678	1.21806	3.35817970302305e-05	0.000107613	889.876	2.10126	4.97844193300148e-17	9.77350634509803e-16	823.026	-0.920723	0.000140891	0.000611696	511.284	0.92623	0.000351998	0.00165488	819.098	1.74114	6.09723065399574e-28	4.8445600926868e-26	817.655	-0.83696	0.000800194	0.0038483	Orai2	371.104	248.04	230.965	801.925	666.972	488.377	1166.85	1414.49	1074.53	382.185
66717	Ccdc96	coiled-coil domain containing 96	8.39303	1.25802	0.166498	0.999944	11.0513	-0.214214	0.764182	0.999977	9.28929	0.941213	0.285787	0.999983	9.78569	2.00571	0.00449846	0.00985608	6.09434	0.817582	0.410236	0.541769	9.4062	1.15658	0.184644	0.294525	10.795	0.485526	0.567103	0.684049	11.5529	0.500376	0.551723	0.670711	11.0854	-0.0280077	0.969327	0.982469	Ccdc96	3.0861	4.22796	3.82815	19.1285	16.8362	8.81944	1.0372	9.90543	8.7281	14.1201
217578	Baz1a	bromodomain adjacent to zinc finger domain 1A	1503.06	0.136935	0.166499	0.999944	1403.3	-0.0441437	0.814179	0.999977	1815.23	0.0288889	0.823741	0.999983	1500.69	0.734021	3.87063405272214e-05	0.000122936	1743.22	0.773069	2.83428389985867e-09	2.57276208173902e-08	1598.73	-0.0782827	0.676472	0.774726	1445.25	0.51843	6.01669714160197e-05	0.000369754	1647.13	0.668715	4.41987504962051e-08	4.14761824847345e-07	1585.59	-0.17431	0.221136	0.364727	Baz1a	1125.66	1092.22	1031.05	2085.01	1782.05	1480.56	1785.02	1745.34	2043.34	1164.44
69069	Tmem273	transmembrane protein 273	577.07	-0.301654	0.166547	0.999944	35.1721	1.49346	0.0534239	0.999977	48.0786	-0.106119	0.790044	0.999983	262.296	-4.34772	5.90373577278128e-43	2.10081192793903e-41	316.508	-3.23256	8.22057692079901e-33	4.38133639822986e-31	32.829	-1.16376	0.009236	0.0244842	227.082	-2.61106	0.000157096	0.000836	234.457	-3.03548	5.47785675135449e-22	2.82823662388026e-20	49.1649	0.397142	0.59836	0.729331	Tmem273	429.74	433.366	580.602	17.6571	19.4264	31.9705	66.3807	43.5839	44.6103	369.006
66114	Dnajc30	DnaJ heat shock protein family (Hsp40) member C30	156.976	-0.246191	0.166569	0.999944	92.4805	-0.0402735	0.883817	0.999977	139.186	0.336969	0.120387	0.999983	128.497	-0.119621	0.590251	0.67637	151.794	-0.026614	0.887837	0.927693	107.216	-0.131601	0.603303	0.714826	110.371	0.0523965	0.804467	0.870708	143.699	0.561278	0.0131286	0.0341978	120.583	-0.533325	0.0337324	0.0865856	Dnajc30	128.073	130.362	128.243	108.885	101.017	141.111	126.538	116.884	137.71	97.8995
77097	Tanc2	tetratricopeptide repeat, ankyrin repeat and coiled-coil containing 2	2249.36	0.471861	0.166944	0.999944	811.654	0.605713	0.00214376	0.999977	3507.68	0.121774	0.595902	0.999983	1167.33	-0.82009	0.0244739	0.0451996	2905.56	1.27531	0.00068278	0.00245162	1887.2	-2.12963	1.75081428559417e-16	4.43316869108082e-15	1590.23	-0.70959	2.72744270640714e-06	2.496456524099e-05	3072.35	0.932563	2.27344127269733e-08	2.23454016647562e-07	2203.93	-1.66575	2.67858351779474e-30	5.54927169725632e-28	Tanc2	2204.25	1198.63	890.044	650.369	929.875	830.13	4329.27	2589.28	3507.73	2037.06
71393	Kctd6	potassium channel tetramerisation domain containing 6	181.837	0.304149	0.16727	0.999944	256.77	-0.0977978	0.722239	0.999977	200.583	0.0407685	0.815676	0.999983	238.334	1.44387	7.90821371919296e-16	7.41807213391153e-15	194.201	0.725497	0.000144503	0.000606481	235.06	0.680259	0.000145498	0.000629638	228.805	1.01578	0.000981817	0.00398127	193.262	0.465975	0.0336389	0.0753596	227.301	0.52099	0.0726913	0.157684	Kctd6	121.129	136.704	111.654	331.07	356.15	307.578	201.217	218.91	192.988	125.198
654820	G530011O06Rik	RIKEN cDNA G530011O06 gene	54.665	1.24938	0.167363	0.999944	421.336	0.708897	0.0684057	0.999977	114.63	0.40648	0.374364	0.999983	222.13	4.04796	1.5627087075287e-14	1.34077780704774e-13	74.7391	2.05588	0.000883675	0.00309426	219.303	1.95705	2.41576558144871e-06	1.52267827718107e-05	352.04	3.44874	5.63407580009567e-06	4.72963023522263e-05	103.431	1.20687	0.109152	0.19708	342.039	2.23535	9.52556769754734e-08	1.24066308547918e-06	G530011O06Rik	7.71525	27.4817	37.6435	281.042	358.74	557.83	54.9715	143.629	106.677	134.612
442802	C330011M18Rik	RIKEN cDNA C330011M18 gene	18.3149	-0.660469	0.167401	0.999944	10.042	0.0596485	0.93434	0.999977	18.3638	0.0262985	0.962828	0.999983	15.2951	-0.463323	0.414229	0.512688	21.2084	0.147414	0.772694	0.845028	13.6927	-0.646885	0.30662	0.434827	11.6755	0.221314	0.699274	0.793745	15.9489	0.835882	0.133568	0.23207	14.0035	-0.632778	0.335815	0.492487	C330011M18Rik	13.1159	20.4351	17.2267	17.6571	11.6558	7.71701	11.4092	20.8014	24.2447	10.3548
269023	Zfp608	zinc finger protein 608	297.828	0.354961	0.167866	0.999944	151.809	0.260817	0.396659	0.999977	245.991	0.175515	0.667016	0.999983	193.807	-0.18081	0.479285	0.574822	258.931	0.266922	0.452938	0.581789	181.064	-0.486728	0.171627	0.277328	227.394	-0.307086	0.313317	0.439896	278.723	0.0938099	0.784558	0.856603	208.52	-0.424587	0.248584	0.397489	Zfp608	199.825	233.947	159.506	201.585	176.132	141.111	207.44	157.496	352.033	198.623
229658	Vangl1	VANGL planar cell polarity 1	30.8958	0.758158	0.167926	0.999944	9.41894	1.29997	0.179209	0.999977	3.46703	0.454779	0.703662	0.999983	12.7624	-1.35059	0.118952	0.180999	12.1858	-2.53395	0.00306789	0.00932952	4.37383	1.15012	0.36177	0.492425	22.7228	-0.829544	0.167693	0.27102	17.8358	-2.8126	0.000145805	0.000685329	8.98517	1.95941	0.0303407	0.0797241	Vangl1	24.6888	16.9118	10.8464	13.2428	6.47546	1.10243	6.22319	0.990543	1.93958	23.5335
71586	Ifih1	interferon induced with helicase C domain 1	1740.77	1.33676	0.168147	0.999944	24087.5	-0.474624	0.0749684	0.999977	3616.17	-0.0605551	0.854924	0.999983	18844.2	5.56424	8.27320860870436e-60	4.92422860373691e-58	2704.33	2.34517	9.24962958564036e-11	9.85167208916799e-10	16987	3.1834	4.84122240244961e-25	2.65427019982237e-23	13390.6	3.69366	2.28953861146927e-06	2.15661862678639e-05	2967.02	0.944656	0.206377	0.324303	12497.8	2.7447	7.47778402778145e-21	5.86674191860085e-19	Ifih1	1096.34	575.707	575.498	46089.4	27727.9	31431.4	2556.7	4958.66	3928.61	4573.04
100302601	Snord83b	small nucleolar RNA, C/D box 83B	6.19748	1.21213	0.168394	0.999944	2.62045	-0.000468502	0.999728	0.999977	5.1222	0.553132	0.531225	0.999983	3.19669	0.228761	0.836195	0.88009	4.24179	0.593629	0.545157	0.663708	3.31184	-0.397664	0.727797	0.81468	4.85375	-1.01391	0.323039	0.450591	6.83458	-0.0569886	0.945341	0.967209	4.21735	-0.985853	0.382309	0.540179	Snord83b	3.85763	2.81864	1.91407	2.94284	1.29509	5.51215	2.0744	5.94326	4.84894	3.76537
104252	Cdc42ep2	CDC42 effector protein 2	44.0114	1.16417	0.168413	0.999944	890.146	-0.195675	0.421336	0.999977	388.606	0.127881	0.535859	0.999983	635.601	5.88339	3.11092017426213e-94	4.12912434729813e-92	239.414	4.23007	7.68328079927622e-40	5.423660611021e-38	688.268	1.61275	2.01946426403553e-19	6.66523677990631e-18	534.713	4.45481	1.47918067551127e-09	2.92904834108455e-08	248.646	3.18298	5.61851826576753e-06	3.594605538499e-05	633.717	1.26575	2.95085100132801e-06	2.77287976092191e-05	Cdc42ep2	27.0034	22.5491	12.1225	1322.81	1131.91	1111.25	327.755	421.971	401.493	107.313
65221	Slc15a3	solute carrier family 15, member 3	4087.54	0.380115	0.168516	0.999944	21083.5	-0.226076	0.233232	0.999977	17910.3	-0.0113972	0.929161	0.999983	16340.1	3.41999	4.13877550940767e-153	1.61570492165788e-150	12598.7	2.78587	4.71053218762913e-90	1.89434765642504e-87	20620.2	0.595295	2.21125637287317e-05	0.000115873	13729.8	2.77019	1.09600466917302e-16	1.28727203267826e-14	11710.4	2.39415	1.10792772462178e-16	3.56822645097241e-15	18658.3	0.358118	0.0613066	0.137771	Slc15a3	2603.13	2526.2	2924.07	30914.6	27459.8	26910.3	17138.7	18256.7	20372.4	5003.23
56381	Spen	spen family transcription repressor	2729.44	0.14932	0.168989	0.999944	1537.14	-0.176415	0.672786	0.999977	2807.58	-0.116515	0.392193	0.999983	2095.51	0.0800868	0.822055	0.869967	2951.13	0.619582	1.29404694816335e-05	6.73726835977865e-05	2226.05	-0.582156	0.0884099	0.162671	1970.87	-0.288701	0.401196	0.532628	2645.82	0.35727	0.00531425	0.0158424	2012.46	-0.669188	0.0429262	0.10476	Spen	2094.69	2032.24	1746.91	3235.66	1520.44	1380.24	3232.95	3026.11	2800.75	2158.5
232314	Ppp4r2	protein phosphatase 4, regulatory subunit 2	1129.79	0.145695	0.169054	0.999944	2522.3	-0.16704	0.426087	0.999977	1462.75	-0.0289072	0.853635	0.999983	2173.71	2.05558	8.06108721538291e-76	7.22937909525522e-74	1385.86	0.908369	7.99612742727702e-09	6.89516615252718e-08	2130.94	1.10841	4.27455313943544e-12	6.5794397974512e-11	1914.41	1.7076	3.56315256208776e-14	2.24123984853217e-12	1278.47	0.735205	1.20254505002801e-08	1.23311980439117e-07	1946.39	0.94956	1.76566714248722e-05	0.000137227	Ppp4r2	759.181	830.794	840.917	3297.46	3517.47	3188.23	1757.01	1418.46	1408.13	953.579
84035	Kremen1	kringle containing transmembrane protein 1	630.866	0.272078	0.169203	0.999944	1253.91	-0.270188	0.323382	0.999977	555.019	0.0793716	0.723151	0.999983	1129.04	2.00547	6.02564313300008e-12	4.19173801385273e-11	587.331	0.362542	0.0924333	0.169736	995.921	1.60187	3.58894841277503e-08	3.08607696310428e-07	960.945	1.42216	3.32739593566608e-11	9.68447343380706e-10	593.676	0.172569	0.453432	0.581706	873.962	1.22826	5.75783141555336e-09	9.5548293790766e-08	Kremen1	507.664	380.516	409.612	2408.72	1370.21	1374.73	657.584	462.583	554.719	628.816
74013	Rftn2	raftlin family member 2	61.0393	0.470335	0.169419	0.999944	13.4539	0.841212	0.166889	0.999977	23.8272	0.00646503	0.986671	0.999983	26.4877	-1.6607	0.000230835	0.000645161	37.6132	-0.661621	0.0595983	0.118349	16.0871	-1.03766	0.0506693	0.103779	37.2966	-1.32082	0.00142056	0.00544275	41.7467	-1.12035	0.00403904	0.012566	20.2866	-0.227826	0.631924	0.7547	Rftn2	44.7485	36.6423	35.0914	8.82853	11.6558	15.434	22.8184	22.7825	28.1239	44.2431
235386	Hykk	hydroxylysine kinase 1	13.4258	0.766979	0.169489	0.999944	3.56046	0.52205	0.680782	0.999977	3.48853	0.509985	0.609327	0.999983	5.88714	-1.04182	0.318398	0.415381	6.22046	-1.33746	0.123982	0.214548	2.93898	0.271547	0.838373	0.894966	8.96916	-1.31382	0.0557033	0.112201	9.11085	-1.59234	0.023598	0.0560749	4.12024	0.253641	0.796978	0.872545	Hykk	9.2583	5.63728	7.6563	8.82853	1.29509	1.10243	2.0744	1.98109	4.84894	15.0615
243819	Ppp6r1	protein phosphatase 6, regulatory subunit 1	2938.11	0.093071	0.169503	0.999944	4058.36	-0.29194	0.0967451	0.999977	2609.52	-0.0236351	0.870788	0.999983	4055.96	1.39335	7.41852715310477e-26	1.23856743274415e-24	2887.79	0.333654	0.0153557	0.0380694	3640.15	1.02151	1.50810338000614e-10	1.92639690871673e-09	3395.18	0.973497	3.5417703971231e-09	6.36942773856609e-08	2653.08	0.219835	0.0589414	0.11924	3155.01	0.730186	3.06031956308541e-05	0.00022344	Ppp6r1	2199.62	2175.99	2074.22	6200.57	5046.97	5517.66	2460.24	3025.12	2672.74	2343.94
243362	Stard13	StAR related lipid transfer domain containing 13	32.7713	1.06386	0.169608	0.999944	22.0383	1.31893	0.173749	0.999977	11.2715	1.13636	0.0555786	0.999983	16.4769	-0.0115159	0.98982	0.993037	13.8211	-1.1387	0.127689	0.219559	10.0618	1.09017	0.212555	0.328234	35.9763	0.222859	0.80207	0.868885	26.3929	-1.06637	0.106815	0.193941	24.0888	1.25546	0.13065	0.247506	Stard13	5.40068	23.9584	18.5027	2.94284	28.492	15.434	6.22319	7.92434	7.75831	12.2374
244183	Trim30b	tripartite motif-containing 30B	14.0974	1.9169	0.169971	0.999944	258.597	-0.392079	0.343932	0.999977	230.853	0.278413	0.449391	0.999983	196.183	6.38736	2.73730401234842e-31	6.13720205336158e-30	130.318	5.595	1.28500967720731e-31	6.53385571885755e-30	255.905	0.75001	0.060165	0.119448	146.492	4.00621	0.000398021	0.00184125	148.694	3.95032	0.000264348	0.00116301	236.772	0.054955	0.890849	0.934327	Trim30b	6.1722	2.11398	5.1042	575.326	231.821	297.656	289.379	187.213	170.683	48.0084
69228	Zfp746	zinc finger protein 746	472.281	0.245034	0.169989	0.999944	204.463	0.0284237	0.883239	0.999977	319.511	-0.0946718	0.598143	0.999983	302.851	-0.354592	0.0256397	0.0471547	396.205	0.0568358	0.753624	0.830814	261.172	-0.449574	0.0141133	0.0352381	320.292	-0.60331	0.00156932	0.00592714	377.188	-0.279645	0.141194	0.242212	252.999	-0.348523	0.0760411	0.163276	Zfp746	300.895	361.49	317.736	258.97	248.657	251.354	299.75	344.709	379.187	332.294
67349	1700086P04Rik	RIKEN cDNA 1700086P04 gene	4.06775	-1.46568	0.170225	0.999944	1.80641	0.102835	0.946258	0.999977	4.51806	-0.63515	0.517024	0.999983	3.52348	-1.04483	0.347408	0.445565	6.0279	0.323408	0.694942	0.786641	3.45783	-1.40216	0.203965	0.318153	1.95584	0.501588	0.710715	0.801673	2.85098	1.16205	0.365301	0.49618	2.63647	-0.689455	0.625026	0.749364	1700086P04Rik	6.94373	2.81864	3.82815	2.94284	2.59018	1.10243	5.18599	4.95271	6.78852	1.88268
110948	Hlcs	holocarboxylase synthetase (biotin- [propriony-Coenzyme A-carboxylase (ATP-hydrolysing)] ligase)	160.416	-0.296935	0.170697	0.999944	33.0445	0.934949	0.06853	0.999977	312.131	-0.129873	0.670942	0.999983	84.4785	-2.22017	7.92800593504638e-13	5.94175170953533e-12	279.025	1.32922	2.90064451429807e-07	1.96400272190049e-06	161.528	-3.58708	3.41967526307587e-26	2.03101699453297e-24	81.2329	-1.02493	0.0128817	0.0343651	222.708	1.49751	3.83658385688373e-07	3.06453355413415e-06	160.108	-2.5437	6.77132594591195e-10	1.32812146030838e-08	Hlcs	149.676	115.564	135.899	23.5428	36.2625	25.3559	420.066	253.579	338.456	130.846
70998	Phf6	PHD finger protein 6	686.574	0.410769	0.170714	0.999944	2791.34	-0.334725	0.160789	0.999977	745.504	-0.0334796	0.834746	0.999983	2282.11	3.14408	1.83927825197107e-45	7.18021771718001e-44	726.356	0.801334	1.11802263113959e-07	8.13447277294599e-07	2044.99	2.30388	1.7518318141293e-26	1.0711200234962e-24	1820.48	2.35394	1.8567719241647e-11	5.86739928036045e-10	723.911	0.357219	0.262222	0.389564	1669.94	1.97916	8.91180085753838e-21	6.95068044530008e-19	Phf6	486.832	405.884	444.703	4904.25	3112.1	3678.81	731.225	844.933	762.254	882.978
18033	Nfkb1	nuclear factor of kappa light polypeptide gene enhancer in B cells 1, p105	2744.74	0.464545	0.170787	0.999944	18259.3	-0.201258	0.297356	0.999977	3238.65	0.0624751	0.828659	0.999983	13746.2	3.82212	4.83028260722089e-178	3.05296862122109e-175	2976.03	0.903404	8.04544295882096e-05	0.000357213	12106	2.88201	1.93145456107854e-39	3.28545373287053e-37	11686.5	3.11138	6.28017088211758e-15	4.90296634985085e-13	3114.68	0.500722	0.201761	0.318787	10682.3	2.59529	1.807703502758e-21	1.53643209891464e-19	Nfkb1	1925.73	1643.97	1665.24	26316.4	23750.7	23202.9	2524.54	4136.51	3161.51	3853.85
76826	Nubpl	nucleotide binding protein-like	104.747	-0.291162	0.171631	0.999944	36.6271	0.217354	0.551908	0.999977	46.2606	-0.0490881	0.902413	0.999983	67.5315	-1.02357	0.000131238	0.000381999	80.5646	-0.84564	0.00112196	0.00383193	40.0219	-0.216744	0.51202	0.636511	59.8621	-0.550687	0.043151	0.0917368	63.1676	-0.602061	0.111911	0.20113	42.0296	0.0258202	0.953374	0.972743	Nubpl	81.0102	96.5383	83.5812	41.1998	44.0331	41.8924	54.9715	44.5744	46.5499	76.2487
228140	Tnks1bp1	tankyrase 1 binding protein 1	387.453	0.286746	0.171761	0.999944	318.035	0.036272	0.855533	0.999977	213.15	-0.0164116	0.922199	0.999983	343.637	0.588284	0.00158051	0.0037894	287.984	-0.257897	0.172494	0.278996	269.416	0.806121	1.57084819819347e-05	8.51928548556069e-05	358.621	0.304082	0.142951	0.238797	288.774	-0.558293	0.0066772	0.0192399	270.735	0.836367	2.26487696864897e-05	0.000171306	Tnks1bp1	229.143	295.252	266.694	435.541	392.413	350.573	241.667	211.976	211.414	275.813
100504674	Gm20346	predicted gene, 20346	9.15013	0.940464	0.17178	0.999944	5.50656	-1.04902	0.265413	0.999977	7.65986	-0.174387	0.812138	0.999983	7.38285	0.978263	0.208913	0.291424	7.79444	0.823989	0.287263	0.413612	7.78998	0.114327	0.887785	0.927271	6.77577	-1.04895	0.177383	0.282954	8.83984	-0.287936	0.673658	0.771981	5.22011	-0.7786	0.385822	0.543751	Gm20346	6.1722	4.22796	3.82815	14.7142	7.77055	5.51215	13.4836	5.94326	5.81873	13.1788
51886	Fubp1	far upstream element (FUSE) binding protein 1	1658.98	-0.214048	0.172501	0.999944	1353.08	0.0257723	0.897261	0.999977	1295.42	-0.0103428	0.95516	0.999983	1579.71	0.330911	0.0492813	0.0838496	1595.46	-0.00811714	0.96305	0.976685	1325.14	0.301657	0.0718756	0.138029	1422.02	0.535151	0.00652131	0.0196339	1332.92	0.197027	0.280172	0.409468	1328.59	0.314789	0.154979	0.280336	Fubp1	1210.52	1271.91	1554.87	1508.21	1648.65	1868.62	1342.14	1478.88	1210.3	1187.03
74309	Osbp2	oxysterol binding protein 2	9.83616	0.924548	0.172668	0.999944	5.71798	-0.0196438	0.984764	0.999977	4.75669	0.180765	0.838851	0.999983	6.54107	0.487995	0.58569	0.672131	5.7992	-0.161643	0.85066	0.90284	5.22209	0.615636	0.551546	0.671368	8.26795	-0.474675	0.525308	0.647404	7.96816	-0.896141	0.228302	0.351065	5.33298	0.39174	0.670892	0.784752	Osbp2	6.1722	4.22796	5.1042	13.2428	6.47546	2.20486	3.1116	2.97163	7.75831	6.58939
240168	Rasgrp3	RAS, guanyl releasing protein 3	1014.08	-0.384107	0.172668	0.999944	41.0194	4.64538	0.0297996	0.999977	3.74029	1.55754	0.259979	0.999983	453.226	-7.80857	5.5282379718185e-48	2.33682492356519e-46	516.731	-8.77127	6.72588574640117e-43	5.64561315274951e-41	2.58821	0.975844	0.539797	0.660962	381.906	-2.78862	0.146884	0.243894	359.078	-6.81709	1.13413603964873e-39	2.21306633972045e-37	44.8663	4.04751	0.0485721	0.115353	Rasgrp3	823.989	748.348	1030.41	2.94284	7.77055	1.10243	1.0372	0	4.84894	787.903
20181	Rxra	retinoid X receptor alpha	2095.86	0.318593	0.173479	0.999944	487.277	0.456289	0.256271	0.999977	927.858	0.0350198	0.843624	0.999983	1002.23	-1.44856	0.000127553	0.000372089	1399.3	-0.579405	0.000984369	0.00340729	642.457	-0.903265	0.0163531	0.0400319	1221.48	-1.33562	3.68871408357648e-06	3.26159982126763e-05	1456.67	-0.858296	0.000506102	0.00206503	733.939	-0.502966	0.0416647	0.10234	Rxra	1429.64	1573.5	1228.2	256.027	752.448	526.962	871.247	897.432	1074.53	1302.82
52892	Sco1	SCO1 cytochrome c oxidase assembly protein	250.406	0.413094	0.173482	0.999944	1043.13	-0.339968	0.107545	0.999977	276.566	0.0936627	0.771623	0.999983	850.832	3.18395	3.93551975636287e-62	2.52348568725625e-60	260.055	0.765192	0.0103708	0.0271087	758.342	2.38136	1.10454193705583e-18	3.44015549785371e-17	676.676	2.38688	5.16846900531857e-13	2.40687440837151e-11	273.412	0.444048	0.190774	0.305796	627.806	1.92428	9.97001653810812e-13	2.91172795768228e-11	Sco1	136.56	173.346	176.095	1678.89	1304.16	1391.27	196.031	368.482	264.752	309.701
100040766	Mroh2a	maestro heat-like repeat family member 2A	53.934	0.493061	0.1735	0.999944	5.28235	1.96808	0.110275	0.999977	24.0265	0.750464	0.198576	0.999983	19.1789	-3.68996	2.75422181390117e-06	1.03238594001441e-05	31.1992	-0.88465	0.109461	0.194307	9.40426	-2.81765	0.00690113	0.0191517	28.7955	-2.18322	0.000165509	0.000873068	42.0069	-0.620838	0.130091	0.227098	18.3214	-1.59884	0.0163989	0.0483938	Mroh2a	42.4339	31.005	28.7111	4.41427	3.88527	0	29.0416	18.8203	7.75831	33.8883
72296	Rusc1	RUN and SH3 domain containing 1	147.225	-0.238232	0.173535	0.999944	60.6792	-0.0272359	0.938295	0.999977	79.0764	-0.0325217	0.889785	0.999983	103.1	-0.642186	0.00563341	0.0120897	120.626	-0.549751	0.0129849	0.0329401	70.0742	-0.129532	0.641697	0.746649	87.8848	-0.460731	0.115608	0.201543	97.6539	-0.340122	0.109118	0.197045	68.1268	-0.144631	0.660136	0.776847	Rusc1	130.388	112.746	118.673	83.8711	80.2956	66.1458	94.3851	75.2812	78.5529	100.724
12505	Cd44	CD44 antigen	9413.74	0.122307	0.173729	0.999944	14098.2	-0.0978737	0.606031	0.999977	6440.09	0.0664736	0.451454	0.999983	13116.5	1.43297	7.38285652376602e-49	3.24478988873995e-47	7901.03	-0.0730468	0.398259	0.530492	10827.4	1.46857	3.56189731532338e-37	5.2510281755234e-35	12109.7	1.17814	1.40575605226145e-08	2.20795199119692e-07	7600.91	-0.126702	0.286816	0.416477	10368.9	1.28282	1.67523416309487e-11	4.15176257354672e-10	Cd44	6993.88	6718.22	6735.63	17309.8	17905.9	19434.7	6394.33	6527.68	6592.62	8202.85
13660	Ehd1	EH-domain containing 1	2075.17	0.675416	0.173813	0.999944	12047	-0.196921	0.368482	0.999977	5059.16	0.00556006	0.976497	0.999983	9105.77	3.74596	1.57834390854855e-24	2.43597194164708e-23	3810.53	2.10171	1.68229365508868e-09	1.56891912134096e-08	9332.81	1.60806	1.77378676877621e-11	2.52517197941232e-10	7892.46	2.82843	1.13434047664072e-09	2.31614873938086e-08	3830.71	1.43365	0.00101699	0.00383475	8378.87	1.38124	1.7474811638791e-16	8.42540100068107e-15	Ehd1	1834.69	1049.94	754.145	20742.6	14192.9	13393.4	4640.43	6241.41	4774.27	3438.72
110877	Slc18a1	solute carrier family 18 (vesicular monoamine), member 1	33.7159	-0.647842	0.173892	0.999944	18.7118	-1.53019	0.0133571	0.999977	13.7626	0.0590855	0.919599	0.999983	34.3098	0.178273	0.72464	0.791227	26.748	-1.16188	0.0188044	0.0452252	21.3137	1.30328	0.0170006	0.0412743	15.8181	-0.738326	0.168914	0.272463	18.3113	-0.452051	0.430229	0.560423	11.6093	-0.306767	0.658756	0.775774	Slc18a1	21.6027	28.1864	43.3857	19.1285	36.2625	48.5069	13.4836	16.8392	11.6375	14.1201
54216	Pcdh7	protocadherin 7	3207.85	-0.341373	0.174093	0.999944	2455.34	-0.132845	0.497421	0.999977	1521.82	-0.0756828	0.795014	0.999983	3096.81	0.264627	0.313616	0.41003	2564.63	-0.750899	0.0166994	0.0408436	2115.99	0.97533	0.000457039	0.00176228	2511.59	0.430637	0.021243	0.0515801	1961.23	-0.485144	0.0343289	0.0767111	1942	0.893082	4.05459842893107e-05	0.000285957	Pcdh7	2150.24	2390.91	3577.4	3805.1	2625.15	3213.58	1829.62	1931.56	1082.28	2180.15
21938	Tnfrsf1b	tumor necrosis factor receptor superfamily, member 1b	11880.3	0.205861	0.1741	0.999944	12350.3	-0.152618	0.574886	0.999977	38928.8	-0.0186825	0.948992	0.999983	12894.5	0.977472	5.38032873764918e-06	1.93269562475826e-05	28940.3	2.27324	1.75491256915745e-22	5.30511268913177e-21	25011.7	-1.33593	3.04482620071258e-07	2.23444436012469e-06	11999.4	0.580148	0.0268726	0.062363	26475.7	2.05181	2.92145283604073e-15	7.91117503702538e-14	24040.7	-1.49405	1.0774239770174e-06	1.11693233082672e-05	Tnfrsf1b	9198.9	8575	7269.65	18679.7	17617.1	12487.2	52699	34253	34628.2	10527
626578	Gbp10	guanylate-binding protein 10	3.44216	5.32867	0.174105	0.999944	129.12	-0.183941	0.687746	0.999977	1079.77	0.0444468	0.863549	0.999983	89.7317	10.385	2.53827020889832e-16	2.4918979646973e-15	650.461	13.048	2.00492644896387e-27	8.18688581667679e-26	560.095	-2.69505	7.53209090286734e-15	1.57876433016183e-13	77.4407	4.81521	0.0220669	0.0532582	607.564	7.76024	0.000166295	0.000769642	568.22	-2.94595	2.28500069426531e-15	9.4974370549416e-14	Gbp10	0	0	0	91.2282	204.624	217.179	893.028	1120.3	1283.03	16.0028
17218	Mcm5	minichromosome maintenance complex component 5	643.918	-0.375207	0.174345	0.999944	149.193	0.300191	0.550814	0.999977	85.3	-0.00107283	0.998263	0.999983	374.673	-1.7039	1.9875552012513e-09	1.07239106448002e-08	379.224	-2.64526	7.23142488168693e-18	1.5136946309916e-16	112.07	0.906001	0.014069	0.0351671	313.943	-1.07429	0.0458732	0.0962118	274.085	-2.27063	6.02418768701316e-07	4.65279082764713e-06	127.517	1.18063	0.0471825	0.112882	Mcm5	664.283	493.262	493.831	225.128	148.935	128.984	61.1947	121.837	81.4622	594.928
71710	Lrrcc1	leucine rich repeat and coiled-coil domain containing 1	867.624	-0.155253	0.174372	0.999944	335.268	0.0887685	0.707532	0.999977	480.295	0.0295619	0.874853	0.999983	573.367	-0.752577	8.72537410227866e-07	3.48725957421092e-06	701.665	-0.498041	0.00164792	0.00540521	394.719	-0.292622	0.109896	0.194544	522.933	-0.546072	0.0150659	0.0390551	599.646	-0.311065	0.0791909	0.151913	408.535	-0.25728	0.296626	0.451961	Lrrcc1	736.807	639.126	697.999	434.07	420.905	364.904	552.827	440.791	481.015	682.473
68140	Tigd2	tigger transposable element derived 2	561.48	0.183631	0.174939	0.999944	493.04	-0.0230169	0.926521	0.999977	986.508	-0.00771811	0.967332	0.999983	532.581	0.657847	0.000129531	0.000377279	841.512	1.35738	2.8758049589905e-13	4.06874281564637e-12	722.696	-0.736651	0.000373826	0.00147661	526.974	0.419971	0.0766783	0.145154	783.801	1.16923	1.11458505727934e-13	2.51949388842241e-12	714.894	-0.773311	0.00129691	0.00586883	Tigd2	393.478	366.423	432.581	525.298	650.136	685.712	886.805	974.694	1206.42	428.31
103511	Calhm5	calcium homeostasis modulator family member 5	7.24245	1.41977	0.174941	0.999944	30.2585	0.566461	0.314375	0.999977	2.6555	1.22783	0.369917	0.999983	17.4676	3.35594	7.10385926229707e-07	2.86768625269066e-06	2.73383	-0.864081	0.573845	0.688562	13.9738	4.18239	3.25679668018395e-06	2.0070217534919e-05	26.2727	2.48238	0.00083455	0.00346346	6.30066	-1.05521	0.272885	0.401691	21.2573	3.50749	4.78542634614193e-06	4.31682223395882e-05	Calhm5	0.771525	4.93262	3.19012	23.5428	31.0822	36.3802	1.0372	0	3.87915	2.82402
327744	E130307A14Rik	RIKEN cDNA E130307A14 gene	47.3507	-0.469214	0.174978	0.999944	16.2974	-0.266755	0.65268	0.999977	36.1693	-0.011653	0.97401	0.999983	33.304	-0.890965	0.0286594	0.0521234	46.8857	-0.152133	0.654451	0.754843	26.2725	-0.77305	0.100876	0.181162	24.1285	-0.723296	0.131867	0.223831	35.9686	0.307862	0.424336	0.555168	24.4941	-1.05187	0.0270905	0.0728591	E130307A14Rik	43.9769	36.6423	44.0237	19.1285	31.0822	16.5365	29.0416	46.5555	36.852	32.0056
268739	Arhgef40	Rho guanine nucleotide exchange factor 40	56.9904	0.632065	0.175067	0.999944	28.3825	0.916929	0.107384	0.999977	11.1975	0.153187	0.787935	0.999983	30.4724	-0.451426	0.313687	0.410082	26.5918	-1.62796	0.000390921	0.00148396	15.5998	1.13799	0.0431581	0.0909325	48.7553	-0.192412	0.725032	0.812791	34.405	-2.10254	0.000121009	0.000581134	25.3525	1.88278	0.00157258	0.00693408	Arhgef40	25.4603	39.4609	36.3674	23.5428	33.6724	16.5365	12.4464	9.90543	10.6677	33.8883
14102	Fas	Fas cell surface death receptor	210.517	1.01675	0.175113	0.999944	1693.68	-0.253535	0.306624	0.999977	1369.98	-0.0477208	0.832707	0.999983	1269.38	4.45842	2.16380690603279e-15	1.95775112909157e-14	915.242	3.76202	4.06954495759552e-12	5.04266397126518e-11	1642.76	0.660969	0.0160561	0.0394067	1059.64	3.1434	4.46739093515721e-08	6.24118026225331e-07	857.503	2.7013	1.04455727588818e-06	7.7691874965024e-06	1451.17	0.430881	0.03276	0.0846067	Fas	205.997	73.2846	38.9195	3150.32	1916.73	1855.39	1687.52	1451.15	1181.2	427.369
67298	Gprasp1	G protein-coupled receptor associated sorting protein 1	292.459	-0.249068	0.175274	0.999944	214.855	-0.198819	0.39627	0.999977	370.47	-0.0431377	0.746773	0.999983	276.042	0.273361	0.196147	0.276287	372.84	0.690013	4.7047337873315e-05	0.000218386	297.099	-0.453871	0.0228211	0.0530932	224.53	0.286119	0.213855	0.327368	309.454	0.898769	5.14483020767115e-07	4.01333051296817e-06	275.221	-0.633127	0.000956865	0.00450042	Gprasp1	272.348	228.31	220.119	322.242	234.411	305.373	377.54	416.028	372.399	240.983
56697	Akap10	A kinase anchor protein 10	1821.14	-0.18128	0.175322	0.999944	578.81	0.140202	0.532351	0.999977	922.681	-0.104828	0.426188	0.999983	1121.12	-1.07351	7.30282120071661e-08	3.30031820895851e-07	1454.18	-0.570971	0.000149226	0.000623742	736.862	-0.539551	0.0133468	0.0336599	1018.05	-0.78545	8.67640525813792e-08	1.14013119392086e-06	1180	-0.492009	0.000105883	0.000514063	735.033	-0.317207	0.0284155	0.075678	Akap10	1331.65	1535.45	1519.14	526.769	757.628	777.213	910.661	955.874	1098.77	1214.33
83383	Tfap4	transcription factor AP4	70.6316	-0.342473	0.175356	0.999944	5.89729	0.776089	0.481416	0.999977	10.904	-0.255832	0.707497	0.999983	33.9189	-3.43031	1.0425857892918e-09	5.79248270459193e-09	42.7632	-2.28767	2.42775440899927e-06	1.43194350052575e-05	7.7716	-1.18187	0.213514	0.329255	28.0789	-2.33714	2.97057769396461e-05	0.00020291	30.6469	-2.20023	2.36749859013048e-07	1.95484373319486e-06	8.56256	-0.173403	0.833747	0.897439	Tfap4	62.4936	60.6007	56.1462	1.47142	10.3607	4.40972	6.22319	20.8014	9.69789	46.1257
56370	Tagln3	transgelin 3	4.72477	1.25326	0.175377	0.999944	2.08181	0.616448	0.68691	0.999977	3.00785	0.101946	0.927168	0.999983	2.17646	-0.028447	0.983738	0.989254	3.03732	0.489887	0.655775	0.755669	2.21038	-0.547744	0.697338	0.790658	4.04947	-0.6756	0.467421	0.595066	4.40014	-0.653171	0.511373	0.635208	2.79474	-0.0557942	0.964617	0.979915	Tagln3	3.0861	1.40932	1.91407	0	3.88527	2.20486	3.1116	1.98109	3.87915	3.76537
268515	Bahcc1	BAH domain and coiled-coil containing 1	109.02	0.323703	0.175479	0.999944	26.7616	0.444695	0.3378	0.999977	12.4479	0.124157	0.820021	0.999983	52.9202	-1.35467	0.000255463	0.000707588	50.8209	-2.57783	3.39725952677407e-11	3.80143601853446e-10	17.7971	1.18418	0.0264677	0.0601221	64.6924	-1.26559	2.20780980368122e-06	2.0871725463207e-05	56.0894	-2.77366	9.69265187912914e-15	2.4924767012435e-13	22.5834	1.4832	0.00221463	0.00927766	Bahcc1	67.1227	88.0824	64.4405	20.5999	38.8527	25.3559	13.4836	9.90543	13.577	85.6621
76073	Pcgf5	polycomb group ring finger 5	220.835	0.272461	0.175489	0.999944	877.07	-0.25788	0.209325	0.999977	672.621	-0.0472414	0.854631	0.999983	706.308	2.99757	1.21284476462214e-104	1.85035500699192e-102	508.135	2.22072	1.75340970780087e-26	6.74478267600736e-25	833.32	0.739654	0.000188893	0.000793616	584.274	2.4284	6.80341636654877e-20	1.84275391871092e-17	462.728	1.90075	1.42679182446915e-12	2.78004415842602e-11	734.301	0.507115	0.0572867	0.130892	Pcgf5	149.676	152.206	151.212	1272.78	1195.37	1114.56	563.199	826.113	730.251	227.805
100504486	Gdap10	ganglioside-induced differentiation-associated-protein 10	170.942	0.788114	0.175518	0.999944	1548.49	-0.236349	0.289123	0.999977	1471.77	0.039158	0.92712	0.999983	1152.61	4.48147	8.72739295709109e-49	3.79798972850722e-47	945.041	3.97872	5.66859795884175e-23	1.76177900495993e-21	1579.18	0.461664	0.209937	0.325364	958.985	3.40374	7.84821243960156e-10	1.65073653721699e-08	910.667	3.22818	1.56108911689757e-08	1.57881794909404e-07	1451.37	0.163391	0.611981	0.739019	Gdap10	129.616	71.1706	84.2193	2686.82	1880.47	1724.2	2359.63	1147.05	999.852	323.822
432508	Cpsf6	cleavage and polyadenylation specific factor 6	2089.45	-0.115595	0.175808	0.999944	1206.31	0.0105187	0.943878	0.999977	1215.6	-0.0510387	0.665647	0.999983	1643.89	-0.114849	0.312929	0.409415	1733.59	-0.367547	0.000564411	0.00206572	1220.73	0.215139	0.0931551	0.169801	1503.64	-0.0218732	0.866916	0.915315	1469.12	-0.29971	0.0150763	0.03854	1200.78	0.253972	0.100387	0.202685	Cpsf6	1715.87	1560.82	1653.76	1424.34	1478.99	1601.83	1315.17	1251.06	1270.42	1506.15
19024	Ppfibp2	PTPRF interacting protein, binding protein 2 (liprin beta 2)	1057.28	0.389249	0.17582	0.999944	2218.69	-0.0428023	0.898668	0.999977	3366.13	0.00668476	0.951308	0.999983	1836.74	2.03279	1.47617752493299e-12	1.08791250907472e-11	2467.4	2.31941	4.86137275878529e-21	1.31663832411918e-19	2761.53	-0.321247	0.135734	0.230516	1798.14	1.57142	2.13381798564854e-05	0.000152013	2345.25	1.94103	9.71309243211795e-19	3.75752255048901e-17	2724.85	-0.392576	0.209157	0.349756	Ppfibp2	845.592	753.986	480.433	2167.41	3446.24	2816.71	3423.79	3701.66	3290.49	978.995
17863	Myb	myeloblastosis oncogene	8.01558	1.01322	0.175958	0.999944	8.34285	-0.126287	0.873636	0.999977	3.39128	-0.959668	0.395062	0.999983	7.85691	1.45029	0.0638384	0.105154	5.16165	0.211159	0.811076	0.875034	6.83686	1.20353	0.158889	0.261135	8.91454	0.280963	0.680326	0.779462	5.57867	-1.75286	0.0846899	0.160643	5.30413	2.00997	0.0595916	0.134627	Myb	5.40068	3.5233	3.19012	11.7714	15.5411	5.51215	4.1488	6.9338	2.90937	9.41342
17859	Mxi1	MAX interactor 1, dimerization protein	928.078	0.149109	0.176156	0.999944	808.901	-0.273393	0.595977	0.999977	1062.95	0.169296	0.335391	0.999983	931.847	0.756917	0.100534	0.156527	1008	0.630545	0.00061547	0.0022335	941.615	0.0813893	0.856026	0.907386	818.294	0.287294	0.467312	0.594998	1014.93	0.654281	1.18953334055491e-07	1.03705111010664e-06	909.628	-0.387904	0.299649	0.455207	Mxi1	713.661	599.665	683.962	1964.35	845.694	523.654	1168.92	852.857	1083.25	754.956
215114	Hip1	huntingtin interacting protein 1	5442.84	-0.246048	0.176161	0.999944	783.333	0.471833	0.235317	0.999977	823.756	-0.0862391	0.841101	0.999983	2750.36	-2.42592	1.5674341938456e-48	6.75472534250412e-47	3170.6	-2.35252	6.04896561725023e-12	7.34351473385948e-11	746.614	-0.115206	0.735587	0.820287	2438.89	-1.74719	6.821012934544e-05	0.0004109	2452.39	-2.19059	1.35727846003201e-10	1.92001363391949e-09	856.801	0.418345	0.380021	0.537863	Hip1	3851.45	4872.02	4655.67	906.396	730.431	826.823	1355.62	591.354	686.61	3417.07
232533	Stk38l	serine/threonine kinase 38 like	353.693	-0.238335	0.176215	0.999944	124	0.464715	0.0481987	0.999977	143.967	-0.0159875	0.943021	0.999983	218.707	-1.13571	1.62243679926838e-08	7.9404880666258e-08	260.525	-0.956397	2.74874732546571e-06	1.60416120300156e-05	123.006	-0.217695	0.343502	0.47374	211.229	-0.468777	0.0116913	0.0318105	210.111	-0.732061	0.000504275	0.00205947	143.118	0.240825	0.311813	0.468479	Stk38l	271.577	263.543	332.411	116.242	137.28	136.701	170.101	140.657	138.68	246.632
224014	Fgd4	FYVE, RhoGEF and PH domain containing 4	2639.59	-0.206021	0.176594	0.999944	318.302	0.565463	0.244023	0.999977	500.093	-0.204995	0.214748	0.999983	1280.28	-2.71868	1.93091377125854e-98	2.72649132828879e-96	1598.04	-1.95414	1.42347424525318e-33	7.90415343462549e-32	384.693	-0.802319	1.62105295680515e-05	8.75025656260809e-05	1159.91	-1.98891	0.000169685	0.000892257	1247.03	-1.95086	9.4979338061804e-30	8.1308441080134e-28	417.298	-0.058803	0.905295	0.943285	Fgd4	2114.75	2034.35	2263.07	313.413	305.641	343.958	503.041	641.872	515.928	1875.15
328833	Treml2	triggering receptor expressed on myeloid cells-like 2	27.8503	0.66043	0.17665	0.999944	106.371	-0.296814	0.354252	0.999977	193.907	-0.555396	0.348816	0.999983	85.7096	3.18605	8.75538980477458e-17	8.83056906373655e-16	150.872	3.86593	2.09314509546721e-12	2.69167912421951e-11	169.409	-0.71815	0.121696	0.211095	71.4827	2.18719	6.55432251513441e-10	1.39629162794324e-08	100.37	2.65147	4.02400151152859e-07	3.19344952490866e-06	123.181	-0.486015	0.329471	0.486853	Treml2	10.8014	23.9584	14.0365	175.099	147.64	117.96	103.72	226.834	385.006	27.2989
12257	Tspo	translocator protein	785.472	0.308302	0.176669	0.999944	2354.57	-0.186637	0.306072	0.999977	2560.37	-0.0278259	0.7797	0.999983	1925.01	2.57811	1.39837076092621e-53	7.00399060746171e-52	1897.55	2.32719	1.78275537186709e-69	3.47925684412472e-67	2549.26	0.212699	0.176869	0.284478	1687.37	2.04309	5.37837046611863e-14	3.09011830416998e-12	1750.17	1.99195	1.09802180925373e-17	3.89562871309833e-16	2350.47	0.0312654	0.843633	0.903679	Tspo	581.73	514.401	496.383	3606.46	2793.51	3008.53	2598.18	2829.98	2589.34	870.741
66361	Zfand1	zinc finger, AN1-type domain 1	125.356	-0.302377	0.176718	0.999944	26.2997	0.399165	0.43391	0.999977	52.3663	0.0450605	0.884725	0.999983	69.4242	-1.86743	1.15325771902061e-08	5.74594208129151e-08	93.8001	-0.97843	0.000260047	0.00102987	35.9741	-0.92557	0.0159723	0.0392373	60.8619	-1.19923	0.00137456	0.00529402	74.7384	-0.628149	0.0297231	0.0679759	40.4403	-0.592829	0.181769	0.315626	Zfand1	123.444	95.129	95.7037	23.5428	36.2625	25.3559	60.1575	45.565	54.3082	97.8995
80884	Maged2	MAGE family member D2	333.262	0.17997	0.176833	0.999944	191.999	0.18813	0.327738	0.999977	115.153	0.299244	0.437931	0.999983	240.993	-0.0607622	0.700877	0.771052	203.681	-1.15107	1.6105715174833e-06	9.83612269144999e-06	145.165	1.05432	4.33018761521826e-05	0.000212395	259.366	-0.086136	0.564228	0.681697	213.006	-1.02783	0.00216966	0.00740272	168.366	0.919772	0.00711852	0.0245601	Maged2	233.772	242.403	232.879	244.256	212.395	217.179	79.8643	129.761	110.556	255.104
26400	Map2k7	mitogen-activated protein kinase kinase 7	1035.86	0.12382	0.177011	0.999944	695.763	0.0223836	0.885116	0.999977	995.504	-0.0467469	0.689381	0.999983	843.207	0.217876	0.0500823	0.0850272	1064.68	0.474808	5.11799787270633e-05	0.000235919	838.626	-0.294558	0.0222453	0.0519175	840.221	0.0820081	0.56557	0.683069	976.703	0.307225	0.0103165	0.0278771	827.236	-0.248061	0.107112	0.212382	Map2k7	775.383	756.1	717.778	834.296	862.531	890.764	1037.2	1095.54	1004.7	833.087
68316	Apoo	apolipoprotein O	101.76	-0.356102	0.177122	0.999944	52.6007	-0.144813	0.710989	0.999977	67.5747	-0.223845	0.363368	0.999983	80.9466	-0.305397	0.380944	0.479313	95.8877	-0.204731	0.433903	0.563988	63.3572	-0.139052	0.696238	0.790018	64.4493	-0.127008	0.627611	0.736742	70.3844	-0.071039	0.786383	0.858102	55.5294	-0.080831	0.786042	0.865853	Apoo	69.4373	93.0151	96.3417	42.6712	77.7055	85.9896	82.9759	71.3191	71.7644	60.2459
68475	Ssna1	SS nuclear autoantigen 1	302.731	-0.182936	0.177168	0.999944	149.914	0.25806	0.226448	0.999977	253.556	0.239575	0.163801	0.999983	216.182	-0.49794	0.00205487	0.00480773	287.045	-0.0230051	0.882229	0.92415	180.75	-0.513003	0.00873982	0.0233414	207.626	-0.0906333	0.592204	0.706747	265.88	0.402869	0.0206161	0.0501017	213.86	-0.516173	0.00841332	0.028184	Ssna1	242.259	241.698	246.278	158.914	183.903	168.672	245.816	219.9	256.024	205.212
73174	Tbkbp1	TBK1 binding protein 1	614.682	0.20196	0.177169	0.999944	1093.83	-0.0831415	0.630545	0.999977	646.557	0.208011	0.226315	0.999983	965.039	1.71814	4.75774068839578e-25	7.53573892089227e-24	624.155	0.515236	0.00802141	0.0216761	888.591	1.16335	2.55176602380544e-09	2.67431529256324e-08	903.665	1.39628	7.20405947853274e-14	4.03427330797833e-12	648.198	0.524348	0.000385087	0.00162405	890.799	0.850208	1.53416750110993e-07	1.89930223129939e-06	Tbkbp1	470.63	443.231	383.453	1584.72	1298.98	1339.45	709.444	513.101	639.091	562.922
18073	Nid1	nidogen 1	191.447	1.44773	0.177538	0.999944	133.797	1.47632	0.332594	0.999977	89.471	1.44034	0.0969208	0.999983	86.0363	0.20414	0.900624	0.930489	75.3872	-0.639327	0.524919	0.646069	60.4365	0.808732	0.453774	0.583852	225.699	0.21758	0.822692	0.883896	184.854	-0.644686	0.4887	0.614126	166.022	0.828696	0.354804	0.513155	Nid1	4.62915	128.953	97.6178	1.47142	154.116	108.038	12.4464	53.4893	83.4018	32.0056
[truncated: 12,508 more rows]
[truncated: 8 more columns]

## Sheet: allgenes_rawreads
ncbi_id	gene	description	WT_0min_9-5_S15	WT_0min_2-5_S9	WT_0min_1-5_S3	WT_4_5h_9-5_S16	WT_4_5h_2-5_S10	WT_4_5h_1-5_S4	WT_24h_9-5_S17	WT_24h_1-5_S5	WT_24h_2-5_S11	KO_0min_9-5_S18	KO_0min_2-5_S12	KO_0min_1-5_S6	KO_4_5h_9-5_S19	KO_4_5h_2-5_S13	KO_4_5h_1-5_S7	KO_24h_9-5_S20	KO_24h_2-5_S14	KO_24h_1-5_S8
[truncated: 27,179 more rows]

[truncated: 1 more sheets: PCA]
