# Supplementary material for: MAPL regulates gasdermin-mediated release of mtDNA from lysosomes to drive pyroptotic cell death
Source: Nat Cell Biol. 2025 Oct 13;27(10):1708–24. doi: 10.1038/s41556-025-01774-y (PMC12527936; doi:10.1038/s41556-025-01774-y)
Supplement: Supplementary file 11 — Statistical data for all graphs. Single file containing all source data with named tabs for each figure and extended data figure. [file 41556_2025_1774_MOESM11_ESM.xlsx]

## Sheet: Fig 1B
Cell survival (vs rtTA)
U2OS
rtTA	MAPL	ΔRING
100	3.82399	87.3943
100	3.58085	86.2933
Human fibroblasts
rtTA	MAPL	ΔRING
100	46.1304	109.092
100	28.9174	104.198
100	25.1155	83.4555
HUH-7
rtTA	MAPL	ΔRING
100	4.36569	101.842
100	4.19031	93.6988
100	4.39996	93.9613
100	3.90701	88.1289
100	3.78579	96.6182
100	4.43166	107.434

## Sheet: Fig 1C
Cell survival (vs WT rtTA)
WT
rtTA	tBid	MAPL
100	42.3677	0.245958
100	7.73538	1.57316
100	2.01861	3.76626
100	2.09372	2.63089
BAX/BAK DKO
rtTA	tBid	MAPL
78.6086	83.2955	23.3188
104.481	85.2602	11.2114
107.993	110.516	28.2067
73.4458	75.2135	5.64264

## Sheet: Fig 1H
Fold change (vs 24h rtTA)
IL-6
rtTA 24h	ΔRING 24h	MAPL 24h	rtTA 48h	ΔRING 48h	MAPL 48h
1	0.546	2.397	0.86	1.661	21.025
1	0.77	1.964	1.082	2.748	39.739
1	1.408	1.563	1.575	3.042	64.781
NLRP3
rtTA 24h	ΔRING 24h	MAPL 24h	rtTA 48h	ΔRING 48h	MAPL 48h
1	1.184	3.133	0.67	0.755	4.074
1	1.385	4.284	0.825	0.924	9.935
1	1.185	1.723	1.108	0.782	5.107

## Sheet: Fig 1I
IL6 (pg/ml)
rtTA	MAPL
17.4	65.4
11.9	66.6

## Sheet: Fig 1L
% Cells with SYTOX Green uptake
siNT-TA	si-NT-MAPL	si-GSDMD-TA	si-GSDMD-MAPL	si-GSDME-TA	si-GSDME-MAPL
3	46	3	10	2	10
4	55	2	22	1	6
3	68	4	32	1	10
4	62	4	8	2	13

## Sheet: Fig 2B
Cell survival (vs siNT rtTA)
siNT rtTA	siNT MAPL	sicGAS rtTA	sicGAS MAPL
100	11.8386	76.3635	41.9578
100	13.8879	77.3586	49.9599
100	11.8747	71.1415	38.7992
100	13.9866	73.7747	47.519

## Sheet: Fig 2C
Relative expression (% MAPL)
IFNA4
rtTA	ΔRING	MAPL
0	0	100.1
0	0	117.1
4.1	28.3	85.3
IFNB1
rtTA	ΔRING	MAPL
42.2884	57.928	141.65
16.147	21.6484	118.372
38.9133	41.1891	59.6392

## Sheet: Fig 2D
% Cells with SYTOX Green uptake
WT
rtTA	MAPL	ΔRING
21	49	39
14	47	14
12	64	19
Rho0
rtTA	MAPL	ΔRING
29	18	26
14	24	29
15	23	25

## Sheet: Fig 2G
Cytosolic DNA foci per cells
rtTA	MAPL	ΔRING
10	35	1
6	5	1
6	4	7
2	14	3
3	8	3
0	16	5
0	6	8
0	14	4
0	1	33
0	11	0
0	7	3
3	0	17
4	26	11
1	1	3
1	1	5
2	3	1
0	2	1
2	6	16
1	14	10
0	19	3
0	6	10
0	6	4
0	1	4
0	3	2
0	7	7
2	13	5
0	4	9
0	1	1
2	1	1
0	2	0
1	6	7
1	1	6
0	20	2
1	0	2
1	1	1
0	0	15
3	3	8
0	0	4
1	3	2
3	6	2
3	1	3
2	22	5
4		1
1		3
2		1
2		2
1		18
1		5
0		5
0		3
0		2
1
0
1
1
2
2
1
2
0
1
0
4
3
0	0	10
0	15	7
0	5	4
0	2	3
1	8	7
1	1	5
0	7	0
1	9	0
0	7	1
4	5	1
5	5	1
0	5	1
1	1	7
1	1	10
0	0	16
0	5	8
0	7	0
0	3	4
1	9	0
0	9	1
0	23	3
0	2	2
0	8	0
0	6	1
0	4	11
12	7	9
2	8	1
18	5	3
1	1	9
0	12	1
5	7	3
1	9	0
2	7	0
6	9	2
31	4	0
65	20	0
4	12	0
0	15	0
1		1
2		4
4		1
3		9
6		3
3		0
2		0
1		3
1		2
8		0
24		13
6		2
9		6
5		1
0		3
0		1
2		2
2		3
4		2
0		3
9		11
		1
		0
2	7	2
18	11	0
1	12	5
1	10	7
2	21	4
17	16	2
5	17	3
3	26	2
3	3	1
5	30	0
3	44	0
7	11	2
7	13	1
9	7	3
13	10	1
9	8	1
1	5	4
1	0	1
2	16	4
1	21	3
0	4	4
1	8	1
3	9	6
6	5	4
6	22	4
1	40	3
1	14	0
6	7	0
4	18	2
6	11	7
2	15	4
12	17	6
8	6	7
4	7	5
6	8	2
1	11	0
3	6	0
3	8	1
2	5	1
0	36	3
0		4
1		8
1		0
1		6
2		1
8		2
4		4
4		0
2		0
1		0
1		2
0		7
2		2
1		0
0		0
		0
		0
		1
		1

## Sheet: Fig 2I
Cytosolic DNA foci per cells
143b TA	143b MAPL	Rho0 TA	Rho0 MAPL
4	5	0	0
6	4	0	1
2	3	0	0
6	7	0	0
6	5	0	0
2	2	1	1
3	5	1	0
6	1	0	2
2	3	2	3
2	2	1	7
9	1	1	0
1	0	0	5
0	8	1	13
4	8	4	4
1	9	0	1
3	12	4	0
2	2	1	0
0	9	3	0
10	6	0	1
1	2	1	0
0	3	2	1
1	7	1	1
1	3	2	0
2	5	1	7
7	8	4	4
3	12	0	0
11		3
3		17
0		7
7		2
0		1
1		0
1		12
2
0
1
4
1
5
3
0
5
1
2
7
3
13
1
3
0	8	1	1
1	0	1	0
1	6	0	1
1	8	0	1
1	18	0	0
0	32	4	0
6	3	2	1
3	17	1	0
1	12	1	2
5	7	1	1
5	2	0	1
5	8	2	0
2	7	2	0
3	10	1	1
1	6	4	14
2	2	0	1
1	4	1	1
5	21	0	0
3	32	0	2
2	2	0	7
1	4	2	12
14	22	9	5
7	18	0	2
7	4	3	1
10	6	0	0
4	14	0	5
4	10	1	0
5	31	1	0
11		1	1
5		0	0
5		0	1
5		2	2
4		1	3
1		0	1
1		0	2
4		0	0
0		3	1
5		3
5
2	3	1	9
4	2	1	6
0	15	1	6
3	4	1	2
2	1	3	4
0	3	1	2
0	0	1	3
1	4	1	1
2	7	1	0
0	12	3	11
1	2	0	5
2	12	1	3
1	2	1	2
0	1	1	1
0	0	2	2
0	1	0	3
0	7	0	10
3	2	0	3
1	5	3	3
9	5	5	1
1	5	10	2
1		4	6
0		1	6
1		3	7
3		1	3
0		10	1
2		2	1
1		1	1
6		3	3
0
8
0
1
1
1

[truncated: 34 more sheets: Fig 2J, Fig 3B, Fig 3C, Fig 3E, Fig 4B, Fig 4C, Fig 5D, Fig 5F, Fig 5H, Fig 5I, Fig 6B, Fig 6C, Fig 6E, Fig 6F, Fig 6H, Fig 6I, Fig 6J, Fig 6K, Fig 6L, Fig 7B …]
